# Supplementary material for: Unequal harvests: AI-assisted evidence map of trends and gaps in global farmer health research along SDG 3 priorities
Source: BMJ Open. 2026 Jun 1;16(6):e110537. doi: 10.1136/bmjopen-2025-110537 (PMC13239455; doi:10.1136/bmjopen-2025-110537)
Supplement: online supplemental file 6 [file bmjopen-16-6-s006.csv]

activescreenerid	citation	year	number of health outcomes	Non-communicable diseases	Diet-related NCD (cardiovascular, diabetes, obesity)	Kidney and heat related illness	Respiratory illness	Cancer	Neurological conditions	Accidents and injuries	Work-accidents	Musculoskeletal problems	Pesticide poisoning	Communicable diseases	Zoonoses & parasites	MRSA	Other CD	Mental health	Mental health and suicide	Substance use disorders	General health and wellbeing	Other health outcomes	country	country2	iso3code	economy	region	incomegroup	hic_wb
14134030	Mufinda, Franco Cazembe, Boinas, Fernando, Nunes, Carla. Prevalence and factors associated with human brucellosis in livestock professionals.. Revista de saude publica, 2017, 51	2017	1	0	0	0	0	0	0	0	0	0	0	1	1	0	0	0	0	0	0	0	Angola		AGO	Angola	Sub-Saharan Africa	Lower middle income	0
14132952	Dibarbora, Marina, Cappuccio, Javier A, Aznar, Maria N et al.. [Serological detection of Brucella suis, influenza virus and Aujeszky's disease virus in backyard and small swine holders in Argentina].. Deteccion serologica de Brucella suis, virus de influenza y virus de la enfermedad de Aujeszky en criaderos porcinos familiares, 2017, 49: 158-165	2017	1	0	0	0	0	0	0	0	0	0	0	1	1	0	0	0	0	0	0	0	Argentina		ARG	Argentina	Latin America & Caribbean	Upper middle income	0
14128219	Molineri, A, Signorini, M L, Tarabla, H D. Risk factors for work-related injury among farm workers: a 1-year study.. Rural and remote health, 2015, 15	2015	1	0	0	0	0	0	0	1	1	0	0	0	0	0	0	0	0	0	0	0	Argentina		ARG	Argentina	Latin America & Caribbean	Upper middle income	0
14109601	Alderete, Ethel, Livaudais-Toman, Jennifer, Kaplan, Celia et al.. Youth working in tobacco farming: effects on smoking behavior and association with health status.. BMC public health, 2020, 20	2020	3	0	0	0	0	0	0	1	1	0	1	0	0	0	0	0	0	0	1	0	Argentina		ARG	Argentina	Latin America & Caribbean	Upper middle income	0
14129288	Butinof, Mariana, Fernandez, Ricardo Antorio, Stimolo, Maria Ines et al.. Pesticide exposure and health conditions of terrestrial pesticide applicators in Cordoba Province, Argentina.. Cadernos de saude publica, 2015, 31: 633-46	2015	2	1	0	0	0	0	1	0	0	0	0	0	0	0	0	1	1	0	0	0	Argentina		ARG	Argentina	Latin America & Caribbean	Upper middle income	0
14128600	McShane, Connar J, Quirk, Frances, Swinbourne, Anne. Development and validation of a work stressor scale for Australian farming families.. The Australian journal of rural health, 2016, 24: 238-45	2016	1	0	0	0	0	0	0	0	0	0	0	0	0	0	0	1	1	0	0	0	Australia		AUS	Australia	East Asia & Pacific	High income	1
14139898	van der Kruk, Shannen R, Gunn, Kate M. 'It sort of broke me': A thematic analysis of the psychological experiences and coping strategies employed by Australian fire-affected farmers.. The Australian journal of rural health, 2024, 32: 299-310	2024	1	0	0	0	0	0	0	0	0	0	0	0	0	0	0	1	1	0	0	0	Australia		AUS	Australia	East Asia & Pacific	High income	1
14120499	Pinidiyapathirage, Janani, Kitchener, Scott, McNamee, Sarah et al.. Analysis of agriculture-related life-threatening injuries presenting to emergency departments of rural generalist hospitals in Southern Queensland.. Emergency medicine Australasia : EMA, 2019, 31: 587-592	2019	1	0	0	0	0	0	0	1	1	0	0	0	0	0	0	0	0	0	0	0	Australia		AUS	Australia	East Asia & Pacific	High income	1
14134728	Ellis, Neville R, Albrecht, Glenn A. Climate change threats to family farmers' sense of place and mental wellbeing: A case study from the Western Australian Wheatbelt.. Social science & medicine (1982), 2017, 175: 161-168	2017	1	0	0	0	0	0	0	0	0	0	0	0	0	0	0	1	1	0	0	0	Australia		AUS	Australia	East Asia & Pacific	High income	1
14116231	Smallwood, Rachael, Curcio, Adam, Rebar, Amanda L. Internal locus of control buffers the impact of daily stressors on Australian Farmers' well-being: A cross-sectional study.. The Australian journal of rural health, 2023, 31: 285-293	2023	1	0	0	0	0	0	0	0	0	0	0	0	0	0	0	1	1	0	0	0	Australia		AUS	Australia	East Asia & Pacific	High income	1
14116267	Sahibzada, Shafi, Hernandez-Jover, Marta, Jordan, David et al.. Emergence of highly prevalent CA-MRSA ST93 as an occupational risk in people working on a pig farm in Australia.. PloS one, 2018, 13	2018	1	0	0	0	0	0	0	0	0	0	0	1	0	1	0	0	0	0	0	0	Australia		AUS	Australia	East Asia & Pacific	High income	1
14120467	Kabwe, Mwila, Dittmer, Jennifer L, Oxford, Jaimee et al.. A Novel Approach to Managing a COVID-19 Outbreak at a Farm in Outer Regional Victoria, Australia.. Nursing reports (Pavia, Italy), 2022, 12: 717-725	2022	1	0	0	0	0	0	0	0	0	0	0	1	0	0	1	0	0	0	0	0	Australia		AUS	Australia	East Asia & Pacific	High income	1
14136224	Morgan, Methuen I, Hine, Donald W, Bhullar, Navjot et al.. Fracked: Coal seam gas extraction and farmers' mental health.. Journal of Environmental Psychology, 2016, 47: 22-32	2016	1	0	0	0	0	0	0	0	0	0	0	0	0	0	0	1	1	0	0	0	Australia		AUS	Australia	East Asia & Pacific	High income	1
14133654	Kavalidou, Katerina, McPhedran, Samara, De Leo, Diego. Farmers' contact with health care services prior to suicide: evidence for the role of general practitioners as an intervention point.. Australian journal of primary health, 2015, 21: 102-5	2015	1	0	0	0	0	0	0	0	0	0	0	0	0	0	0	1	1	0	0	0	Australia		AUS	Australia	East Asia & Pacific	High income	1
14125083	Austin, Emma K, Handley, Tonelle, Kiem, Anthony S et al.. Drought-related stress among farmers: findings from the Australian Rural Mental Health Study.. The Medical journal of Australia, 2018, 209: 159-165	2018	1	1	0	1	0	0	0	0	0	0	0	0	0	0	0	0	0	0	0	0	Australia		AUS	Australia	East Asia & Pacific	High income	1
14135332	Perceval, M, Kolves, K, Reddy, P et al.. Farmer suicides: A qualitative study from Australia.. Occupational Medicine, 2017, 67: 383-388	2017	1	0	0	0	0	0	0	0	0	0	0	0	0	0	0	1	1	0	0	0	Australia		AUS	Australia	East Asia & Pacific	High income	1
14132629	Perceval, Meg, Reddy, Prasuna, Ross, Victoria et al.. Evaluation of the SCARF well-being and suicide prevention program for rural Australian communities.. The Journal of Rural Health, 2020, 36: 247-254	2020	1	0	0	0	0	0	0	0	0	0	0	0	0	0	0	1	1	0	0	0	Australia		AUS	Australia	East Asia & Pacific	High income	1
14131848	Depczynski, Julie, Dobbins, Timothy, Armstrong, Bruce et al.. Stage of diagnosis of prostate, breast and colorectal cancer in farm residents compared with other rural and urban residents in New South Wales.. The Australian journal of rural health, 2018, 26: 56-62	2018	1	1	0	0	0	1	0	0	0	0	0	0	0	0	0	0	0	0	0	0	Australia		AUS	Australia	East Asia & Pacific	High income	1
14129401	Bond, K A, Vincent, G, Wilks, C R et al.. One Health approach to controlling a Q fever outbreak on an Australian goat farm.. Epidemiology and infection, 2016, 144: 1129-41	2016	1	0	0	0	0	0	0	0	0	0	0	1	1	0	0	0	0	0	0	0	Australia		AUS	Australia	East Asia & Pacific	High income	1
14132710	Kunde, Lisa, Kolves, Kairi, Kelly, Brian et al.. Pathways to Suicide in Australian Farmers: A Life Chart Analysis.. International journal of environmental research and public health, 2017, 14	2017	1	0	0	0	0	0	0	0	0	0	0	0	0	0	0	1	1	0	0	0	Australia		AUS	Australia	East Asia & Pacific	High income	1
14120714	Katelaris, Anthea L, Glasgow, Keira, Lawrence, Kerryn et al.. Investigation and response to an outbreak of leptospirosis among raspberry workers in Australia, 2018.. Zoonoses and public health, 2020, 67: 35-43	2020	1	0	0	0	0	0	0	0	0	0	0	1	1	0	0	0	0	0	0	0	Australia		AUS	Australia	East Asia & Pacific	High income	1
14115913	Gunn, Kate M, Turnbull, Deborah A, Dollman, Jim et al.. Why are some drought-affected farmers less distressed than others? The association between stress, psychological distress, acceptance, behavioural disengagement and neuroticism.. The Australian journal of rural health, 2021, 29: 106-116	2021	1	0	0	0	0	0	0	0	0	0	0	0	0	0	0	1	1	0	0	0	Australia		AUS	Australia	East Asia & Pacific	High income	1
14118506	Lower, Tony, Peachey, Kerri-Lynn, Rolfe, Margaret. Farm-related injury deaths in Australia (2001-20).. The Australian journal of rural health, 2023, 31: 52-60	2023	1	0	0	0	0	0	0	1	1	0	0	0	0	0	0	0	0	0	0	0	Australia		AUS	Australia	East Asia & Pacific	High income	1
14130850	Brew, Bronwyn, Inder, Kerry, Allen, Joanne et al.. The health and wellbeing of Australian farmers: a longitudinal cohort study.. BMC public health, 2016, 16	2016	2	0	0	0	0	0	0	0	0	0	0	0	0	0	0	1	1	0	1	0	Australia		AUS	Australia	East Asia & Pacific	High income	1
14111787	Fletcher, Chloe M E, Woolford, Dale, Gladigau, John et al.. A 'Vocal Locals' social network campaign is associated with increased frequency of conversations about mental health and improved engagement in wellbeing-promoting activities in an Australian farming community.. BMC public health, 2024, 24	2024	1	0	0	0	0	0	0	0	0	0	0	0	0	0	0	1	1	0	0	0	Australia		AUS	Australia	East Asia & Pacific	High income	1
14128749	Kennedy, Alison J, Maple, Myfanwy, McKay, Kathryn et al.. Suicide and accidental death for Australia's farming families: How context influences individual response.. Omega: Journal of Death and Dying, 2021, 83: 407-425	2021	2	0	0	0	0	0	0	1	1	0	0	0	0	0	0	1	1	0	0	0	Australia		AUS	Australia	East Asia & Pacific	High income	1
14115212	Gunn, Kate M, Skaczkowski, Gemma, Dollman, James et al.. A Self-Help Online Intervention Is Associated with Reduced Distress and Improved Mental Wellbeing in Australian Farmers: The Evaluation and Key Mechanisms of www.ifarmwell.com.au.. Journal of agromedicine, 2023, 28: 378-392	2023	1	0	0	0	0	0	0	0	0	0	0	0	0	0	0	1	1	0	0	0	Australia		AUS	Australia	East Asia & Pacific	High income	1
14115724	Perceval, Meg, Ross, Victoria, Kolves, Kairi et al.. Social factors and Australian farmer suicide: a qualitative study.. BMC public health, 2018, 18	2018	1	0	0	0	0	0	0	0	0	0	0	0	0	0	0	1	1	0	0	0	Australia		AUS	Australia	East Asia & Pacific	High income	1
14133861	Arnautovska, Urska, McPhedran, Samara, De Leo, Diego. Differences in characteristics between suicide cases of farm managers compared to those of farm labourers in Queensland, Australia.. Rural and remote health, 2015, 15	2015	1	0	0	0	0	0	0	0	0	0	0	0	0	0	0	1	1	0	0	0	Australia		AUS	Australia	East Asia & Pacific	High income	1
14129870	Sahibzada, S, Abraham, S, Coombs, G W et al.. Transmission of highly virulent community-associated MRSA ST93 and livestock-associated MRSA ST398 between humans and pigs in Australia.. Scientific reports, 2017, 7	2017	1	0	0	0	0	0	0	0	0	0	0	1	0	1	0	0	0	0	0	0	Australia		AUS	Australia	East Asia & Pacific	High income	1
14127724	Lower, Tony, Temperley, John. Farm safety-Time to act.. Health promotion journal of Australia : official journal of Australian Association of Health Promotion Professionals, 2018, 29: 167-172	2018	1	0	0	0	0	0	0	1	1	0	0	0	0	0	0	0	0	0	0	0	Australia		AUS	Australia	East Asia & Pacific	High income	1
14112954	Murray, Margaret, Beattie, Jessica, McLeod, Candis et al.. 'It could have been a lot worse': the psychological effects of farm-related serious injury in Victoria.. Rural and remote health, 2019, 19	2019	2	0	0	0	0	0	0	1	1	0	0	0	0	0	0	1	1	0	0	0	Australia		AUS	Australia	East Asia & Pacific	High income	1
14134703	Monaghan, Noeline, Lower, Tony, Rolfe, Margaret. Fatal Incidents in Australia's Older Farmers (2001-2015).. Journal of agromedicine, 2017, 22: 100-108	2017	1	0	0	0	0	0	0	1	1	0	0	0	0	0	0	0	0	0	0	0	Australia		AUS	Australia	East Asia & Pacific	High income	1
14125836	Sloan-Gardner, T S, Massey, P D, Hutchinson, P et al.. Trends and risk factors for human Q fever in Australia, 1991-2014.. Epidemiology and infection, 2017, 145: 787-795	2017	1	0	0	0	0	0	0	0	0	0	0	1	1	0	0	0	0	0	0	0	Australia		AUS	Australia	East Asia & Pacific	High income	1
14134534	Lower, Tony, Rolfe, Margaret, Monaghan, Noeline. Non-intentional farm injury fatalities in NSW, Australia, 2001-2015.. Public health research & practice, 2017, 27	2017	1	0	0	0	0	0	0	1	1	0	0	0	0	0	0	0	0	0	0	0	Australia		AUS	Australia	East Asia & Pacific	High income	1
14129610	Peel, Dominic, Berry, Helen L, Schirmer, Jacki. Perceived profitability and well-being in Australian dryland farmers and irrigators.. The Australian journal of rural health, 2015, 23: 207-14	2015	1	0	0	0	0	0	0	0	0	0	0	0	0	0	0	1	1	0	0	0	Australia		AUS	Australia	East Asia & Pacific	High income	1
14112610	Kennedy, Alison, Adams, Jessie, Dwyer, Jeremy et al.. Suicide in Rural Australia: Are Farming-Related Suicides Different?.. International journal of environmental research and public health, 2020, 17	2020	1	0	0	0	0	0	0	0	0	0	0	0	0	0	0	1	1	0	0	0	Australia		AUS	Australia	East Asia & Pacific	High income	1
14124016	Perceval, Meg, Kolves, Kairi, Ross, Victoria et al.. Environmental factors and suicide in Australian farmers: A qualitative study.. Archives of environmental & occupational health, 2019, 74: 279-286	2019	1	0	0	0	0	0	0	0	0	0	0	0	0	0	0	1	1	0	0	0	Australia		AUS	Australia	East Asia & Pacific	High income	1
14121414	Walker, Jarrod, Lower, Tony, Peachey, Kerri-Lynn. Comparison of severe on-farm injuries to older and younger persons in New South Wales (2012-2016).. The Australian journal of rural health, 2021, 29: 429-434	2021	1	0	0	0	0	0	0	1	1	0	0	0	0	0	0	0	0	0	0	0	Australia		AUS	Australia	East Asia & Pacific	High income	1
14130726	Kunde, Lisa, Kolves, Kairi, Kelly, Brian et al.. The Masks We Wear: A Qualitative Study of Suicide in Australian Farmers.. The Journal of rural health : official journal of the American Rural Health Association and the National Rural Health Care Asso, 2018, 34: 254-262	2018	1	0	0	0	0	0	0	0	0	0	0	0	0	0	0	1	1	0	0	0	Australia		AUS	Australia	East Asia & Pacific	High income	1
14112745	Hull, Melissa J, Gunn, Kate M, Smith, Ashleigh E et al.. We're Lucky to Have Doctors at All; A Qualitative Exploration of Australian Farmers' Barriers and Facilitators to Health-Related Help-Seeking.. International journal of environmental research and public health, 2022, 19	2022	1	0	0	0	0	0	0	0	0	0	0	0	0	0	0	1	1	0	0	0	Australia		AUS	Australia	East Asia & Pacific	High income	1
14138231	Smit-Kroner, Christel, Brumby, Susan. Farmers sun exposure, skin protection and public health campaigns: An Australian perspective.. Preventive medicine reports, 2015, 2: 602-7	2015	1	1	0	0	0	1	0	0	0	0	0	0	0	0	0	0	0	0	0	0	Australia		AUS	Australia	East Asia & Pacific	High income	1
14139631	Holloway-Kew, Kara L, Baker, Timothy R, Sajjad, Muhammad A et al.. Emergency presentations for farm-related injuries in older adults residing in south-western Victoria, Australia.. The Australian journal of rural health, 2024, 32: 498-509	2024	1	0	0	0	0	0	0	1	1	0	0	0	0	0	0	0	0	0	0	0	Australia		AUS	Australia	East Asia & Pacific	High income	1
14126781	Lower, Tony, Rolfe, Margaret, Monaghan, Noeline. Trends and Patterns in Unintentional Injury Fatalities in Australian Agriculture.. Journal of agricultural safety and health, 2017, 23: 139-151	2017	1	0	0	0	0	0	0	1	1	0	0	0	0	0	0	0	0	0	0	0	Australia		AUS	Australia	East Asia & Pacific	High income	1
14136453	Arnautovska, Urska, McPhedran, S, Kelly, B et al.. Geographic variation in suicide rates in Australian farmers: Why is the problem more frequent in Queensland than in New South Wales?. Death Studies, 2016, 40: 367-372	2016	1	0	0	0	0	0	0	0	0	0	0	0	0	0	0	1	1	0	0	0	Australia		AUS	Australia	East Asia & Pacific	High income	1
14111439	Fletcher, Chloe M E, Stewart, Louise, Gunn, Kate M. Stressors, Barriers and Facilitators Faced by Australian Farmers When Transitioning to Retirement: A Scoping Review.. International journal of environmental research and public health, 2023, 20	2023	1	0	0	0	0	0	0	0	0	0	0	0	0	0	0	1	1	0	0	0	Australia		AUS	Australia	East Asia & Pacific	High income	1
14125386	Togawa, Kayo, Leon, Maria E, Lebailly, Pierre et al.. Cancer incidence in agricultural workers: Findings from an international consortium of agricultural cohort studies (AGRICOH).. Environment international, 2021, 157	2021	1	1	0	0	0	1	0	0	0	0	0	0	0	0	0	0	0	0	0	0	Australia		AUS	Australia	East Asia & Pacific	High income	1
14123685	Gunn, Kate M, Skaczkowski, Gemma, Dollman, James et al.. Combining Farmers' Preferences With Evidence-Based Strategies to Prevent and Lower Farmers' Distress: Co-design and Acceptability Testing of ifarmwell.. JMIR human factors, 2022, 9	2022	1	0	0	0	0	0	0	0	0	0	0	0	0	0	0	1	1	0	0	0	Australia		AUS	Australia	East Asia & Pacific	High income	1
14129480	Kogler, Robert, Quendler, Elisabeth, Boxberger, Josef. Occupational Accidents with Agricultural Machinery in Austria.. Journal of agromedicine, 2016, 21: 61-70	2016	1	0	0	0	0	0	0	1	1	0	0	0	0	0	0	0	0	0	0	0	Austria		AUT	Austria	Europe & Central Asia	High income	1
14114971	Haider, Sandra, Wakolbinger, Maria, Rieder, Anita et al.. Obesity, Fruit and Vegetable Intake, and Physical Activity Patterns in Austrian Farmers Compared to the General Population.. International journal of environmental research and public health, 2022, 19	2022	3	1	1	0	0	0	0	0	0	0	0	0	0	0	0	0	0	0	0	0	Austria		AUT	Austria	Europe & Central Asia	High income	1
14129826	Kogler, Robert, Quendler, Elisabeth, Boxberger, Josef. Occupational accidents with mowing machines in Austrian agriculture.. Annals of agricultural and environmental medicine : AAEM, 2015, 22: 137-41	2015	1	0	0	0	0	0	0	1	1	0	0	0	0	0	0	0	0	0	0	0	Austria		AUT	Austria	Europe & Central Asia	High income	1
14123070	Khatibi, Masud, Abdulaliyev, Galib, Azimov, Anar et al.. Working towards development of a sustainable brucellosis control programme, the Azerbaijan example.. Research in veterinary science, 2021, 137: 252-261	2021	1	0	0	0	0	0	0	0	0	0	0	1	1	0	0	0	0	0	0	0	Azerbaijan		AZE	Azerbaijan	Europe & Central Asia	Upper middle income	0
14117950	Okonya, Joshua Sikhu, Petsakos, Athanasios, Suarez, Victor et al.. Pesticide Use Practices in Root, Tuber, and Banana Crops by Smallholder Farmers in Rwanda and Burundi.. International journal of environmental research and public health, 2019, 16	2019	1	0	0	0	0	0	0	1	0	0	1	0	0	0	0	0	0	0	0	0	Burundi		BDI	Burundi	Sub-Saharan Africa	Low income	0
14123454	Ragetlie, R, Hounkpatin, W A, Luginaah, I. Community perceptions of gendered alcohol misuse in a food insecure context: The case of northwestern Benin.. Social science & medicine (1982), 2021, 280	2021	2	0	0	0	0	0	0	1	1	0	0	0	0	0	0	1	0	1	0	0	Benin		BEN	Benin	Sub-Saharan Africa	Lower middle income	0
14108739	Tassou, Wassiou Abdou, Attindehou, Sabbas, Gbati, Oubri Bassa et al.. Nexus between prevalence of Taenia solium (Cysticercus cellulosae) in pigs and retrospective study of humans cysticercosis cases in Benin hospitals.. Veterinary research communications, 2024, 48: 1083-1096	2024	1	0	0	0	0	0	0	0	0	0	0	1	1	0	0	0	0	0	0	0	Benin		BEN	Benin	Sub-Saharan Africa	Lower middle income	0
14125860	Vikkey, Hinson Antoine, Fidel, Dossou, Elisabeth, Yehouenou Pazou et al.. Risk Factors of Pesticide Poisoning and Pesticide Users' Cholinesterase Levels in Cotton Production Areas: Glazoue and Save Townships, in Central Republic of Benin.. Environmental health insights, 2017, 11	2017	1	0	0	0	0	0	0	1	0	0	1	0	0	0	0	0	0	0	0	0	Benin		BEN	Benin	Sub-Saharan Africa	Lower middle income	0
14130189	Ragetlie, R, Hounkpatin, W. A, Luginaah, I. Community perceptions of gendered alcohol misuse in a food insecure context: The case of northwestern benin.. Social Science & Medicine, 2021, 280	2021	2	0	0	0	0	0	0	1	1	0	0	0	0	0	0	1	0	1	0	0	Benin		BEN	Benin	Sub-Saharan Africa	Lower middle income	0
14138449	Kousse, Jean Noel Dado, Ilboudo, Sylvain, Ouedraogo, Abdoul Risgou et al.. Pulmonary function assessment among conventional and organic cotton farmers exposed to pesticides in the Central-West region of Burkina Faso.. International archives of occupational and environmental health, 2024,	2024	1	1	0	0	1	0	0	0	0	0	0	0	0	0	0	0	0	0	0	0	Burkina Faso		BFA	Burkina Faso	Sub-Saharan Africa	Low income	0
14122704	Kousse, Jean Noel Dado, Ilboudo, Sylvain, Ouedraogo, Jean Claude Romaric Pingdwinde et al.. Self-reported health effects of pesticides among cotton farmers from the Central-West region in Burkina Faso.. Toxicology reports, 2023, 11: 273-282	2023	4	1	0	0	1	0	1	1	0	0	1	0	0	0	0	0	0	0	0	1	Burkina Faso		BFA	Burkina Faso	Sub-Saharan Africa	Low income	0
14130396	Basher, A, Nath, P, Siddique, Z S et al.. Musculoskeletal disorder (MSD) among agricultural workers.. Mymensingh medical journal : MMJ, 2015, 24: 1-8	2015	1	0	0	0	0	0	0	1	0	1	0	0	0	0	0	0	0	0	0	0	Bangladesh		BGD	Bangladesh	South Asia	Lower middle income	0
14126097	Rahman, A K M A, Saegerman, C, Berkvens, D. Latent class evaluation of three serological tests for the diagnosis of human brucellosis in Bangladesh.. Tropical medicine and health, 2016, 44	2016	1	0	0	0	0	0	0	0	0	0	0	1	1	0	0	0	0	0	0	0	Bangladesh		BGD	Bangladesh	South Asia	Lower middle income	0
14130194	Haider, N, Khan, M S U, Hossain, M B et al.. Serological evidence of hepatitis E virus infection in pigs and jaundice among pig handlers in Bangladesh.. Zoonoses and public health, 2017, 64: 572-577	2017	1	0	0	0	0	0	0	0	0	0	0	0	0	0	0	0	0	0	0	1	Bangladesh		BGD	Bangladesh	South Asia	Lower middle income	0
14123498	Kairi, Tamal Kanti, Dey, Sanghamitra. Prevalence of work-related musculoskeletal symptoms among tea garden workers in Bangladesh: a cross-sectional study.. BMJ open, 2022, 12	2022	1	0	0	0	0	0	0	1	0	1	0	0	0	0	0	0	0	0	0	0	Bangladesh		BGD	Bangladesh	South Asia	Lower middle income	0
14125029	Talukder, Byomkesh, van Loon, Gary W, Hipel, Keith W et al.. Health impacts of climate change on smallholder farmers.. One health (Amsterdam, Netherlands), 2021, 13	2021	3	0	0	0	0	0	0	0	0	0	0	1	1	0	0	1	1	0	1	0	Bangladesh		BGD	Bangladesh	South Asia	Lower middle income	0
14115434	Talukder, Sudipta, Hasan, Md Mehedi, Mandal, Amit Kumar et al.. Epidemiology and antimicrobial resistance profiles of Salmonella in chickens, sewage, and workers of broiler farms in selected areas of Bangladesh.. Journal of infection in developing countries, 2021, 15: 1155-1166	2021	1	0	0	0	0	0	0	0	0	0	0	1	0	1	0	0	0	0	0	0	Bangladesh		BGD	Bangladesh	South Asia	Lower middle income	0
14108758	Nasim, A S M, Siddique, Abu Bakkar, Devnath, Nishrita et al.. Assessment of the prevalence and associated factors of lower back pain (LBP) among three different professionals in Bangladesh: Findings from a face-to-face survey.. BMJ open, 2024, 14	2024	1	0	0	0	0	0	0	1	0	1	0	0	0	0	0	0	0	0	0	0	Bangladesh		BGD	Bangladesh	South Asia	Lower middle income	0
14132873	Sumon, Kizar Ahmed, Rico, Andreu, Ter Horst, Mechteld M S et al.. Risk assessment of pesticides used in rice-prawn concurrent systems in Bangladesh.. The Science of the total environment, 2016, 568: 498-506	2016	1	0	0	0	0	0	0	1	0	0	1	0	0	0	0	0	0	0	0	0	Bangladesh		BGD	Bangladesh	South Asia	Lower middle income	0
14127625	Parvez, M S, Shahriar, M M. Agricultural Farm-Related Injuries in Bangladesh and Convenient Design of Working Hand Tools.. Journal of healthcare engineering, 2018, 2018	2018	1	0	0	0	0	0	0	1	1	0	0	0	0	0	0	0	0	0	0	0	Bangladesh		BGD	Bangladesh	South Asia	Lower middle income	0
14129244	Ali, Md Yeamin, Kafy, Abdulla-Al, Rahaman, Zullyadini A et al.. Comparative occupational health risk between tobacco and paddy farming people in Bangladesh.. SSM Mental Health, 2022, 2	2022	2	0	0	0	0	0	0	0	0	0	0	0	0	0	0	0	0	0	1	1	Bangladesh		BGD	Bangladesh	South Asia	Lower middle income	0
14109441	Barron Cuenca, Jessika, Dreij, Kristian, Tirado, Noemi. Human Pesticide Exposure in Bolivia: A Scoping Review of Current Knowledge, Future Challenges and Research Needs.. International journal of environmental research and public health, 2024, 21	2024	1	0	0	0	0	0	0	1	0	0	1	0	0	0	0	0	0	0	0	0	Bolivia		BOL	Bolivia	Latin America & Caribbean	Lower middle income	0
14137133	Stieglitz, Jonathan, Schniter, Eric, von Rueden, Christopher et al.. Functional disability and social conflict increase risk of depression in older adulthood among Bolivian forager-farmers.. The Journals of Gerontology: Series B: Psychological Sciences and Social Sciences, 2015, 70: 948-956	2015	1	0	0	0	0	0	0	0	0	0	0	0	0	0	0	1	1	0	0	0	Bolivia		BOL	Bolivia	Latin America & Caribbean	Lower middle income	0
14114979	Rowan, Christopher J, Eskander, Michael A, Seabright, Edmond et al.. Very Low Prevalence and Incidence of Atrial Fibrillation among Bolivian Forager-Farmers.. Annals of global health, 2021, 87	2021	1	1	1	0	0	0	0	0	0	0	0	0	0	0	0	0	0	0	0	0	Bolivia		BOL	Bolivia	Latin America & Caribbean	Lower middle income	0
14128042	Riquinho, Deise Lisboa, Hennington, Elida Azevedo. [Integrated tobacco production: health, labor, and working conditions of tobacco farmers in Southern Brazil].. Sistema integrado de producao do tabaco: saude, trabalho e condicoes de vida de trabalhadores rurais no Sul do Brasil., 2016, 32	2016	1	0	0	0	0	0	0	1	1	0	0	0	0	0	0	0	0	0	0	0	Brazil		BRA	Brazil	Latin America & Caribbean	Upper middle income	0
14124246	Ferreira de Almeida, Tatiana Lourenconi, Petarli, Glenda Blaser, Cattafesta, Monica et al.. Association of Selenium Intake and Development of Depression in Brazilian Farmers.. Frontiers in nutrition, 2021, 8	2021	1	0	0	0	0	0	0	0	0	0	0	0	0	0	0	1	1	0	0	0	Brazil		BRA	Brazil	Latin America & Caribbean	Upper middle income	0
14112676	Cremonini, Ana Clara Petersen, Ferreira, Julia Rabelo Santos, Martins, Cleodice Alves et al.. Metabolic Syndrome and Associated Factors in Farmers in Southeastern Brazil: A Cross-Sectional Study.. International journal of environmental research and public health, 2023, 20	2023	1	1	1	0	0	0	0	0	0	0	0	0	0	0	0	0	0	0	0	0	Brazil		BRA	Brazil	Latin America & Caribbean	Upper middle income	0
14114397	Ferreira, Julia Rabelo Santos, Zandonade, Eliana, de Paula Alves Bezerra, Olivia Maria et al.. Cutoff point of TyG index for metabolic syndrome in Brazilian farmers.. Archives of endocrinology and metabolism, 2021, 65: 704-712	2021	1	1	1	0	0	0	0	0	0	0	0	0	0	0	0	0	0	0	0	0	Brazil		BRA	Brazil	Latin America & Caribbean	Upper middle income	0
14131496	Caze, Ana Maria de Barros, Lacerda, Adriana Bender Moreira de, Luders, Debora et al.. Perception of the Quality of Life of Tobacco Growers Exposed to Pesticides: Emphasis on Health, Hearing, and Working Conditions.. International archives of otorhinolaryngology, 2019, 23: 50-59	2019	1	0	0	0	0	0	0	0	0	0	0	0	0	0	0	0	0	0	1	0	Brazil		BRA	Brazil	Latin America & Caribbean	Upper middle income	0
14109248	Cruzeiro Szortyka, Ana Laura Sica, Faria, Neice Muller Xavier, Carvalho, Maite Peres et al.. Suicidality among South Brazilian tobacco growers.. Neurotoxicology, 2021, 86: 52-58	2021	1	0	0	0	0	0	0	0	0	0	0	0	0	0	0	1	1	0	0	0	Brazil		BRA	Brazil	Latin America & Caribbean	Upper middle income	0
14132284	Fernandes, Gisele Aparecida, Silva, Luiz Felipe. Factors associated with work accidents in a rural area in Minas Gerais, Brazil.. Revista brasileira de medicina do trabalho : publicacao oficial da Associacao Nacional de Medicina do Trabalho-ANAMT, 2019, 17: 378-386	2019	1	0	0	0	0	0	0	1	1	0	0	0	0	0	0	0	0	0	0	0	Brazil		BRA	Brazil	Latin America & Caribbean	Upper middle income	0
14131639	Cargnin, Marcia Casaril dos Santos, Echer, Isabel Cristina, Ottobelli, Caroline et al.. Prevalence and factors associated with smoking among tobacco growers in southern Brazil.. Revista brasileira de enfermagem, 2015, 68: 518-8	2015	1	0	0	0	0	0	0	0	0	0	0	0	0	0	0	1	0	1	0	0	Brazil		BRA	Brazil	Latin America & Caribbean	Upper middle income	0
14121752	Soares, Juliana Pontes, Teles, Sheila Araujo, Caetano, Karlla Antonieta Amorim et al.. Factors associated with sexually transmitted infections in sugarcane cutters: subsidies to caring for.. Revista latino-americana de enfermagem, 2020, 28	2020	1	0	0	0	0	0	0	0	0	0	0	1	0	0	1	0	0	0	0	0	Brazil		BRA	Brazil	Latin America & Caribbean	Upper middle income	0
14132766	Campos, Ylida, Dos Santos Pinto da Silva, Valeria, Sarpa Campos de Mello, Marcia et al.. Exposure to pesticides and mental disorders in a rural population of Southern Brazil.. Neurotoxicology, 2016, 56: 7-16	2016	1	0	0	0	0	0	0	0	0	0	0	0	0	0	0	1	1	0	0	0	Brazil		BRA	Brazil	Latin America & Caribbean	Upper middle income	0
14132311	Caieiro, Tamyris Targas Mota, de Assis, Daiane Bernardi, Mininel, Vivian Aline et al.. Musculoskeletal pain: comparison between administrative and production employees of a poultry farming company.. Revista brasileira de medicina do trabalho : publicacao oficial da Associacao Nacional de Medicina do Trabalho-ANAMT, 2019, 17: 30-38	2019	1	0	0	0	0	0	0	1	0	1	0	0	0	0	0	0	0	0	0	0	Brazil		BRA	Brazil	Latin America & Caribbean	Upper middle income	0
14128495	Buralli, Rafael Junqueira, Ribeiro, Helena, Leao, Renata Spolti et al.. Data on pesticide exposure and mental health screening of family farmers in Brazil.. Data in brief, 2019, 25	2019	1	0	0	0	0	0	0	0	0	0	0	0	0	0	0	1	1	0	0	0	Brazil		BRA	Brazil	Latin America & Caribbean	Upper middle income	0
14133936	Ferreira-de-Sousa, Flavia Nogueira, Santana, Vilma Sousa. [Mortality from work-related accidents among agricultural workers in Brazil, 2000-2010].. Mortalidade por acidentes de trabalho entre trabalhadores da agropecuaria no Brasil, 2000-2010., 2016, 32	2016	1	0	0	0	0	0	0	1	1	0	0	0	0	0	0	0	0	0	0	0	Brazil		BRA	Brazil	Latin America & Caribbean	Upper middle income	0
14139008	Machado, Luciane de Paula, Machado, Jorge Mesquita Huet, Moura, Bianca Coelho. Occupational accidents involving pesticides notified by SINAN.. Revista brasileira de medicina do trabalho : publicacao oficial da Associacao Nacional de Medicina do Trabalho-ANAMT, 2023, 21	2023	1	0	0	0	0	0	0	1	0	0	1	0	0	0	0	0	0	0	0	0	Brazil		BRA	Brazil	Latin America & Caribbean	Upper middle income	0
14109415	Fassa, Anaclaudia Gastal, Spada Fiori, Nadia, Dalke Meucci, Rodrigo et al.. [Neck pain among tobacco farm workers in Southern Brazil].. Dolor cervical entre agricultores que producen tabaco en el sur de Brasil., 2020, 16	2020	1	0	0	0	0	0	0	1	0	1	0	0	0	0	0	0	0	0	0	0	Brazil		BRA	Brazil	Latin America & Caribbean	Upper middle income	0
14111185	Almeida, Ana Caroline Caldas de, Mise, Yukari Figueroa, Carvalho, Fernando Martins et al.. Ecological association between socioeconomic, occupational and sanitation factors and the occurrence of scorpionism in Brazil, 2007-2019.. Associacao ecologica entre fatores socioeconomicos, ocupacionais e de saneamento e a ocorrencia de escorpionismo no Brasil, 200, 2021, 30	2021	1	0	0	0	0	0	0	1	1	0	0	0	0	0	0	0	0	0	0	0	Brazil		BRA	Brazil	Latin America & Caribbean	Upper middle income	0
14109656	Petarli, Glenda Blaser, Cattafesta, Monica, Sant'Anna, Monike Moreto et al.. Multimorbidity and complex multimorbidity in Brazilian rural workers.. PloS one, 2019, 14	2019	1	0	0	0	0	0	0	0	0	0	0	0	0	0	0	0	0	0	1	0	Brazil		BRA	Brazil	Latin America & Caribbean	Upper middle income	0
14119808	Faria, Neice Muller Xavier, Meucci, Rodrigo Dalke, Fiori, Nadia Spada et al.. Acute Pesticide Poisoning in Tobacco Farming, According to Different Criteria.. International journal of environmental research and public health, 2023, 20	2023	1	0	0	0	0	0	0	1	0	0	1	0	0	0	0	0	0	0	0	0	Brazil		BRA	Brazil	Latin America & Caribbean	Upper middle income	0
14130617	Lermen, Joice, Bernieri, Tanandra, Rodrigues, Isabel S et al.. Pesticide exposure and health conditions among orange growers in Southern Brazil.. Journal of environmental science and health. Part. B, Pesticides, food contaminants, and agricultural wastes, 2018, 53: 215-221	2018	1	0	0	0	0	0	0	1	0	0	1	0	0	0	0	0	0	0	0	0	Brazil		BRA	Brazil	Latin America & Caribbean	Upper middle income	0
14134500	Franca, Denise Maria Vaz Romano, Bender Moreira Lacerda, Adriana, Lobato, Diolen et al.. Adverse effects of pesticides on central auditory functions in tobacco growers.. International journal of audiology, 2017, 56: 233-241	2017	1	0	0	0	0	0	0	0	0	0	0	0	0	0	0	0	0	0	0	1	Brazil		BRA	Brazil	Latin America & Caribbean	Upper middle income	0
14120650	de Castro Rocha, Deborah Ferreira Noronha, da Cunha Rosa, Luana Rocha, de Almeida Silva, Carla et al.. Epidemiology of HIV, syphilis, and hepatitis B and C among manual cane cutters in low-income regions of Brazil.. BMC infectious diseases, 2018, 18	2018	1	0	0	0	0	0	0	0	0	0	0	1	1	0	0	0	0	0	0	0	Brazil		BRA	Brazil	Latin America & Caribbean	Upper middle income	0
14111574	Buralli, Rafael Junqueira, Ribeiro, Helena, Iglesias, Veronica et al.. Occupational exposure to pesticides and health symptoms among family farmers in Brazil.. Revista de saude publica, 2020, 54	2020	1	0	0	0	0	0	0	0	0	0	0	0	0	0	0	1	1	0	0	0	Brazil		BRA	Brazil	Latin America & Caribbean	Upper middle income	0
14131709	Meucci, Rodrigo D, Fassa, Anaclaudia G, Faria, Neice M X et al.. Chronic low back pain among tobacco farmers in southern Brazil.. International journal of occupational and environmental health, 2015, 21: 66-73	2015	1	0	0	0	0	0	0	1	0	1	0	0	0	0	0	0	0	0	0	0	Brazil		BRA	Brazil	Latin America & Caribbean	Upper middle income	0
14117930	Alves, Roberta Machado, Santos, Emelynne Gabrielly de Oliveira, Barbosa, Isabelle Ribeiro. Abuse of alcohol among farmers: Prevalence and associated factors.. PloS one, 2021, 16	2021	1	0	0	0	0	0	0	0	0	0	0	0	0	0	0	1	0	1	0	0	Brazil		BRA	Brazil	Latin America & Caribbean	Upper middle income	0
14111547	de Souza, Jackson, Rigatti, Tuane Miorelli, Dhein, William et al.. Influence of the cultivation model on the posture and back pain prevalence of strawberry producers.. Revista brasileira de medicina do trabalho : publicacao oficial da Associacao Nacional de Medicina do Trabalho-ANAMT, 2022, 20: 608-614	2022	1	0	0	0	0	0	0	1	0	1	0	0	0	0	0	0	0	0	0	0	Brazil		BRA	Brazil	Latin America & Caribbean	Upper middle income	0
14126731	Krawczyk, Noa, de Souza Espindola Santos, Aline, Lima, Jaime et al.. Revisiting cancer 15 years later: Exploring mortality among agricultural and non-agricultural workers in the Serrana Region of Rio de Janeiro.. American journal of industrial medicine, 2017, 60: 77-86	2017	1	1	0	0	0	1	0	0	0	0	0	0	0	0	0	0	0	0	0	0	Brazil		BRA	Brazil	Latin America & Caribbean	Upper middle income	0
14123427	Pappen, Morgana, Martins, Vanessa Amabile, Renner, Jane Dagmar Pollo et al.. Profile of tobacco growers with green tobacco sickness in Southern Brazil.. Revista brasileira de medicina do trabalho : publicacao oficial da Associacao Nacional de Medicina do Trabalho-ANAMT, 2022, 20: 311-316	2022	1	0	0	0	0	0	0	0	0	0	0	0	0	0	0	0	0	0	0	1	Brazil		BRA	Brazil	Latin America & Caribbean	Upper middle income	0
14124491	do Prado, Camila Bruneli, Martins, Cleodice Alves, Cremonini, Ana Clara Petersen et al.. Cut Points of the Conicity Index and Associated Factors in Brazilian Rural Workers.. Nutrients, 2022, 14	2022	1	1	1	0	0	0	0	0	0	0	0	0	0	0	0	0	0	0	0	0	Brazil		BRA	Brazil	Latin America & Caribbean	Upper middle income	0
14118962	Lopes, Silvia Oliveira, Ribeiro, Sarah Aparecida Vieira, Morais, Dayane de Castro et al.. Factors Associated with Anemia among Adults and the Elderly Family Farmers.. International journal of environmental research and public health, 2022, 19	2022	1	0	0	0	0	0	0	0	0	0	0	0	0	0	0	0	0	0	0	1	Brazil		BRA	Brazil	Latin America & Caribbean	Upper middle income	0
14113296	Brust, Riva Schumacker, Oliveira, Luiza Pereira Maia de, Silva, Aline Cerqueira Santos Santana et al.. Epidemiological profile of farmworkers from the state of Rio de Janeiro.. Revista brasileira de enfermagem, 2019, 72: 122-128	2019	1	0	0	0	0	0	0	1	0	0	1	0	0	0	0	0	0	0	0	0	Brazil		BRA	Brazil	Latin America & Caribbean	Upper middle income	0
14112739	Zanchi, Mariane Magalhaes, Marafon, Filomena, Marins, Katiuska et al.. Redox imbalance and inflammation: A link to depression risk in brazilian pesticide-exposed farmers.. Toxicology, 2024, 501	2024	1	0	0	0	0	0	0	0	0	0	0	0	0	0	0	1	1	0	0	0	Brazil		BRA	Brazil	Latin America & Caribbean	Upper middle income	0
14115262	Luz, Tamires Conceicao da, Cattafesta, Monica, Petarli, Glenda Blaser et al.. Cardiovascular risk factors in a Brazilian rural population.. Fatores de risco cardiovascular em uma populacao rural brasileira., 2020, 25: 3921-3932	2020	1	1	1	0	0	0	0	0	0	0	0	0	0	0	0	0	0	0	0	0	Brazil		BRA	Brazil	Latin America & Caribbean	Upper middle income	0
14115532	Ferreira, Julia Rabelo Santos, Zandonade, Eliana, de Paula Alves Bezerra, Olivia Maria et al.. Insulin resistance by the triglyceride-glucose index in a rural Brazilian population.. Archives of endocrinology and metabolism, 2022, 66: 848-855	2022	1	1	1	0	0	0	0	0	0	0	0	0	0	0	0	0	0	0	0	0	Brazil		BRA	Brazil	Latin America & Caribbean	Upper middle income	0
14121400	Mise, Yukari Figueroa, Lira-da-Silva, Rejane Maria, Carvalho, Fernando Martins. Fatal Snakebite Envenoming and Agricultural Work in Brazil: A Case-Control Study.. The American journal of tropical medicine and hygiene, 2019, 100: 150-154	2019	1	0	0	0	0	0	0	1	1	0	0	0	0	0	0	0	0	0	0	0	Brazil		BRA	Brazil	Latin America & Caribbean	Upper middle income	0
14133969	Moreira, Jessica Pronestino de Lima, Oliveira, Bruno Luciano Carneiro Alves de, Muzi, Camila Drumond et al.. [Rural workers' health in Brazil].. A saude dos trabalhadores da atividade rural no Brasil., 2015, 31: 1698-708	2015	2	1	1	0	0	0	0	1	0	1	0	0	0	0	0	0	0	0	0	0	Brazil		BRA	Brazil	Latin America & Caribbean	Upper middle income	0
14117389	Zago, Adriana Marchon, Meucci, Rodrigo Dalke, Fiori, Nadia et al.. Workplace Accident Prevalence and Associated Factors among Tobacco Farm in Sao Lourenco do Sul-RS, Brazil.. Ciencia & saude coletiva, 2018, 23: 1353-1362	2018	1	0	0	0	0	0	0	1	1	0	0	0	0	0	0	0	0	0	0	0	Brazil		BRA	Brazil	Latin America & Caribbean	Upper middle income	0
14109466	Campos, Elida, Costa, Vanessa Indio-do-Brasil da, Alves, Sergio Rabello et al.. Occurrence of green tobacco sickness and associated factors in farmers residing in Dom Feliciano Municipality, Rio Grande do Sul State, Southern Region of Brazil.. Cadernos de saude publica, 2020, 36	2020	1	0	0	0	0	0	0	0	0	0	0	0	0	0	0	0	0	0	0	1	Brazil		BRA	Brazil	Latin America & Caribbean	Upper middle income	0
14125413	Bombardelli, Helber Luiz, Rossetto, Mariana, Silvani, Indiamara de Oliveira Flores Da et al.. Assessment of the respiratory function of farmers exposed to pesticides in the municipality of Quilombo (state of Santa Catarina, Brazil): relationship between health and occupational protection.. Revista brasileira de medicina do trabalho : publicacao oficial da Associacao Nacional de Medicina do Trabal…	2021	1	1	0	0	1	0	0	0	0	0	0	0	0	0	0	0	0	0	0	0	Brazil		BRA	Brazil	Latin America & Caribbean	Upper middle income	0
14118045	Cattafesta, Monica, Petarli, Glenda Blaser, Zandonade, Eliana et al.. Prevalence and determinants of obesity and abdominal obesity among rural workers in Southeastern Brazil.. PloS one, 2022, 17	2022	1	1	1	0	0	0	0	0	0	0	0	0	0	0	0	0	0	0	0	0	Brazil		BRA	Brazil	Latin America & Caribbean	Upper middle income	0
14118650	Skonieski, Calinca, Fagundes, Karina Raquel, Silva, Larissa da et al.. Association of occupational exposure to pesticides with overweight in farmers in Southern Brazil.. Biomarkers : biochemical indicators of exposure, response, and susceptibility to chemicals, 2023, 28: 608-616	2023	1	1	1	0	0	0	0	0	0	0	0	0	0	0	0	0	0	0	0	0	Brazil		BRA	Brazil	Latin America & Caribbean	Upper middle income	0
14122459	Tomiazzi, Jamile Silveira, Pereira, Danillo Roberto, Judai, Meire Aparecida et al.. Performance of machine-learning algorithms to pattern recognition and classification of hearing impairment in Brazilian farmers exposed to pesticide and/or cigarette smoke.. Environmental science and pollution research international, 2019, 26: 6481-6491	2019	1	0	0	0	0	0	0	0	0	0	0	0	0	0	0	0	0	0	0	1	Brazil		BRA	Brazil	Latin America & Caribbean	Upper middle income	0
14119159	Araujo, Roberta Andressa Line, Cremonese, Cleber, Santos, Ramison et al.. Association of occupational exposure to pesticides with overweight and abdominal obesity in family farmers in southern Brazil.. International journal of environmental health research, 2022, 32: 2798-2809	2022	1	1	1	0	0	0	0	0	0	0	0	0	0	0	0	0	0	0	0	0	Brazil		BRA	Brazil	Latin America & Caribbean	Upper middle income	0
14127226	Dos Santos, Ana Caroline Melo, Soares, Imaculada Pereira, Moreira, Josino Costa et al.. Profile of clinical information in medical records of tobacco farmers in Alagoas, Brazil.. Revista brasileira de medicina do trabalho : publicacao oficial da Associacao Nacional de Medicina do Trabalho-ANAMT, 2017, 15: 310-316	2017	5	0	0	0	0	0	0	1	0	1	1	0	0	0	0	1	1	1	0	1	Brazil		BRA	Brazil	Latin America & Caribbean	Upper middle income	0
14120339	Meyer, Armando, Santos, Aline Souza Espindola, Asmus, Carmen Ildes Rodrigues Froes et al.. Acute Kidney Failure among Brazilian Agricultural Workers: A Death-Certificate Case-Control Study.. International journal of environmental research and public health, 2022, 19	2022	1	1	0	1	0	0	0	0	0	0	0	0	0	0	0	0	0	0	0	0	Brazil		BRA	Brazil	Latin America & Caribbean	Upper middle income	0
14131435	Piccoli, Camila, Cremonese, Cleber, Koifman, Rosalina J et al.. Pesticide exposure and thyroid function in an agricultural population in Brazil.. Environmental research, 2016, 151: 389-398	2016	1	0	0	0	0	0	0	0	0	0	0	0	0	0	0	0	0	0	0	1	Brazil		BRA	Brazil	Latin America & Caribbean	Upper middle income	0
14123411	Fontoura-Junior, Eduardo Espindola, Guimaraes, Liliana Andolpho Magalhaes, Lira, Ezequiel Ramirez et al.. Work-related accidents, musculoskeletal pain, and health-related quality of life among Pantanal farm workers in Brazil and ganaderos in Mexico.. Revista brasileira de medicina do trabalho : publicacao oficial da Associacao Nacional de Medicina do Trabalho-ANAMT, 2022, 20: 287-297	2022	2	0	0	0	0	0	0	1	1	1	0	0	0	0	0	0	0	0	0	0	Brazil		BRA	Brazil	Latin America & Caribbean	Upper middle income	0
14131460	Conti, Catarine Lima, Barbosa, Wagner Miranda, Simao, Joao Batista Pavesi et al.. Pesticide exposure, tobacco use, poor self-perceived health and presence of chronic disease are determinants of depressive symptoms among coffee growers from Southeast Brazil.. Psychiatry research, 2018, 260: 187-192	2018	1	0	0	0	0	0	0	0	0	0	0	0	0	0	0	1	1	0	0	0	Brazil		BRA	Brazil	Latin America & Caribbean	Upper middle income	0
14117559	da Mota E Silva, Marcelo Soares, da Gloria da Costa Carvalho, Maria, Moreira, Josino Costa et al.. Green Tobacco Sickness among Brazilian farm workers and genetic polymorphisms.. BMC research notes, 2018, 11	2018	1	0	0	0	0	0	0	0	0	0	0	0	0	0	0	0	0	0	0	1	Brazil		BRA	Brazil	Latin America & Caribbean	Upper middle income	0
14123378	Alves, H H F, Silva, A T, Pavao, J M S J et al.. The acetylcholinesterase as indicative of intoxication for pesticide in farmers of conventional and organic cultivation.. Brazilian journal of biology = Revista brasleira de biologia, 2021, 81: 632-641	2021	1	0	0	0	0	0	0	1	0	0	1	0	0	0	0	0	0	0	0	0	Brazil		BRA	Brazil	Latin America & Caribbean	Upper middle income	0
14115158	Alves, Roberta Machado, Santos, Emelynne Gabrielly de Oliveira, Barbosa, Isabelle Ribeiro. Factors associated with common mental disorders among farmers in a medium-sized municipality in Northeastern Brazil.. Revista de saude publica, 2022, 56	2022	1	0	0	0	0	0	0	0	0	0	0	0	0	0	0	1	1	0	0	0	Brazil		BRA	Brazil	Latin America & Caribbean	Upper middle income	0
14122619	Corcino, Cicero Oliveira, Teles, Roxana Braga de Andrade, Almeida, Jackson Roberto Guedes da Silva et al.. [Evaluation of the effect of pesticide use on the health of rural workers in irrigated fruit farming].. Avaliacao do efeito do uso de agrotoxicos sobre a saude de trabalhadores rurais da fruticultura irrigada., 2019, 24: 3117-3128	2019	1	0	0	0	0	0	0	1	0	0	1	0	0	0	0	0	0	0	0	0	Brazil		BRA	Brazil	Latin America & Caribbean	Upper middle income	0
14113017	de Oliveira Santos, Emelynne Gabrielly, Vedana, Kelly Graziani Giacchero, Barbosa, Isabelle Ribeiro. Prevalence and factors associated with suicidal ideation among farmers.. PloS one, 2022, 17	2022	1	0	0	0	0	0	0	0	0	0	0	0	0	0	0	1	1	0	0	0	Brazil		BRA	Brazil	Latin America & Caribbean	Upper middle income	0
14131208	Fiori, Nadia Spada, Fassa, Anaclaudia Gastal, Faria, Neice Muller Xavier et al.. Wheezing in tobacco farm workers in southern Brazil.. American journal of industrial medicine, 2015, 58: 1217-28	2015	1	1	0	0	1	0	0	0	0	0	0	0	0	0	0	0	0	0	0	0	Brazil		BRA	Brazil	Latin America & Caribbean	Upper middle income	0
14123889	Simas, Jose Martim Marques, Yamauchi, Liria Yuri, Alencar, Maria do Carmo Baracho de. Risk factors associated among respiratory health and banana farming.. Archives of environmental & occupational health, 2021, 76: 181-187	2021	1	1	0	0	1	0	0	0	0	0	0	0	0	0	0	0	0	0	0	0	Brazil		BRA	Brazil	Latin America & Caribbean	Upper middle income	0
14113725	Petarli, Glenda Blaser, Cattafesta, Monica, Viana, Maria Carmen Moldes et al.. Depression in Brazilian farmers: prevalence and associated factors.. Journal of mental health (Abingdon, England), 2024, 33: 127-135	2024	1	0	0	0	0	0	0	0	0	0	0	0	0	0	0	1	1	0	0	0	Brazil		BRA	Brazil	Latin America & Caribbean	Upper middle income	0
14119744	Evaristo, Aryane, Pedroso, Danielle O, Rech, Nilva L S et al.. Pesticides and farmers' health: an analysis of variables related to management and property.. Anais da Academia Brasileira de Ciencias, 2022, 94	2022	1	0	0	0	0	0	0	1	0	0	1	0	0	0	0	0	0	0	0	0	Brazil		BRA	Brazil	Latin America & Caribbean	Upper middle income	0
14126086	Buralli, Rafael J, Ribeiro, Helena, Mauad, Thais et al.. Respiratory Condition of Family Farmers Exposed to Pesticides in the State of Rio de Janeiro, Brazil.. International journal of environmental research and public health, 2018, 15	2018	1	1	0	0	1	0	0	0	0	0	0	0	0	0	0	0	0	0	0	0	Brazil		BRA	Brazil	Latin America & Caribbean	Upper middle income	0
14120290	Neves, Pedro Dias Mangolini, Mendonca, Marcelo Rodrigues, Bellini, Marcella et al.. Poisoning by agricultural pesticides in the state of Goias, Brazil, 2005-2015: analysis of records in official information systems.. Intoxicacao por agrotoxicos agricolas no estado de Goias, Brasil, de 2005-2015: analise dos registros nos sistemas oficiais de , 2020, 25: 2743-2754	2020	2	0	0	0	0	0	0	1	0	0	1	0	0	0	0	1	1	0	0	0	Brazil		BRA	Brazil	Latin America & Caribbean	Upper middle income	0
14125564	Fassa, Anaclaudia Gastal, Faria, Neice Muller Xavier, Szortyka, Ana Laura Sica Cruzeiro et al.. Child Labor in Family Tobacco Farms in Southern Brazil: Occupational Exposure and Related Health Problems.. International journal of environmental research and public health, 2021, 18	2021	4	1	0	0	1	0	0	1	0	1	1	0	0	0	0	0	0	0	0	1	Brazil		BRA	Brazil	Latin America & Caribbean	Upper middle income	0
14114035	Nogueira, Fernanda de Albuquerque Melo, Damacena, Giseli Nogueira, Souza Junior, Paulo Roberto Borges de et al.. [Self-reported morbidities and lifestyles of agricultural and non-agricultural workers in Brazil: a comparative analysis between 2013 and 2019].. Morbidades autorreferidas e estilos de vida em trabalhadores agricolas e nao agricolas no Brasil: uma analise comparativa entre, 2023, 28	2023	1	0	0	0	0	0	0	1	0	1	0	0	0	0	0	0	0	0	0	0	Brazil		BRA	Brazil	Latin America & Caribbean	Upper middle income	0
14131079	Junior, Porfirio Fernandes de Medeiros, Silva, Eugenio Henrique Vilela, Moura, Kelvin Leite et al.. Increased Risk of Penile Cancer among Men Working in Agriculture.. Asian Pacific journal of cancer prevention : APJCP, 2018, 19: 237-241	2018	1	1	0	0	0	1	0	0	0	0	0	0	0	0	0	0	0	0	0	0	Brazil		BRA	Brazil	Latin America & Caribbean	Upper middle income	0
14118454	Salaroli, Luciane Bresciani, Cattafesta, Monica, Petarli, Glenda Blaser et al.. Prevalence and factors associated with arterial hypertension in a Brazilian rural working population.. Clinics (Sao Paulo, Brazil), 2020, 75	2020	1	1	1	0	0	0	0	0	0	0	0	0	0	0	0	0	0	0	0	0	Brazil		BRA	Brazil	Latin America & Caribbean	Upper middle income	0
14114448	Gonzaga, Carla Wernecke Padovani, Baldo, Marcelo Perim, Caldeira, Antonio Prates. Exposure to pesticides or agroecological practices: suicidal ideation among peasant farmers in Brazil's semi-arid region.. Exposicao a agrotoxicos ou praticas agroecologicas: ideacao suicida entre camponeses do semiarido no Brasil., 2021, 26: 4243-4252	2021	3	0	0	0	0	0	0	1	0	0	1	0	0	0	0	1	1	1	0	0	Brazil		BRA	Brazil	Latin America & Caribbean	Upper middle income	0
14127505	Boccolini, Patricia de Moraes Mello, Boccolini, Cristiano Siqueira, Chrisman, Juliana de Rezende et al.. Non-Hodgkin lymphoma among Brazilian agricultural workers: A death certificate case-control study.. Archives of environmental & occupational health, 2017, 72: 139-144	2017	1	1	0	0	0	1	0	0	0	0	0	0	0	0	0	0	0	0	0	0	Brazil		BRA	Brazil	Latin America & Caribbean	Upper middle income	0
14123450	Aguera, Raul Gomes, Freires, Camila da Silva, Oliveira, Luis Otavio de et al.. Risk evaluation of occupational exposure of southern Brazilian flower farmers to pesticides potentially leading to cholinesterase inhibition and metals exposure.. Environmental toxicology and pharmacology, 2022, 93	2022	1	1	0	0	0	0	1	0	0	0	0	0	0	0	0	0	0	0	0	0	Brazil		BRA	Brazil	Latin America & Caribbean	Upper middle income	0
14117094	Monger, Adeep, Mahat, Kiran, Dorjee, et al.. Assessment of exposure to pesticides and the knowledge, attitude and practice among farmers of western Bhutan.. PloS one, 2023, 18	2023	1	1	0	0	0	0	1	0	0	0	0	0	0	0	0	0	0	0	0	0	Bhutan		BTN	Bhutan	South Asia	Lower middle income	0
14126913	King, M. T. M, Matson, R. D, DeVries, T. J. Connecting farmer mental health with cow health and welfare on dairy farms using robotic milking systems.. Animal Welfare, 2021, 30: 25-38	2021	1	0	0	0	0	0	0	0	0	0	0	0	0	0	0	1	1	0	0	0	Canada		CAN	Canada	North America	High income	1
14108720	Heise, Heather, Hrvatin, Felicia, Cran, Abbey et al.. Canadian farmers' perceptions of social sustainability in agriculture.. PloS one, 2024, 19	2024	1	0	0	0	0	0	0	0	0	0	0	0	0	0	0	1	1	0	0	0	Canada		CAN	Canada	North America	High income	1
14135370	Roy, Philippe, Tremblay, Gilles, Robertson, Steven et al.. Do it all by myself: A salutogenic approach of masculine health practice among farming men coping with stress.. American Journal of Men's Health, 2017, 11: 1536-1546	2017	1	0	0	0	0	0	0	0	0	0	0	0	0	0	0	1	1	0	0	0	Canada		CAN	Canada	North America	High income	1
14121621	Reece, Sharon C M, Thiruchelvam, Deva, Redelmeier, Donald A. Medical Emergencies in Farmers.. The Journal of rural health : official journal of the American Rural Health Association and the National Rural Health Care Asso, 2019, 35: 429-435	2019	1	0	0	0	0	0	0	1	1	0	0	0	0	0	0	0	0	0	0	0	Canada		CAN	Canada	North America	High income	1
14115620	Denis-Robichaud, J, Rousseau, M, Denicourt, M et al.. Methods used by Canadian dairy farmers for on-farm euthanasia and the emotions associated with the decision and the practice of euthanasia.. Journal of dairy science, 2023, 106: 1301-1314	2023	1	0	0	0	0	0	0	0	0	0	0	0	0	0	0	1	1	0	0	0	Canada		CAN	Canada	North America	High income	1
14126444	Zeng, Xiaoke, Kociolek, Aaron M, Khan, Muhammad Idrees et al.. Whole body vibration exposure patterns in Canadian prairie farmers.. Ergonomics, 2017, 60: 1064-1073	2017	1	0	0	0	0	0	0	1	0	1	0	0	0	0	0	0	0	0	0	0	Canada		CAN	Canada	North America	High income	1
14115888	Friesen, Kenzie B, Lang, Angelica E. Do Musculoskeletal Disorders Affect Work Tasks in Farmers: A Study of Rural Saskatchewan.. Journal of occupational and environmental medicine, 2022, 64	2022	1	0	0	0	0	0	0	1	0	1	0	0	0	0	0	0	0	0	0	0	Canada		CAN	Canada	North America	High income	1
14116791	Watara, Abubakari Ibrahim, Ahmed, Shahid, Khan, Shahedul et al.. Longitudinal Changes in Prevalence of Colorectal Cancer in Farm and Non-Farm Residents of Saskatchewan.. Journal of occupational and environmental medicine, 2020, 62	2020	1	1	0	0	0	1	0	0	0	0	0	0	0	0	0	0	0	0	0	0	Canada		CAN	Canada	North America	High income	1
14134841	McMillan, Michelle, Trask, Catherine, Dosman, James et al.. Prevalence of Musculoskeletal Disorders Among Saskatchewan Farmers.. Journal of agromedicine, 2015, 20: 292-301	2015	1	0	0	0	0	0	0	1	0	1	0	0	0	0	0	0	0	0	0	0	Canada		CAN	Canada	North America	High income	1
14125240	Jones-Bitton, Andria, Hagen, Briana, Fleming, Stephen J et al.. Farmer Burnout in Canada.. International journal of environmental research and public health, 2019, 16	2019	1	0	0	0	0	0	0	0	0	0	0	0	0	0	0	1	1	0	0	0	Canada		CAN	Canada	North America	High income	1
14134010	Essien, Samuel Kwaku, Trask, Catherine, Dosman, James et al.. Investigating the Association Between Lower Extremity and Low Back Symptoms Among Saskatchewan Farmers Using the Standardized Nordic Questionnaire.. Spine, 2017, 42	2017	1	0	0	0	0	0	0	1	0	1	0	0	0	0	0	0	0	0	0	0	Canada		CAN	Canada	North America	High income	1
14129082	Murti, M, Skowronski, D, Lem, M et al.. Public health response to outbreaks of Avian Influenza A(H5N2) and (H5N1) among poultry - British Columbia, December 2014-February 2015.. Canada communicable disease report = Releve des maladies transmissibles au Canada, 2015, 41: 69-72	2015	1	0	0	0	0	0	0	0	0	0	0	1	1	0	0	0	0	0	0	0	Canada		CAN	Canada	North America	High income	1
14117197	Caxaj, Susana, Tran, Maxwell, Mayell, Stephanie et al.. Migrant agricultural workers' deaths in Ontario from January 2020 to June 2021: a qualitative descriptive study.. International journal for equity in health, 2022, 21	2022	1	0	0	0	0	0	0	0	0	0	0	0	0	0	0	0	0	0	1	0	Canada		CAN	Canada	North America	High income	1
14131133	Meadows, Shannon, Jones-Bitton, Andria, McEwen, Scott A et al.. Coxiella burnetii (Q Fever) Seropositivity and Associated Risk Factors in Sheep and Goat Farm Workers in Ontario, Canada.. Vector borne and zoonotic diseases (Larchmont, N.Y.), 2016, 16: 643-9	2016	1	0	0	0	0	0	0	0	0	0	0	1	1	0	0	0	0	0	0	0	Canada		CAN	Canada	North America	High income	1
14111282	Zhou, Alex, Osman, Abdelhady, Flores, Genesis et al.. Critical Illness in Migrant Workers in the Windsor-Essex Region: A Descriptive Analysis.. International journal of environmental research and public health, 2023, 20	2023	1	0	0	0	0	0	0	0	0	0	0	0	0	0	0	0	0	0	1	0	Canada		CAN	Canada	North America	High income	1
14127114	King, Nathan, Janssen, Ian, Hagel, Louise et al.. Identifying and mitigating risks for agricultural injury associated with obesity.. Preventive medicine reports, 2016, 4: 220-4	2016	1	0	0	0	0	0	0	1	1	0	0	0	0	0	0	0	0	0	0	0	Canada		CAN	Canada	North America	High income	1
14110627	Sritharan, Jeavana, MacLeod, Jill S, McLeod, Christopher B et al.. Prostate cancer risk by occupation in the Occupational Disease Surveillance System (ODSS) in Ontario, Canada.. Risque de cancer de la prostate par profession dans le Systeme de surveillance des maladies professionnelles de l'Ontario, Cana, 2019, 39: 178-186	2019	1	1	0	0	0	1	0	0	0	0	0	0	0	0	0	0	0	0	0	0	Canada		CAN	Canada	North America	High income	1
14110061	Pickett, William, Berg, Richard L, Kaprelian, Julie et al.. A Contemporary Profile of the Mental Health of Girls from Farm and Non-Farm Environments.. Journal of agromedicine, 2020, 25: 96-105	2020	1	0	0	0	0	0	0	0	0	0	0	0	0	0	0	1	1	0	0	0	Canada		CAN	Canada	North America	High income	1
14134811	Dosman, James, Hagel, Louise, King, Nathan et al.. The Hierarchy of Control in the Epidemic of Farm Injury.. Journal of agromedicine, 2015, 20: 360-9	2015	1	0	0	0	0	0	0	1	1	0	0	0	0	0	0	0	0	0	0	0	Canada		CAN	Canada	North America	High income	1
14117540	Karunanayake, Chandima P, Koehncke, Niels, Enebeli, Stanley et al.. Trends in Work-Related Fatal Farm Injuries, Saskatchewan, Canada: 2005-2019.. Journal of agromedicine, 2023, 28: 444-455	2023	1	0	0	0	0	0	0	1	1	0	0	0	0	0	0	0	0	0	0	0	Canada		CAN	Canada	North America	High income	1
14109942	Jones-Bitton, Andria, Best, Colleen, MacTavish, Jennifer et al.. Stress, anxiety, depression, and resilience in Canadian farmers.. Social psychiatry and psychiatric epidemiology, 2020, 55: 229-236	2020	1	0	0	0	0	0	0	0	0	0	0	0	0	0	0	1	1	0	0	0	Canada		CAN	Canada	North America	High income	1
14130211	Sauve, Jean-Francois, Lavoue, Jerome, Parent, Marie-Elise. Occupation, industry, and the risk of prostate cancer: a case-control study in Montreal, Canada.. Environmental health : a global access science source, 2016, 15	2016	1	1	0	0	0	1	0	0	0	0	0	0	0	0	0	0	0	0	0	0	Canada		CAN	Canada	North America	High income	1
14134092	Kachuri, Linda, Harris, M Anne, MacLeod, Jill S et al.. Cancer risks in a population-based study of 70,570 agricultural workers: results from the Canadian census health and Environment cohort (CanCHEC).. BMC cancer, 2017, 17	2017	1	1	0	0	0	1	0	0	0	0	0	0	0	0	0	0	0	0	0	0	Canada		CAN	Canada	North America	High income	1
14133372	Bondy, Madeleine, Cole, Donald C. Striving for balance and resilience: Ontario farmers' perceptions of mental health.. Canadian Journal of Community Mental Health, 2020, 39: 101-118	2020	1	0	0	0	0	0	0	0	0	0	0	0	0	0	0	1	1	0	0	0	Canada		CAN	Canada	North America	High income	1
14133682	Essien, Samuel Kwaku, Bath, Brenna, Koehncke, Niels et al.. Association Between Farm Machinery Operation and Low Back Disorder in Farmers: A Retrospective Cohort Study.. Journal of occupational and environmental medicine, 2016, 58	2016	1	0	0	0	0	0	0	1	0	1	0	0	0	0	0	0	0	0	0	0	Canada		CAN	Canada	North America	High income	1
14125297	Thompson, Rochelle, Hagen, Briana N M, Lumley, Margaret N et al.. Mental Health and Substance Use of Farmers in Canada during COVID-19.. International journal of environmental research and public health, 2022, 19	2022	2	0	0	0	0	0	0	0	0	0	0	0	0	0	0	1	1	1	0	0	Canada		CAN	Canada	North America	High income	1
14134831	DeWit, Yvonne, Pickett, William, Lawson, Joshua et al.. Farm Activities and Agricultural Injuries in Youth and Young Adult Workers.. Journal of agromedicine, 2015, 20: 318-26	2015	1	0	0	0	0	0	0	1	1	0	0	0	0	0	0	0	0	0	0	0	Canada		CAN	Canada	North America	High income	1
14131086	Bath, Brenna, Jaindl, Bryna, Dykes, Lorenne et al.. Get 'Er Done: Experiences of Canadian Farmers Living with Chronic Low Back Disorders.. Physiotherapy Canada. Physiotherapie Canada, 2019, 71: 24-33	2019	1	0	0	0	0	0	0	1	0	1	0	0	0	0	0	0	0	0	0	0	Canada		CAN	Canada	North America	High income	1
14138655	Patel, Hetal, Ulloa, Ana, Buchan, Sarah et al.. COVID-19 farm outbreaks in Ontario, January-December 2020.. Canada communicable disease report = Releve des maladies transmissibles au Canada, 2023, 49: 206-212	2023	1	0	0	0	0	0	0	0	0	0	0	1	0	0	1	0	0	0	0	0	Canada		CAN	Canada	North America	High income	1
14132183	Pickett, William, Berg, Richard L, Marlenga, Barbara. Health and Well-Being Among Young People From Canadian Farms: Associations With a Culture of Risk-Taking.. The Journal of rural health : official journal of the American Rural Health Association and the National Rural Health Care Asso, 2018, 34: 275-282	2018	1	0	0	0	0	0	0	0	0	0	0	0	0	0	0	1	1	0	0	0	Canada		CAN	Canada	North America	High income	1
14119793	Landry, Vivianne, Semsar-Kazerooni, Koorosh, Tjong, Jessica et al.. The systemized exploitation of temporary migrant agricultural workers in Canada: Exacerbation of health vulnerabilities during the COVID-19 pandemic and recommendations for the future.. Journal of migration and health, 2021, 3	2021	2	0	0	0	0	0	0	1	1	0	0	0	0	0	0	1	1	0	0	0	Canada		CAN	Canada	North America	High income	1
14134836	Karunanayake, Chandima P, Hagel, Louise, Rennie, Donna C et al.. Prevalence and Risk Factors of Respiratory Symptoms in Rural Population.. Journal of agromedicine, 2015, 20: 310-7	2015	1	1	0	0	1	0	0	0	0	0	0	0	0	0	0	0	0	0	0	0	Canada		CAN	Canada	North America	High income	1
14128690	Taylor-Gjevre, Regina M, Trask, Catherine, King, Nathan et al.. Prevalence and occupational impact of arthritis in Saskatchewan farmers.. Journal of agromedicine, 2015, 20: 205-16	2015	1	0	0	0	0	0	0	1	0	1	0	0	0	0	0	0	0	0	0	0	Canada		CAN	Canada	North America	High income	1
14134821	Viveros-Guzman, Arcadio, Gertler, Michael. Latino Farmworkers in Saskatchewan: Language Barriers and Health and Safety.. Journal of agromedicine, 2015, 20: 341-8	2015	2	0	0	0	0	0	0	0	0	0	0	0	0	0	0	1	1	0	1	0	Canada		CAN	Canada	North America	High income	1
14111309	Paiero, Adrianna, Newhouse, Emily, Chan, Elaine et al.. SARS-CoV-2 in mink farms in British Columbia, Canada: A report of two outbreaks in 2020-2021.. Canada communicable disease report = Releve des maladies transmissibles au Canada, 2022, 48: 274-281	2022	1	0	0	0	0	0	0	0	0	0	0	1	1	0	0	0	0	0	0	0	Canada		CAN	Canada	North America	High income	1
14127471	Trask, Catherine, Bath, Brenna, Johnson, Peter W et al.. Risk Factors for Low Back Disorders in Saskatchewan Farmers: Field-based Exposure Assessment to Build a Foundation for Epidemiological Studies.. JMIR research protocols, 2016, 5	2016	1	0	0	0	0	0	0	1	0	1	0	0	0	0	0	0	0	0	0	0	Canada		CAN	Canada	North America	High income	1
14132291	Pickett, William, King, Nathan, Lawson, Joshua et al.. Farmers, mechanized work, and links to obesity.. Preventive medicine, 2015, 70: 59-63	2015	1	1	1	0	0	0	0	0	0	0	0	0	0	0	0	0	0	0	0	0	Canada		CAN	Canada	North America	High income	1
14126350	Salami, Bukola, Meherali, Salima, Salami, Azeez. The health of temporary foreign workers in Canada: A scoping review.. Canadian journal of public health = Revue canadienne de sante publique, 2016, 106	2016	2	0	0	0	0	0	0	0	0	0	0	0	0	0	0	1	1	0	1	0	Canada		CAN	Canada	North America	High income	1
14116811	Sritharan, Jeavana, MacLeod, Jill, Harris, Shelley et al.. Prostate cancer surveillance by occupation and industry: the Canadian Census Health and Environment Cohort (CanCHEC).. Cancer medicine, 2018, 7: 1468-1478	2018	1	1	0	0	0	1	0	0	0	0	0	0	0	0	0	0	0	0	0	0	Canada		CAN	Canada	North America	High income	1
14139879	Dolbec, Didier, Dubreuil, Philippe, Larouche, Laetitia. Farmers' Mental Health: The Mediating Role of Chronic Fatigue.. Journal of agromedicine, 2024, 29: 307-320	2024	1	0	0	0	0	0	0	0	0	0	0	0	0	0	0	1	1	0	0	0	Canada		CAN	Canada	North America	High income	1
14139328	Susana Caxaj, C, George, Glynis, Borrelli, Erika et al.. Contending With Precarity: Health and Multi-Sectoral Supports for Migrant Agricultural Workers in Southern Ontario.. Community health equity research & policy, 2023,	2023	1	0	0	0	0	0	0	0	0	0	0	0	0	0	0	0	0	0	1	0	Canada		CAN	Canada	North America	High income	1
14139729	Rahmanzadeh Koucheh, Elaheh, Voaklander, Don, Jones, C Allyson. Farming and the risk of developing osteoarthritis in Alberta, Canada.. Rural and remote health, 2024, 24	2024	1	0	0	0	0	0	0	1	0	1	0	0	0	0	0	0	0	0	0	0	Canada		CAN	Canada	North America	High income	1
14130507	Clay, Lynne, Milosavljevic, Stephan, Koehncke, Niels et al.. Trends of ATV use and associated injury on Saskatchewan farms.. Journal of occupational and environmental hygiene, 2017, 14: 853-862	2017	1	0	0	0	0	0	0	1	1	0	0	0	0	0	0	0	0	0	0	0	Canada		CAN	Canada	North America	High income	1
14111509	Voaklander, Donald C, Norman, Patrick, Dosman, James A et al.. Determinants of injury among older Saskatchewan farm operators: A prospective cohort study.. American journal of industrial medicine, 2019, 62: 1135-1143	2019	1	0	0	0	0	0	0	1	1	0	0	0	0	0	0	0	0	0	0	0	Canada		CAN	Canada	North America	High income	1
14117859	Janzen, Bonnie, Karunanayake, Chandima, Rennie, Donna et al.. Depression and binge drinking in farm and non-farm rural adults in Saskatchewan, Canada.. Rural and remote health, 2020, 20	2020	2	0	0	0	0	0	0	0	0	0	0	0	0	0	0	1	1	1	0	0	Canada		CAN	Canada	North America	High income	1
14108744	Sritharan, Jeavana, Arrandale, Victoria H, Kirkham, Tracy L et al.. Risk of chronic obstructive pulmonary disease in a large cohort of Ontario, Canada workers.. Scientific reports, 2024, 14	2024	1	1	0	0	1	0	0	0	0	0	0	0	0	0	0	0	0	0	0	0	Canada		CAN	Canada	North America	High income	1
14118847	Hagen, Briana N M, Sawatzky, Alex, Harper, Sherilee L et al.. What Impacts Perceived Stress among Canadian Farmers? A Mixed-Methods Analysis.. International journal of environmental research and public health, 2021, 18	2021	1	0	0	0	0	0	0	0	0	0	0	0	0	0	0	1	1	0	0	0	Canada		CAN	Canada	North America	High income	1
14114477	Adandom, Henrietha Chibuzor, Ofori-Dei, Samuel Mantey, Hallstrom, Lars K. Health and well-being of Hutterite farmers in Alberta: Results from the Sustainable Farm Families Alberta program.. Canadian journal of rural medicine : the official journal of the Society of Rural Physicians of Canada = Journal canadien de la, 2023, 28: 123-130	2023	2	1	1	0	0	0	0	0	0	0	0	0	0	0	0	1	1	0	0	0	Canada		CAN	Canada	North America	High income	1
14127476	Alam, Md Saiful, Janzen, Bonnie, Karunanayake, Chandima et al.. Prevalence and predictors of self-rated mental health among farm and non-farm adult rural residents of Saskatchewan.. Current Psychology: A Journal for Diverse Perspectives on Diverse Psychological Issues, 2024, 43: 7347-7361	2024	1	0	0	0	0	0	0	0	0	0	0	0	0	0	0	1	1	0	0	0	Canada		CAN	Canada	North America	High income	1
14135550	Reissig, Linda, Crameri, Aureliano, von Wyl, Agnes. Prevalence and predictors of burnout in Swiss farmers-Burnout in the context of interrelation of work and household.. Mental Health and Prevention, 2019, 14	2019	1	0	0	0	0	0	0	0	0	0	0	0	0	0	0	1	1	0	0	0	Switzerland		CHE	Switzerland	Europe & Central Asia	High income	1
14127509	Graczyk, Halshka, Hopf, Nancy B, Mediouni, Zakia et al.. Occupational exposure to plant protection products and health effects in Switzerland: what do we know and what do we need to do?.. Swiss medical weekly, 2018, 148	2018	1	0	0	0	0	0	0	0	0	0	0	0	0	0	0	0	0	0	1	0	Switzerland		CHE	Switzerland	Europe & Central Asia	High income	1
14128417	Backes, Claudine, Milon, Antoine, Koechlin, Alice et al.. Determinants of Sunburn and Sun Protection of Agricultural Workers During Occupational and Recreational Activities.. Journal of occupational and environmental medicine, 2017, 59: 1089-1094	2017	1	0	0	0	0	0	0	0	0	0	0	0	0	0	0	0	0	0	0	1	Switzerland		CHE	Switzerland	Europe & Central Asia	High income	1
14124011	Steck, Nicole, Junker, Christoph, Bopp, Matthias et al.. Time trend of suicide in Swiss male farmers and comparison with other men: a cohort study.. Swiss medical weekly, 2020, 150	2020	1	0	0	0	0	0	0	0	0	0	0	0	0	0	0	1	1	0	0	0	Switzerland		CHE	Switzerland	Europe & Central Asia	High income	1
14133837	Saillant, S, Michaud, L, Besson, J et al.. Sentinel program: Example of suicide prevention for an agricultural population in Switzerland.. Programme sentinelle: Exemple de prevention du suicide aupres d'une population agricole en suisse., 2020, 46: 258-263	2020	1	0	0	0	0	0	0	0	0	0	0	0	0	0	0	1	1	0	0	0	Switzerland		CHE	Switzerland	Europe & Central Asia	High income	1
14117554	Ehrhard, Simone, Botte, Federica, Klukowska-Rotzler, Jolanta et al.. Cattle-related trauma: a 10-year retrospective cohort study of patients admitted to a single tertiary trauma centre in Switzerland.. Swiss medical weekly, 2022, 152	2022	1	0	0	0	0	0	0	1	1	0	0	0	0	0	0	0	0	0	0	0	Switzerland		CHE	Switzerland	Europe & Central Asia	High income	1
14116195	Saillant, S, Michaud, L, Besson, J et al.. [Sentinel program: Example of suicide prevention for an agricultural population in Switzerland].. Programme sentinelle : exemple de prevention du suicide aupres d'une population agricole en Suisse., 2020, 46: 258-263	2020	1	0	0	0	0	0	0	0	0	0	0	0	0	0	0	1	1	0	0	0	Switzerland		CHE	Switzerland	Europe & Central Asia	High income	1
14131078	Corral, Sebastian A, de Angel, Valeria, Salas, Natalia et al.. Cognitive impairment in agricultural workers and nearby residents exposed to pesticides in the Coquimbo Region of Chile.. Neurotoxicology and teratology, 2017, 62: 13-19	2017	1	1	0	0	0	0	1	0	0	0	0	0	0	0	0	0	0	0	0	0	Chile		CHL	Chile	Latin America & Caribbean	High income	1
14122173	Landeros, Natalia, Duk, Soledad, Marquez, Carolina et al.. Genotoxicity and Reproductive Risk in Workers Exposed to Pesticides in Rural Areas of Curico, Chile: A Pilot Study.. International journal of environmental research and public health, 2022, 19	2022	1	0	0	0	0	0	0	0	0	0	0	0	0	0	0	0	0	0	0	1	Chile		CHL	Chile	Latin America & Caribbean	High income	1
14130458	Nganchamung, Thitirat, Robson, Mark G, Siriwong, Wattasit. Association between blood cholinesterase activity, organophosphate pesticide residues on hands, and health effects among chili farmers in Ubon Ratchathani Province, northeastern Thailand.. Roczniki Panstwowego Zakladu Higieny, 2017, 68: 175-183	2017	1	0	0	0	0	0	0	1	0	0	1	0	0	0	0	0	0	0	0	0	Chile		CHL	Chile	Latin America & Caribbean	High income	1
14128746	Grillo Pizarro, Angela, Achu Peralta, Eduardo, Munoz-Quezada, Maria Teresa et al.. [Exposure to organophosphate pesticides and peripheral polyneuropathy in workers from Maule Region, Chile].. Exposicion a plaguicidas organofosforados y polineuropatia periferica en trabajadores de la region del Maule, Chile., 2018, 92	2018	1	1	0	0	0	0	1	0	0	0	0	0	0	0	0	0	0	0	0	0	Chile		CHL	Chile	Latin America & Caribbean	High income	1
14119780	Ramirez-Santana, Muriel, Zuniga-Venegas, Liliana, Corral, Sebastian et al.. Reduced neurobehavioral functioning in agricultural workers and rural inhabitants exposed to pesticides in northern Chile and its association with blood biomarkers inhibition.. Environmental health : a global access science source, 2020, 19	2020	1	1	0	0	0	0	1	0	0	0	0	0	0	0	0	0	0	0	0	0	Chile		CHL	Chile	Latin America & Caribbean	High income	1
14125719	Munoz-Quezada, Maria Teresa, Lucero, Boris, Iglesias, Veronica et al.. Exposure to organophosphate (OP) pesticides and health conditions in agricultural and non-agricultural workers from Maule, Chile.. International journal of environmental health research, 2017, 27: 82-93	2017	1	0	0	0	0	0	0	1	0	0	1	0	0	0	0	0	0	0	0	0	Chile		CHL	Chile	Latin America & Caribbean	High income	1
14120277	Larrondo, Cristian, Guevara, Raul David, Calderon-Amor, Javiera et al.. One Welfare: Assessing the Effects of Drought and the COVID-19 Pandemic on Farmers' Well-Being and Their Perception of Goats' Welfare.. Animals : an open access journal from MDPI, 2023, 13	2023	1	0	0	0	0	0	0	0	0	0	0	0	0	0	0	1	1	0	0	0	Chile		CHL	Chile	Latin America & Caribbean	High income	1
14123582	Zhai, Guangyu, Qi, Jintao, Chai, Guorong. Impact of diurnal temperature range on cardiovascular disease hospital admissions among Chinese farmers in Dingxi (the Northwest China).. BMC cardiovascular disorders, 2021, 21	2021	1	1	1	0	0	0	0	0	0	0	0	0	0	0	0	0	0	0	0	0	China		CHN	China	East Asia & Pacific	Upper middle income	0
14132687	Zhu, Zhongkun, Ma, Wanglin, Leng, Chenxin. ICT adoption, individual income and psychological health of rural farmers in China.. Applied Research in Quality of Life, 2022, 17: 71-91	2022	1	0	0	0	0	0	0	0	0	0	0	0	0	0	0	1	1	0	0	0	China		CHN	China	East Asia & Pacific	Upper middle income	0
14124549	Shu, Yilin, Chen, Yameng, Zhou, Sheng et al.. Cross-sectional Seroprevalence and Genotype of Hepatitis E Virus in Humans and Swine in a High-density Pig-farming Area in Central China.. Virologica Sinica, 2019, 34: 367-376	2019	1	0	0	0	0	0	0	0	0	0	0	1	1	0	0	0	0	0	0	0	China		CHN	China	East Asia & Pacific	Upper middle income	0
14129891	Ma, Mai-Juan, Wang, Guo-Lin, Anderson, Benjamin D et al.. Evidence for Cross-species Influenza A Virus Transmission Within Swine Farms, China: A One Health, Prospective Cohort Study.. Clinical infectious diseases : an official publication of the Infectious Diseases Society of America, 2018, 66: 533-540	2018	1	0	0	0	0	0	0	0	0	0	0	1	1	0	0	0	0	0	0	0	China		CHN	China	East Asia & Pacific	Upper middle income	0
14136555	Zhang, Jianjun, Xu, Yang, Hou, Yu. Mediating role of interpersonal interactions between Chinese farmers' social networks and their subjective well-being.. Social Behavior and Personality: An International Journal, 2018, 46: 721-731	2018	1	0	0	0	0	0	0	0	0	0	0	0	0	0	0	0	0	0	1	0	China		CHN	China	East Asia & Pacific	Upper middle income	0
14112868	Kang, Fumei, He, Zhen, Feng, Bin et al.. Prevalence and risk factors for MSDs in vegetable greenhouse farmers: a cross-sectional survey from Shandong rural area, China.. La Medicina del lavoro, 2021, 112: 377-386	2021	1	0	0	0	0	0	0	1	0	1	0	0	0	0	0	0	0	0	0	0	China		CHN	China	East Asia & Pacific	Upper middle income	0
14130400	Liu, Xiaofang, Gu, Shuyan, Duan, Shengnan et al.. Comparative Study on Health-Related Quality of Life of Farmers and Workers.. Value in health regional issues, 2017, 12: 123-129	2017	1	0	0	0	0	0	0	0	0	0	0	0	0	0	0	1	1	0	0	0	China		CHN	China	East Asia & Pacific	Upper middle income	0
14118370	Hu, Guangyin, Wang, Jing, Fahad, Shah et al.. Influencing factors of farmers' land transfer, subjective well-being, and participation in agri-environment schemes in environmentally fragile areas of China.. Environmental science and pollution research international, 2023, 30: 4448-4461	2023	1	0	0	0	0	0	0	0	0	0	0	0	0	0	0	0	0	0	1	0	China		CHN	China	East Asia & Pacific	Upper middle income	0
14109726	Lian, Ling, Liu, Mingsheng, Cui, Liying et al.. Environmental risk factors and amyotrophic lateral sclerosis (ALS): A case-control study of ALS in China.. Journal of clinical neuroscience : official journal of the Neurosurgical Society of Australasia, 2019, 66: 12-18	2019	1	0	0	0	0	0	0	0	0	0	0	0	0	0	0	0	0	0	0	1	China		CHN	China	East Asia & Pacific	Upper middle income	0
14114409	Wang, Quanhai, He, Lianping, Jin, Yuelong et al.. OLDER FARMERS OR ILLITERATE OLDER ADULTS ARE MORE LIKELY TO FALL:A COMMUNITY-BASED STUDY FROM CHINA.. Georgian medical news, 2023, : 49-52	2023	1	0	0	0	0	0	0	1	1	0	0	0	0	0	0	0	0	0	0	0	China		CHN	China	East Asia & Pacific	Upper middle income	0
14118578	Gong, Lei, Song, Dandan, Lyu, Yong et al.. Knowledge, Attitudes, and Practices regarding Severe Fever with Thrombocytopenia Syndrome in Endemic Areas of Anhui Province, Eastern China.. The American journal of tropical medicine and hygiene, 2019, 100: 652-658	2019	1	0	0	0	0	0	0	0	0	0	0	1	1	0	0	0	0	0	0	0	China		CHN	China	East Asia & Pacific	Upper middle income	0
14120194	Yan, Nan, Yue, Hua, Wang, Yuanwei et al.. Genomic analysis reveals G3P[13] porcine rotavirus A interspecific transmission to human from pigs in a swine farm with diarrhoea outbreak.. The Journal of general virology, 2021, 102	2021	1	0	0	0	0	0	0	0	0	0	0	1	1	0	0	0	0	0	0	0	China		CHN	China	East Asia & Pacific	Upper middle income	0
14110528	Wang, Bin, Chai, Guorong, Sha, Yongzhong et al.. Association between ambient temperature and cardiovascular disease hospitalisations among farmers in suburban northwest China.. International journal of biometeorology, 2022, 66: 1317-1327	2022	1	1	1	0	0	0	0	0	0	0	0	0	0	0	0	0	0	0	0	0	China		CHN	China	East Asia & Pacific	Upper middle income	0
14121464	Ding, Xiuling, Lu, Qian, Li, Lipeng et al.. Evaluating the Impact of Institutional Performance and Government Trust on Farmers' Subjective Well-Being: A Case of Urban-Rural Welfare Gap Perception and Family Economic Status in Shaanxi, Sichuan and Anhui, China.. International journal of environmental research and public health, 2022, 20	2022	1	0	0	0	0	0	0	0	0	0	0	0	0	0	0	0	0	0	1	0	China		CHN	China	East Asia & Pacific	Upper middle income	0
14140091	Wu, Guanghao, Li, Jiajia, Shi, Xiuyi. Entrepreneurial failure influences the health of Chinese farmers: Evidence from the data of China labor-force dynamic survey.. Heliyon, 2024, 10	2024	3	0	0	0	0	0	0	1	1	0	0	0	0	0	0	1	1	0	1	0	China		CHN	China	East Asia & Pacific	Upper middle income	0
14118456	Zha, Qunwu, Chai, Guorong, Zhang, Zhe-George et al.. Effects of diurnal temperature range on cardiovascular disease hospital admissions in farmers in China's Western suburbs.. Environmental science and pollution research international, 2021, 28: 64693-64705	2021	1	1	1	0	0	0	0	0	0	0	0	0	0	0	0	0	0	0	0	0	China		CHN	China	East Asia & Pacific	Upper middle income	0
14117766	Zhai, Guangyu, Qi, Jintao, Zhang, Xuemei et al.. A comparison of the effect of diurnal temperature range and apparent temperature on cardiovascular disease among farmers in Qingyang, Northwest China.. Environmental science and pollution research international, 2022, 29: 28946-28956	2022	1	1	1	0	0	0	0	0	0	0	0	0	0	0	0	0	0	0	0	0	China		CHN	China	East Asia & Pacific	Upper middle income	0
14122586	Zha, Qunwu, Chai, Guorong, Zhang, Zhe-George et al.. Impact of temperature changes between neighboring days on cardiovascular disease hospital admissions among suburban farmers in Qingyang, Northwest China.. International journal of biometeorology, 2022, 66: 1233-1245	2022	1	1	1	0	0	0	0	0	0	0	0	0	0	0	0	0	0	0	0	0	China		CHN	China	East Asia & Pacific	Upper middle income	0
14124863	Zhu, Yinwei, Lu, Yaling, Zhou, Mo et al.. Occupational class differences in outcomes after ischemic stroke: a prospective observational study.. BMC public health, 2021, 21	2021	2	1	1	0	0	0	0	0	0	0	0	0	0	0	0	0	0	0	1	0	China		CHN	China	East Asia & Pacific	Upper middle income	0
14128298	Feng, Danjun, Ji, Linqin, Xu, Lingzhong. Effect of subjective economic status on psychological distress among farmers and non-farmers of rural China.. The Australian journal of rural health, 2015, 23: 215-20	2015	1	0	0	0	0	0	0	0	0	0	0	0	0	0	0	1	1	0	0	0	China		CHN	China	East Asia & Pacific	Upper middle income	0
14123724	Zhang, Xuyang, Yang, Wei, Zheng, Zeyu et al.. The influence of long-term shoulder loading on sagittal spino-pelvic morphology: a population-based retrospective study of Chinese farmers from radiology.. Journal of orthopaedic surgery and research, 2020, 15	2020	1	0	0	0	0	0	0	1	0	1	0	0	0	0	0	0	0	0	0	0	China		CHN	China	East Asia & Pacific	Upper middle income	0
14120241	Zu, D L, Wang, X H, Wang, J B et al.. [Cross-sectional survey between schistosomiasis liver fibrosis and health-related quality of life among agricultural workers].. Zhonghua lao dong wei sheng zhi ye bing za zhi = Zhonghua laodong weisheng zhiyebing zazhi = Chinese journal of industrial hygi, 2021, 39: 434-437	2021	2	0	0	0	0	0	0	0	0	0	0	1	1	0	0	0	0	0	1	0	China		CHN	China	East Asia & Pacific	Upper middle income	0
14115475	Li, Meiyi, Li, Junrong, Haq, Shamsheer Ul et al.. Agriculture land use transformation: A threat to sustainable food production systems, rural food security, and farmer well-being?.. PloS one, 2024, 19	2024	1	0	0	0	0	0	0	0	0	0	0	0	0	0	0	0	0	0	1	0	China		CHN	China	East Asia & Pacific	Upper middle income	0
14116065	Liu, Shuo, Wolters, Paul J, Zhang, Yibing et al.. Association between greenhouse working exposure and bronchial asthma: A pilot, cross-sectional survey of 5,420 greenhouse farmers from northeast China.. Journal of occupational and environmental hygiene, 2019, 16: 286-293	2019	1	1	0	0	1	0	0	0	0	0	0	0	0	0	0	0	0	0	0	0	China		CHN	China	East Asia & Pacific	Upper middle income	0
14134085	Zhang, Jing, Zhu, Yuchun. Empirical analysis on psychological health of farmers in poverty-stricken mountainous areas from the perspective of social capital.. Revista Argentina de Clinica Psicologica, 2020, 29: 838-844	2020	1	0	0	0	0	0	0	0	0	0	0	0	0	0	0	1	1	0	0	0	China		CHN	China	East Asia & Pacific	Upper middle income	0
14139959	Li, Jizhao, Wang, Chunping, Li, Xiang et al.. Direct transmission of severe fever with thrombocytopenia syndrome virus from farm-raised fur animals to workers in Weihai, China.. Virology journal, 2024, 21	2024	1	0	0	0	0	0	0	0	0	0	0	1	1	0	0	0	0	0	0	0	China		CHN	China	East Asia & Pacific	Upper middle income	0
14124424	Du, Lunwei, Hong, Feng, Luo, Peng et al.. The relationship between occupational physical activity and dyslipidaemia in farmers with varying working modes in southwest China: the China multi-ethnic cohort study.. BMC public health, 2022, 22	2022	1	1	1	0	0	0	0	0	0	0	0	0	0	0	0	0	0	0	0	0	China		CHN	China	East Asia & Pacific	Upper middle income	0
14111892	Chen, Yan, Hou, Chun, Zhao, Liu-Xin et al.. The Association of microRNA-34a With High Incidence and Metastasis of Lung Cancer in Gejiu and Xuanwei Yunnan.. Frontiers in oncology, 2021, 11	2021	1	1	0	0	0	1	0	0	0	0	0	0	0	0	0	0	0	0	0	0	China		CHN	China	East Asia & Pacific	Upper middle income	0
14126528	Wang, Ye, Pan, Li, Wan, Shaoping et al.. Increasing prevalence of overweight and obesity in Yi farmers and migrants from 2007 to 2015 in China: the Yi migrant study.. BMC public health, 2018, 18	2018	1	1	1	0	0	0	0	0	0	0	0	0	0	0	0	0	0	0	0	0	China		CHN	China	East Asia & Pacific	Upper middle income	0
14132706	Liu, Shuo, Chen, Donghong, Fu, Shuang et al.. Prevalence and risk factors for farmer's lung in greenhouse farmers: an epidemiological study of 5,880 farmers from Northeast China.. Cell biochemistry and biophysics, 2015, 71: 1051-7	2015	1	1	0	0	1	0	0	0	0	0	0	0	0	0	0	0	0	0	0	0	China		CHN	China	East Asia & Pacific	Upper middle income	0
14126661	Chai, Jing, Chen, Penglai, Feng, Rui et al.. Life events and chronic physical conditions among left-behind farmers in rural China a cross-sectional study.. BMC public health, 2015, 15	2015	3	1	1	0	0	0	0	0	0	0	0	0	0	0	0	0	0	0	0	1	China		CHN	China	East Asia & Pacific	Upper middle income	0
14132505	Wong, Jason Y, Bassig, Bryan A, Vermeulen, Roel et al.. Sleep Duration across the Adult Lifecourse and Risk of Lung Cancer Mortality: A Cohort Study in Xuanwei, China.. Cancer prevention research (Philadelphia, Pa.), 2017, 10: 327-336	2017	1	1	0	0	1	0	0	0	0	0	0	0	0	0	0	0	0	0	0	0	China		CHN	China	East Asia & Pacific	Upper middle income	0
14119814	Lyu, Yanyu, Jiang, Hongru, Zhang, Bing et al.. [Trend of central obesity prevalence among the farmers in nine provinces (autonomous region) of China and social-demographic difference from 1993 to 2015].. Wei sheng yan jiu = Journal of hygiene research, 2020, 49: 357-373	2020	1	1	1	0	0	0	0	0	0	0	0	0	0	0	0	0	0	0	0	0	China		CHN	China	East Asia & Pacific	Upper middle income	0
14132144	Liang, Han, Cheng, Jing, Shen, Xingrong et al.. Relationships between stressful life events and impaired fasting glucose among left-behind farmers in rural China.. Journal of psychosomatic research, 2015, 78: 178-83	2015	1	1	1	0	0	0	0	0	0	0	0	0	0	0	0	0	0	0	0	0	China		CHN	China	East Asia & Pacific	Upper middle income	0
14130311	Zhang, Chao, Hu, Ruifa, Huang, Jikun et al.. Health effect of agricultural pesticide use in China: implications for the development of GM crops.. Scientific reports, 2016, 6	2016	1	1	0	1	0	0	0	0	0	0	0	0	0	0	0	0	0	0	0	0	China		CHN	China	East Asia & Pacific	Upper middle income	0
14128965	Chai, Jing, Shen, Xingrong, Feng, Rui et al.. eCROPS-CA: a systematic approach toward effective and sustainable cancer prevention in rural China.. BMC cancer, 2015, 15	2015	1	1	0	0	0	1	0	0	0	0	0	0	0	0	0	0	0	0	0	0	China		CHN	China	East Asia & Pacific	Upper middle income	0
14116950	Zhou, X F, Li, G Y, Wang, Y Q et al.. [Analysis of the self-conscious health status and influencing factors of greenhouse agricultural workers in Beijing suburb].. Zhonghua lao dong wei sheng zhi ye bing za zhi = Zhonghua laodong weisheng zhiyebing zazhi = Chinese journal of industrial hygi, 2021, 39: 25-29	2021	2	1	0	0	0	0	1	1	0	1	0	0	0	0	0	0	0	0	0	0	China		CHN	China	East Asia & Pacific	Upper middle income	0
14133471	Qi, Wenhao, Xu, Wei, Qi, Xiulin et al.. Can environmental protection behavior enhance farmers' subjective well-being?. Journal of Happiness Studies: An Interdisciplinary Forum on Subjective Well-Being, 2023, 24: 505-528	2023	1	0	0	0	0	0	0	0	0	0	0	0	0	0	0	1	1	0	0	0	China		CHN	China	East Asia & Pacific	Upper middle income	0
14131621	Zhu, Zhongkun, Ma, Wanglin, Leng, Chenxin et al.. The relationship between happiness and consumption expenditure: Evidence from rural China.. Applied Research in Quality of Life, 2021, 16: 1587-1611	2021	1	0	0	0	0	0	0	0	0	0	0	0	0	0	0	1	1	0	0	0	China		CHN	China	East Asia & Pacific	Upper middle income	0
14133328	Liu, Shuo, Ren, Yangang, Wen, Deliang et al.. Prevalence and risk factors for COPD in greenhouse farmers: a large, cross-sectional survey of 5,880 farmers from northeast China.. International journal of chronic obstructive pulmonary disease, 2015, 10: 2097-108	2015	1	1	0	0	1	0	0	0	0	0	0	0	0	0	0	0	0	0	0	0	China		CHN	China	East Asia & Pacific	Upper middle income	0
14127434	Hu, Ruifa, Huang, Xusheng, Huang, Jikun et al.. Long- and short-term health effects of pesticide exposure: a cohort study from China.. PloS one, 2015, 10	2015	2	1	0	1	0	0	1	0	0	0	0	0	0	0	0	0	0	0	0	0	China		CHN	China	East Asia & Pacific	Upper middle income	0
14123114	Yan, Tenglong, Yang, Siwen, Zhou, Xingfan et al.. Chronic kidney disease among greenhouse workers and field workers in China.. Chemosphere, 2022, 302	2022	1	1	0	1	0	0	0	0	0	0	0	0	0	0	0	0	0	0	0	0	China		CHN	China	East Asia & Pacific	Upper middle income	0
14125733	Zhang, Chao, Sun, Yiduo, Hu, Ruifa et al.. A comparison of the effects of agricultural pesticide uses on peripheral nerve conduction in China.. Scientific reports, 2018, 8	2018	1	1	0	0	0	0	1	0	0	0	0	0	0	0	0	0	0	0	0	0	China		CHN	China	East Asia & Pacific	Upper middle income	0
14136843	Zhang, Xujun, Wu, Ming, Yao, Hongyan et al.. Pesticide poisoning and neurobehavioral function among farm workers in Jiangsu, People's Republic of China.. Special Issue: Research report, 2016, 74: 396-404	2016	2	1	0	0	0	0	1	1	0	0	1	0	0	0	0	0	0	0	0	0	China		CHN	China	East Asia & Pacific	Upper middle income	0
14110062	Xiang, Wen, Gao, Jianzhong. From Agricultural Green Production to Farmers' Happiness: A Case Study of Kiwi Growers in China.. International journal of environmental research and public health, 2023, 20	2023	1	0	0	0	0	0	0	0	0	0	0	0	0	0	0	1	1	0	0	0	China		CHN	China	East Asia & Pacific	Upper middle income	0
14128597	Zhu, Xiaojun, Gao, Panjun, Gu, Yishuo et al.. Positive Rates and Factors Associated with Abnormal Lung Function of Greenhouse Workers in China: A Cross-Sectional Study.. International journal of environmental research and public health, 2017, 14	2017	1	1	0	0	1	0	0	0	0	0	0	0	0	0	0	0	0	0	0	0	China		CHN	China	East Asia & Pacific	Upper middle income	0
14115794	Woo, Kam S, Hu, Yan J, Chook, Ping et al.. A Tale of Three Gorges in the Yangtze River: Comparing the Prevalence of Metabolic Syndrome According to ATPIII, WHO, and IDF Criteria and the Association with Vascular Health in Modernizing China.. Metabolic syndrome and related disorders, 2019, 17: 137-142	2019	1	1	1	0	0	0	0	0	0	0	0	0	0	0	0	0	0	0	0	0	China		CHN	China	East Asia & Pacific	Upper middle income	0
14134880	Liu, Hanxiang, Wei, Xianwen, Yang, Wen et al.. Agricultural work and reduced circulating uric acid are both associated with initial hospital admission for Parkinson's disease.. Journal of Neural Transmission, 2020, 127: 779-783	2020	1	1	0	0	0	0	1	0	0	0	0	0	0	0	0	0	0	0	0	0	China		CHN	China	East Asia & Pacific	Upper middle income	0
14130933	Shen, Xingrong, Li, Kaichun, Chen, Penglai et al.. Associations of blood pressure with common factors among left-behind farmers in rural China: a cross-sectional study using quantile regression analysis.. Medicine, 2015, 94	2015	1	1	1	0	0	0	0	0	0	0	0	0	0	0	0	0	0	0	0	0	China		CHN	China	East Asia & Pacific	Upper middle income	0
14114319	Wu, Mingze, Zeng, Shulin. Exploring factors influencing farmers' health self-assessment in China based on the LASSO method.. BMC public health, 2024, 24	2024	1	0	0	0	0	0	0	0	0	0	0	0	0	0	0	0	0	0	1	0	China		CHN	China	East Asia & Pacific	Upper middle income	0
14122618	Yang, Wanying, Li, Bo, Li, Shusen et al.. Muscle fatigue related to human posture using a brush cutter for landscape gardening: a preliminary study.. Medycyna pracy, 2022, 73: 201-207	2022	1	0	0	0	0	0	0	1	0	1	0	0	0	0	0	0	0	0	0	0	China		CHN	China	East Asia & Pacific	Upper middle income	0
14134183	Huang, Xusheng, Zhang, Chao, Hu, Ruifa et al.. Association between occupational exposures to pesticides with heterogeneous chemical structures and farmer health in China.. Scientific reports, 2016, 6	2016	3	1	0	1	0	0	1	0	0	0	0	0	0	0	0	0	0	0	0	1	China		CHN	China	East Asia & Pacific	Upper middle income	0
14111004	Xu, Zhiyao, Ge, Rong. The Impact of Energy Consumption Revolution on Farmers' Happiness: An Empirical Analysis From China.. Frontiers in public health, 2022, 10	2022	1	0	0	0	0	0	0	0	0	0	0	0	0	0	0	1	1	0	0	0	China		CHN	China	East Asia & Pacific	Upper middle income	0
14110349	Lyu, Y Y, Zhang, B, Wang, H J et al.. [Changing trends regarding the rates of prevalence, awareness and treatment of hypertension and the differences by demographic and economic factors, among adult farmers in nine provinces in China, from 1991 to 2015].. Zhonghua liu xing bing xue za zhi = Zhonghua liuxingbingxue zazhi, 2020, 41: 498-503	2020	1	1	1	0	0	0	0	0	0	0	0	0	0	0	0	0	0	0	0	0	China		CHN	China	East Asia & Pacific	Upper middle income	0
14120373	Zhang, Tingting, He, Dan, Kuang, Tian et al.. Effect of Rural Human Settlement Environment around Nature Reserves on Farmers' Well-Being: A Field Survey Based on 1002 Farmer Households around Six Nature Reserves in China.. International journal of environmental research and public health, 2022, 19	2022	1	0	0	0	0	0	0	0	0	0	0	0	0	0	0	0	0	0	1	0	China		CHN	China	East Asia & Pacific	Upper middle income	0
14116595	Li, Wenlong, Dong, Suocheng, Lin, Haiying et al.. Influence of Rural Social Capital and Production Mode on the Subjective Well-Being of Farmers and Herdsmen: Empirical Discovery on Farmers and Herdsmen in Inner Mongolia.. International journal of environmental research and public health, 2022, 19	2022	1	0	0	0	0	0	0	0	0	0	0	0	0	0	0	0	0	0	1	0	China		CHN	China	East Asia & Pacific	Upper middle income	0
14118928	Liang, Fachao, Wang, Zehua, Lin, Sheng-Hau. Can Land Policy Promote Farmers' Subjective Well-Being? A Study on Withdrawal from Rural Homesteads in Jinjiang, China.. International journal of environmental research and public health, 2022, 19	2022	1	0	0	0	0	0	0	0	0	0	0	0	0	0	0	0	0	0	1	0	China		CHN	China	East Asia & Pacific	Upper middle income	0
14112286	Zhai, Guangyu, Zhang, Jing, Zhang, Kuan et al.. Impact of diurnal temperature range on hospital admissions for cerebrovascular disease among farmers in Northwest China.. Scientific reports, 2022, 12	2022	1	1	1	0	0	0	0	0	0	0	0	0	0	0	0	0	0	0	0	0	China		CHN	China	East Asia & Pacific	Upper middle income	0
14130103	Qin, Li, Zhao, Ping, Liu, Zhiyue et al.. Associations SELE gene haplotype variant and hypertension in Mongolian and Han populations.. Internal medicine (Tokyo, Japan), 2015, 54: 287-93	2015	1	1	1	0	0	0	0	0	0	0	0	0	0	0	0	0	0	0	0	0	China		CHN	China	East Asia & Pacific	Upper middle income	0
14114012	Qi, Wenhao, Liu, Fang, Zhang, Tian et al.. Can China's New Rural Cooperative Medical System Improve Farmers' Subjective Well-Being?.. Frontiers in public health, 2022, 10	2022	1	0	0	0	0	0	0	0	0	0	0	0	0	0	0	0	0	0	1	0	China		CHN	China	East Asia & Pacific	Upper middle income	0
14111803	Gao, Ruitao, Yan, Huachao, Duan, Jieli et al.. Study on the nonfatigue and fatigue states of orchard workers based on electrocardiogram signal analysis.. Scientific reports, 2022, 12	2022	1	0	0	0	0	0	0	0	0	0	0	0	0	0	0	0	0	0	0	1	China		CHN	China	East Asia & Pacific	Upper middle income	0
14116687	Li, Zhi-Yuan, Ma, Qiang, Li, Xing et al.. Association of AGTR1 gene methylation and its genetic variant in Chinese farmer with hypertension: A case-control study.. Medicine, 2022, 101	2022	1	1	1	0	0	0	0	0	0	0	0	0	0	0	0	0	0	0	0	0	China		CHN	China	East Asia & Pacific	Upper middle income	0
14121585	Zhang, Jia, Wan, Shaoping, Zhang, Biao et al.. Twenty-year time trends in hypertension prevalence in Yi people of China: three successive cross-sectional studies, 1996-2015.. BMJ open, 2018, 8	2018	1	1	1	0	0	0	0	0	0	0	0	0	0	0	0	0	0	0	0	0	China		CHN	China	East Asia & Pacific	Upper middle income	0
14126779	Kang, Yuan-Huan, Cong, Wei, Zhang, Xiang-Yan et al.. Hepatitis E virus seroprevalence among farmers, veterinarians and control subjects in Jilin province, Shandong province and Inner Mongolia Autonomous Region, China.. Journal of medical virology, 2017, 89: 872-877	2017	1	0	0	0	0	0	0	0	0	0	0	1	1	0	0	0	0	0	0	0	China		CHN	China	East Asia & Pacific	Upper middle income	0
14114500	Wang, Yuxin, Li, Wenlong, Xiong, Jinping et al.. Effect of Land Expropriation on Land-Lost Farmers' Health: Empirical Evidence from Rural China.. International journal of environmental research and public health, 2019, 16	2019	2	0	0	0	0	0	0	0	0	0	0	0	0	0	0	1	1	0	1	0	China		CHN	China	East Asia & Pacific	Upper middle income	0
14124260	Wang, M, Ma, X, Zhang, S et al.. [Prevalence and risk factors of hookworm infections among vegetable growers in Anhui Province from 2018 to 2019].. Zhongguo xue xi chong bing fang zhi za zhi = Chinese journal of schistosomiasis control, 2023, 35: 68-72	2023	1	0	0	0	0	0	0	0	0	0	0	1	1	0	0	0	0	0	0	0	China		CHN	China	East Asia & Pacific	Upper middle income	0
14125327	Zhang, Huaquan, Yang, Zhenyao, Wang, Yidan et al.. Impact of Agricultural Mechanization Level on Farmers' Health Status in Western China: Analysis Based on CHARLS Data.. International journal of environmental research and public health, 2023, 20	2023	1	0	0	0	0	0	0	0	0	0	0	0	0	0	0	0	0	0	1	0	China		CHN	China	East Asia & Pacific	Upper middle income	0
14113262	Li, Jiangping, Hao, Yanxing, Tian, Danian et al.. Relationship between cumulative exposure to pesticides and sleep disorders among greenhouse vegetable farmers.. BMC public health, 2019, 19	2019	1	0	0	0	0	0	0	0	0	0	0	0	0	0	0	0	0	0	0	1	China		CHN	China	East Asia & Pacific	Upper middle income	0
14133759	Zhang, D, He, Y, Liu, M et al.. [Study on incidence and risk factors of fall in the elderly in a rural community in Beijing].. Zhonghua liu xing bing xue za zhi = Zhonghua liuxingbingxue zazhi, 2016, 37: 624-8	2016	1	0	0	0	0	0	0	1	1	0	0	0	0	0	0	0	0	0	0	0	China		CHN	China	East Asia & Pacific	Upper middle income	0
14115436	Wu, Lei, Gao, Yang, Niu, Ziheng et al.. A study assessing the impact of income relative deprivation and cooperative membership on rural residents' health: A pathway towards improving the health status of rural residents.. One health (Amsterdam, Netherlands), 2023, 16	2023	2	0	0	0	0	0	0	1	1	0	0	0	0	0	0	0	0	0	1	0	China		CHN	China	East Asia & Pacific	Upper middle income	0
14119196	Sun, Dong, Liu, Cong, Ding, Yinqi et al.. Long-term exposure to ambient PM2.5, active commuting, and farming activity and cardiovascular disease risk in adults in China: a prospective cohort study.. The Lancet. Planetary health, 2023, 7	2023	1	1	1	0	0	0	0	0	0	0	0	0	0	0	0	0	0	0	0	0	China		CHN	China	East Asia & Pacific	Upper middle income	0
14126278	Zhang, Guoping, Li, Xueyan, Zhang, Keyong et al.. Haplotype-based association of renin gene polymorphisms with essential hypertension in Han population of northern china.. Journal of the renin-angiotensin-aldosterone system : JRAAS, 2017, 18	2017	1	1	1	0	0	0	0	0	0	0	0	0	0	0	0	0	0	0	0	0	China		CHN	China	East Asia & Pacific	Upper middle income	0
14110330	Yan, Tenglong, Wang, Minghui, Yang, Siwen et al.. Prevalence of insulin resistance in Chinese solar greenhouse and field workers: evidence from a solar greenhouse and field workers study.. Frontiers in public health, 2023, 11	2023	1	1	1	0	0	0	0	0	0	0	0	0	0	0	0	0	0	0	0	0	China		CHN	China	East Asia & Pacific	Upper middle income	0
14115688	Yan, Tenglong, Yang, Siwen, Zhou, Xingfan et al.. Neurologic symptoms among solar greenhouse workers and field workers in China.. Environmental science and pollution research international, 2023, 30: 31916-31922	2023	1	1	0	0	0	0	1	0	0	0	0	0	0	0	0	0	0	0	0	0	China		CHN	China	East Asia & Pacific	Upper middle income	0
14115662	Zhai, Guangyu, Qi, Jintao, Chai, Guorong et al.. Effects of large temperature change lasting for several days on cardiovascular disease hospital admissions among farmers in China's Western villages.. International journal of environmental health research, 2024, 34: 443-454	2024	1	1	1	0	0	0	0	0	0	0	0	0	0	0	0	0	0	0	0	0	China		CHN	China	East Asia & Pacific	Upper middle income	0
14116877	Liu, Shelan, Yang, Yong, Pang, Zhifeng et al.. A cluster of two psittacosis cases among women farmers exposed to Chlamydia psittaci-infected domestic poultry in Zhejiang Province, China.. Zoonoses and public health, 2023, 70: 93-102	2023	2	1	0	0	1	0	0	0	0	0	0	1	1	0	0	0	0	0	0	0	China		CHN	China	East Asia & Pacific	Upper middle income	0
14133557	Wang, Jinyu, Li, Sheng, Wang, Shigong et al.. Effects of Long-Term Dust Exposure on Human Respiratory System Health in Minqin County, China.. Archives of environmental & occupational health, 2015, 70: 225-31	2015	1	1	0	0	1	0	0	0	0	0	0	0	0	0	0	0	0	0	0	0	China		CHN	China	East Asia & Pacific	Upper middle income	0
14121466	Wang, L S, Zhang, B, Wang, H J et al.. [Analysis on cardio-metabolic related risk factors in farmers of 15 provinces in China].. Zhonghua liu xing bing xue za zhi = Zhonghua liuxingbingxue zazhi, 2018, 39: 1239-1243	2018	3	1	1	0	0	0	0	0	0	0	0	0	0	0	0	0	0	0	0	0	China		CHN	China	East Asia & Pacific	Upper middle income	0
14111216	Wang, Y, Pan, L, Wan, S P et al.. [Association between socioeconomic status and overweight/obesity in Yi people, Sichuan province].. Zhonghua liu xing bing xue za zhi = Zhonghua liuxingbingxue zazhi, 2020, 41: 315-319	2020	1	1	1	0	0	0	0	0	0	0	0	0	0	0	0	0	0	0	0	0	China		CHN	China	East Asia & Pacific	Upper middle income	0
14126596	Zhang, Song, Liu, Zheng, Liu, Yong-Liang et al.. Prevalence of stroke and associated risk factors among middle-aged and older farmers in western China.. Environmental health and preventive medicine, 2017, 22	2017	1	1	1	0	0	0	0	0	0	0	0	0	0	0	0	0	0	0	0	0	China		CHN	China	East Asia & Pacific	Upper middle income	0
14121044	Wang, Bin, Chai, Guorong, Sha, Yongzhong et al.. Impact of ambient temperature on cardiovascular disease hospital admissions in farmers in China's Western suburbs.. The Science of the total environment, 2021, 761	2021	1	1	1	0	0	0	0	0	0	0	0	0	0	0	0	0	0	0	0	0	China		CHN	China	East Asia & Pacific	Upper middle income	0
14118746	Li, Jiangping, Dong, Lijun, Tian, Danian et al.. Association between pesticide exposure intensity and self-rated health among greenhouse vegetable farmers in Ningxia, China.. PloS one, 2018, 13	2018	1	0	0	0	0	0	0	0	0	0	0	0	0	0	0	0	0	0	1	0	China		CHN	China	East Asia & Pacific	Upper middle income	0
14111882	Wang, Xin, Rainey, Jeanette J, Goryoka, Grace W et al.. Using a One Health approach to prioritize zoonotic diseases in China, 2019.. PloS one, 2021, 16	2021	1	0	0	0	0	0	0	0	0	0	0	1	1	0	0	0	0	0	0	0	China		CHN	China	East Asia & Pacific	Upper middle income	0
14124844	Wang, Boshi, Cheng, Zhangkai Jason, Xu, Qian et al.. Dietary Structure and Nutritional Status of Chinese Beekeepers: Demographic Health Survey.. JMIR public health and surveillance, 2021, 7	2021	1	0	0	0	0	0	0	0	0	0	0	0	0	0	0	0	0	0	1	0	China		CHN	China	East Asia & Pacific	Upper middle income	0
14113008	Zhou, Guoyu, Liu, Lihua, Li, Xing et al.. ESRalpha Promoter Methylation May Modify the Association Between Lipid Metabolism and Type 2 Diabetes in Chinese Farmers.. Frontiers in public health, 2021, 9	2021	1	1	1	0	0	0	0	0	0	0	0	0	0	0	0	0	0	0	0	0	China		CHN	China	East Asia & Pacific	Upper middle income	0
14114808	Ma, Chunna, Cui, Shujuan, Sun, Ying et al.. Avian influenza A (H9N2) virus infections among poultry workers, swine workers, and the general population in Beijing, China, 2013-2016: A serological cohort study.. Influenza and other respiratory viruses, 2019, 13: 415-425	2019	1	0	0	0	0	0	0	0	0	0	0	1	1	0	0	0	0	0	0	0	China		CHN	China	East Asia & Pacific	Upper middle income	0
14124075	Xie, Yongxin, Li, Jiangping, Guo, Xin et al.. Health status among greenhouse workers exposed to different levels of pesticides: A genetic matching analysis.. Scientific reports, 2020, 10	2020	3	1	1	0	0	0	0	1	0	1	0	0	0	0	0	0	0	0	0	1	China		CHN	China	East Asia & Pacific	Upper middle income	0
14122082	Qiu, Yue, Zhang, Yumeng, Liu, Meihang. Dual process model of farmers' mindfulness and sustainable economic behavior: Mediating role of mental health and emotional labor.. Frontiers in psychiatry, 2022, 13	2022	1	0	0	0	0	0	0	0	0	0	0	0	0	0	0	1	1	0	0	0	China		CHN	China	East Asia & Pacific	Upper middle income	0
14114198	Cheng, Yongsheng, Zhang, Deyuan. Analysis of the impact of social insurance on farmers in China: A study exploring subjective perceptions of well-being and the mechanisms of common prosperity.. Frontiers in psychology, 2022, 13	2022	1	0	0	0	0	0	0	0	0	0	0	0	0	0	0	0	0	0	1	0	China		CHN	China	East Asia & Pacific	Upper middle income	0
14122514	Zhou, Chang-Long, Xiao, Yan-Bo, Xi, Chun-Yang et al.. Etiology of Spontaneous Extensor Tendon Injury in Northern-China Rice Farmers.. Alternative therapies in health and medicine, 2021, 27: 100-107	2021	1	0	0	0	0	0	0	1	1	0	0	0	0	0	0	0	0	0	0	0	China		CHN	China	East Asia & Pacific	Upper middle income	0
14116809	Lee, Cheol-Sung, Talhelm, Thomas, Dong, Xiawei. People in historically rice-farming areas are less happy and socially compare more than people in wheat-farming areas.. Journal of personality and social psychology, 2023, 124: 935-957	2023	1	0	0	0	0	0	0	0	0	0	0	0	0	0	0	1	1	0	0	0	China		CHN	China	East Asia & Pacific	Upper middle income	0
14112990	Sun, Chengtao, Chen, Baoli, Hulth, Anette et al.. Genomic analysis of Staphylococcus aureus along a pork production chain and in the community, Shandong Province, China.. International journal of antimicrobial agents, 2019, 54: 8-15	2019	1	0	0	0	0	0	0	0	0	0	0	1	0	1	0	0	0	0	0	0	China		CHN	China	East Asia & Pacific	Upper middle income	0
14113316	Zha, Qunwu, Chai, Guorong, Zhang, Zhe-George et al.. Short-term effects of main air pollutants exposure on LOS and costs of CVD hospital admissions from 30,959 cases among suburban farmers in Pingliang, Northwest China.. Environmental science and pollution research international, 2022, 29: 50819-50831	2022	1	1	1	0	0	0	0	0	0	0	0	0	0	0	0	0	0	0	0	0	China		CHN	China	East Asia & Pacific	Upper middle income	0
14113574	Manfo, Faustin Pascal Tsague, Mboe, Sharon Asukia, Nantia, Edouard Akono et al.. Evaluation of the Effects of Agro Pesticides Use on Liver and Kidney Function in Farmers from Buea, Cameroon.. Journal of toxicology, 2020, 2020	2020	1	0	0	0	0	0	0	1	0	0	1	0	0	0	0	0	0	0	0	0	Cameroon		CMR	Cameroon	Sub-Saharan Africa	Lower middle income	0
14110617	Manfo, Faustin Pascal Tsague, Suh, Christian Fusi, Nantia, Edouard Akono et al.. Occupational use of agrochemicals results in inhibited cholinesterase activity and altered reproductive hormone levels in male farmers from Buea, Cameroon.. Toxicology research, 2021, 10: 232-248	2021	1	0	0	0	0	0	0	1	0	0	1	0	0	0	0	0	0	0	0	0	Cameroon		CMR	Cameroon	Sub-Saharan Africa	Lower middle income	0
14133272	Pouokam, Guy Bertrand, Lemnyuy Album, William, Ndikontar, Alice S et al.. A Pilot Study in Cameroon to Understand Safe Uses of Pesticides in Agriculture, Risk Factors for Farmers' Exposure and Management of Accidental Cases.. Toxics, 2017, 5	2017	1	0	0	0	0	0	0	1	0	0	1	0	0	0	0	0	0	0	0	0	Cameroon		CMR	Cameroon	Sub-Saharan Africa	Lower middle income	0
14116182	Ekiti, Martin E, Zambo, Jean-Berthelot, Assah, Felix K et al.. Chronic kidney disease in sugarcane workers in Cameroon: a cross-sectional study.. BMC nephrology, 2018, 19	2018	1	1	0	1	0	0	0	0	0	0	0	0	0	0	0	0	0	0	0	0	Cameroon		CMR	Cameroon	Sub-Saharan Africa	Lower middle income	0
14132084	Tambe, Ayuk B, Mbanga, Baleba M R, Nzefa, Dapi L et al.. Pesticide usage and occupational hazards among farmers working in small-scale tomato farms in Cameroon.. The Journal of the Egyptian Public Health Association, 2019, 94	2019	5	1	0	0	1	0	1	1	0	1	0	0	0	0	0	0	0	0	1	1	Cameroon		CMR	Cameroon	Sub-Saharan Africa	Lower middle income	0
14109854	Ortega Bedoya, Y, Mejia Londono, V, Rendon Velez, E et al.. Mobility and postural limitations perceived by transtibial amputees undertaking agricultural activities: a qualitative study.. Annals of medicine, 2023, 55	2023	1	0	0	0	0	0	0	1	0	1	0	0	0	0	0	0	0	0	0	0	Colombia		COL	Colombia	Latin America & Caribbean	Upper middle income	0
14132264	Coronel-Sanchez, Victor H, Alvarez-Pabon, Yelitza, Esteban, Laura Y et al.. Lay-based morbidity profiles of sugar cane workers: Testing a new method using free lists.. The Journal of Primary Prevention, 2020, 41: 39-49	2020	2	1	0	0	1	0	0	1	0	1	0	0	0	0	0	0	0	0	0	0	Colombia		COL	Colombia	Latin America & Caribbean	Upper middle income	0
14122620	Cabrera Orrego, Ruth, Rios-Osorio, Leonardo Alberto, Keynan, Yoav et al.. Molecular detection of Coxiella burnetii in livestock farmers and cattle from Magdalena Medio in Antioquia, Colombia.. PloS one, 2020, 15	2020	1	0	0	0	0	0	0	0	0	0	0	1	1	0	0	0	0	0	0	0	Colombia		COL	Colombia	Latin America & Caribbean	Upper middle income	0
14124082	Rodriguez, M F, Porras-Villamil, J F, Martin, L V et al.. Seroprevalence of IgM and IgG anti-SARS-COV-2 and associated factors among agricultural workers in Colombia.. New microbes and new infections, 2022, 48	2022	1	0	0	0	0	0	0	0	0	0	0	1	0	0	1	0	0	0	0	0	Colombia		COL	Colombia	Latin America & Caribbean	Upper middle income	0
14117825	Coronel-Sanchez, Victor H, Alvarez-Pabon, Yelitza, Esteban, Laura Y et al.. Lay-Based Morbidity Profiles of Sugar Cane Workers: Testing a New Method Using Free Lists.. The journal of primary prevention, 2020, 41: 39-49	2020	2	1	0	0	1	0	0	1	0	1	0	0	0	0	0	0	0	0	0	0	Colombia		COL	Colombia	Latin America & Caribbean	Upper middle income	0
14128701	Varona, Marcela E, Diaz, Sonia M, Briceno, Leonardo et al.. [Determining social factors related to pesticide poisoning among rice farmers in Colombia].. Determinantes sociales de la intoxicacion por plaguicidas entre cultivadores de arroz en Colombia., 2016, 18: 617-629	2016	1	0	0	0	0	0	0	1	0	0	1	0	0	0	0	0	0	0	0	0	Colombia		COL	Colombia	Latin America & Caribbean	Upper middle income	0
14110282	Diaz-Criollo, Sonia, Palma, Marien, Monroy-Garcia, Andres A et al.. Chronic pesticide mixture exposure including paraquat and respiratory outcomes among Colombian farmers.. Industrial health, 2020, 58: 15-21	2020	1	1	0	0	1	0	0	0	0	0	0	0	0	0	0	0	0	0	0	0	Colombia		COL	Colombia	Latin America & Caribbean	Upper middle income	0
14111923	Nieto-Betancurt, Lucy, Mosquera-Becerra, Janet, Fandino-Losada, Andres et al.. [Suicide and medical practices: Assessing the way of life among Colombian coffee-growing rural men in mental health care].. Suicidio y practicas medicas: la valoracion del modo de vida de hombres campesinos caficultores colombianos en la atencion de l, 2024, 20	2024	1	0	0	0	0	0	0	0	0	0	0	0	0	0	0	1	1	0	0	0	Colombia		COL	Colombia	Latin America & Caribbean	Upper middle income	0
14118797	Londono, Angela L, Restrepo, Beatriz, Sanchez, Juan F et al.. [Pesticides and hypothyroidism in farmers of plantain and coffee growing areas in Quindio, Colombia].. Plaguicidas e hipotiroidismo en agricultores en zonas de cultivo de platano y cafe, en Quindio, Colombia., 2018, 20: 215-220	2018	1	0	0	0	0	0	0	0	0	0	0	0	0	0	0	0	0	0	0	1	Colombia		COL	Colombia	Latin America & Caribbean	Upper middle income	0
14129652	Prado Guzman, Katherine, Puerta Cortes, Diana Ximena, Poveda Cuellar, Jose Luis. Effect of pesticides on cognitive and motor performance in habitants of rural areas of Tolima.. Psicologia desde el Caribe, 2022, 39: 138-157	2022	1	1	0	0	0	0	1	0	0	0	0	0	0	0	0	0	0	0	0	0	Colombia		COL	Colombia	Latin America & Caribbean	Upper middle income	0
14109690	Styczynski, Ashley, Burgado, Jillybeth, Walteros, Diana et al.. Seroprevalence and Risk Factors Possibly Associated with Emerging Zoonotic Vaccinia Virus in a Farming Community, Colombia.. Emerging infectious diseases, 2019, 25	2019	1	0	0	0	0	0	0	0	0	0	0	1	1	0	0	0	0	0	0	0	Colombia		COL	Colombia	Latin America & Caribbean	Upper middle income	0
14131417	Fuhrimann, Samuel, Winkler, Mirko S, Staudacher, Philipp et al.. Exposure to Pesticides and Health Effects on Farm Owners and Workers From Conventional and Organic Agricultural Farms in Costa Rica: Protocol for a Cross-Sectional Study.. JMIR research protocols, 2019, 8	2019	3	1	0	0	1	0	1	1	0	0	1	0	0	0	0	0	0	0	0	0	Costa Rica		CRI	Costa Rica	Latin America & Caribbean	Upper middle income	0
14123034	Crowe, Jennifer, Rojas-Valverde, Daniel, Rojas-Garbanzo, Marianela et al.. Kidney Function in Rice Workers Exposed to Heat and Dehydration in Costa Rica.. International journal of environmental research and public health, 2022, 19	2022	1	1	0	1	0	0	0	0	0	0	0	0	0	0	0	0	0	0	0	0	Costa Rica		CRI	Costa Rica	Latin America & Caribbean	Upper middle income	0
14115689	Farnham, Andrea, Fuhrimann, Samuel, Staudacher, Philipp et al.. Long-Term Neurological and Psychological Distress Symptoms among Smallholder Farmers in Costa Rica with a History of Acute Pesticide Poisoning.. International journal of environmental research and public health, 2021, 18	2021	1	0	0	0	0	0	0	1	0	0	1	0	0	0	0	0	0	0	0	0	Costa Rica		CRI	Costa Rica	Latin America & Caribbean	Upper middle income	0
14124415	Herrera-Valdes, Raul, Almaguer-Lopez, Miguel A, Orantes-Navarro, Carlos M et al.. Epidemic of Chronic Kidney Disease of Nontraditional Etiology in El Salvador: Integrated Health Sector Action and South-South Cooperation.. MEDICC review, 2019, 21: 46-52	2019	1	1	0	1	0	0	0	0	0	0	0	0	0	0	0	0	0	0	0	0	Cuba		CUB	Cuba	Latin America & Caribbean	Upper middle income	0
14119069	Suer, Kaya, Guvenir, Meryem, Aykac, Asli. A Special Risk Group for Hepatitis E Infection: The First Record of North Cyprus.. Polish journal of microbiology, 2018, 67: 525-528	2018	1	0	0	0	0	0	0	0	0	0	0	1	1	0	0	0	0	0	0	0	Cyprus		CYP	Cyprus	Europe & Central Asia	High income	1
14138203	Cuny, Christiane, Wieler, Lothar H, Witte, Wolfgang. Livestock-Associated MRSA: The Impact on Humans.. Antibiotics (Basel, Switzerland), 2015, 4: 521-43	2015	1	0	0	0	0	0	0	0	0	0	0	1	0	1	0	0	0	0	0	0	Germany		DEU	Germany	Europe & Central Asia	High income	1
14111693	Stier-Jarmer, Marita, Oberhauser, Cornelia, Frisch, Dieter et al.. A Multimodal Stress-Prevention Program Supplemented by Telephone-Coaching Sessions to Reduce Perceived Stress among German Farmers: Results from a Randomized Controlled Trial.. International journal of environmental research and public health, 2020, 17	2020	1	0	0	0	0	0	0	0	0	0	0	0	0	0	0	1	1	0	0	0	Germany		DEU	Germany	Europe & Central Asia	High income	1
14127277	Fischer, Julia, Hille, Katja, Ruddat, Inga et al.. Simultaneous occurrence of MRSA and ESBL-producing Enterobacteriaceae on pig farms and in nasal and stool samples from farmers.. Veterinary microbiology, 2017, 200: 107-113	2017	1	0	0	0	0	0	0	0	0	0	0	1	0	1	0	0	0	0	0	0	Germany		DEU	Germany	Europe & Central Asia	High income	1
14115601	Groten, Tanja, Kuenzer, Karola, Moog, Udo et al.. Who is at risk of occupational Q fever: new insights from a multi-profession cross-sectional study.. BMJ open, 2020, 10	2020	1	0	0	0	0	0	0	0	0	0	0	1	1	0	0	0	0	0	0	0	Germany		DEU	Germany	Europe & Central Asia	High income	1
14115732	Thielecke, Janika, Buntrock, Claudia, Titzler, Ingrid et al.. Clinical and Cost-Effectiveness of Personalized Tele-Based Coaching for Farmers, Foresters and Gardeners to Prevent Depression: Study Protocol of an 18-Month Follow-Up Pragmatic Randomized Controlled Trial (TEC-A).. Frontiers in psychiatry, 2020, 11	2020	1	0	0	0	0	0	0	0	0	0	0	0	0	0	0	1	1	0	0	0	Germany		DEU	Germany	Europe & Central Asia	High income	1
14111434	Effelsberg, Natalie, Kobusch, Iris, Linnemann, Sabrina et al.. Prevalence and zoonotic transmission of colistin-resistant and carbapenemase-producing Enterobacterales on German pig farms.. One health (Amsterdam, Netherlands), 2021, 13	2021	1	0	0	0	0	0	0	0	0	0	0	1	0	1	0	0	0	0	0	0	Germany		DEU	Germany	Europe & Central Asia	High income	1
14125581	Bunke, Jennifer, Receveur, Kerstin, Oeser, Ann Christin et al.. Epidemiology of bacteria and viruses in the respiratory tract of humans and domestic pigs.. APMIS : acta pathologica, microbiologica, et immunologica Scandinavica, 2020, 128: 451-462	2020	1	0	0	0	0	0	0	0	0	0	0	1	1	0	0	0	0	0	0	0	Germany		DEU	Germany	Europe & Central Asia	High income	1
14124862	Freund, Johanna, Buntrock, Claudia, Braun, Lina et al.. Digital prevention of depression for farmers? A qualitative study on participants' experiences regarding determinants of acceptance and satisfaction with a tailored guided internet intervention program.. Internet interventions, 2022, 29	2022	1	0	0	0	0	0	0	0	0	0	0	0	0	0	0	1	1	0	0	0	Germany		DEU	Germany	Europe & Central Asia	High income	1
14109295	Islam, Md Zohorul, Johannesen, Thor Bech, Lilje, Berit et al.. Investigation of the human nasal microbiome in persons with long- and short-term exposure to methicillin-resistant Staphylococcus aureus and other bacteria from the pig farm environment.. PloS one, 2020, 15	2020	1	0	0	0	0	0	0	0	0	0	0	1	0	1	0	0	0	0	0	0	Denmark		DNK	Denmark	Europe & Central Asia	High income	1
14125737	Dickerson, Aisha S, Hansen, Johnni, Kioumourtzoglou, Marianthi-Anna et al.. Study of occupation and amyotrophic lateral sclerosis in a Danish cohort.. Occupational and environmental medicine, 2018, 75: 630-638	2018	1	1	0	0	0	0	1	0	0	0	0	0	0	0	0	0	0	0	0	0	Denmark		DNK	Denmark	Europe & Central Asia	High income	1
14124107	Hansen, Julie E, Stegger, Marc, Pedersen, Karl et al.. Spread of LA-MRSA CC398 in Danish mink (Neovison vison) and mink farm workers.. Veterinary microbiology, 2020, 245	2020	1	0	0	0	0	0	0	0	0	0	0	1	0	1	0	0	0	0	0	0	Denmark		DNK	Denmark	Europe & Central Asia	High income	1
14109423	Pizzato, Margherita, Martinsen, Jan Ivar, Heikkinen, Sanna et al.. Socioeconomic status and risk of lung cancer by histological subtype in the Nordic countries.. Cancer medicine, 2022, 11: 1850-1859	2022	1	1	0	0	0	1	0	0	0	0	0	0	0	0	0	0	0	0	0	0	Denmark		DNK	Denmark	Europe & Central Asia	High income	1
14116797	Larsen, Helle Daugaard, Fonager, Jannik, Lomholt, Frederikke Kristensen et al.. Preliminary report of an outbreak of SARS-CoV-2 in mink and mink farmers associated with community spread, Denmark, June to November 2020.. Euro surveillance : bulletin Europeen sur les maladies transmissibles = European communicable disease bulletin, 2021, 26	2021	1	0	0	0	0	0	0	0	0	0	0	1	1	0	0	0	0	0	0	0	Denmark		DNK	Denmark	Europe & Central Asia	High income	1
14133818	Eduard, Wijnand, Schlunssen, Vivi, Sigsgaard, Torben et al.. Can selection explain the protective effects of farming on asthma?.. Annals of agricultural and environmental medicine : AAEM, 2015, 22: 467-9	2015	1	1	0	0	1	0	0	0	0	0	0	0	0	0	0	0	0	0	0	0	Denmark		DNK	Denmark	Europe & Central Asia	High income	1
14122027	Hutter, Hans-Peter, Kundi, Michael, Lemmerer, Kathrin et al.. Subjective Symptoms of Male Workers Linked to Occupational Pesticide Exposure on Coffee Plantations in the Jarabacoa Region, Dominican Republic.. International journal of environmental research and public health, 2018, 15	2018	1	0	0	0	0	0	0	1	0	0	1	0	0	0	0	0	0	0	0	0	Dominican Republic		DOM	Dominican Republic	Latin America & Caribbean	Upper middle income	0
14135305	Mokdad, Mohamed, Bouhafs, Mebarki, Lahcene, Bouabdallah et al.. Ergonomic practices in Africa: Date palm work in Algeria as an example.. Work: Journal of Prevention, Assessment & Rehabilitation, 2019, 62: 657-665	2019	1	0	0	0	0	0	0	1	0	1	0	0	0	0	0	0	0	0	0	0	Algeria		DZA	Algeria	Middle East & North Africa	Upper middle income	0
14117273	Hutter, Hans-Peter, Poteser, Michael, Lemmerer, Kathrin et al.. Health Symptoms Related to Pesticide Use in Farmers and Laborers of Ecological and Conventional Banana Plantations in Ecuador.. International journal of environmental research and public health, 2021, 18	2021	1	0	0	0	0	0	0	1	0	0	1	0	0	0	0	0	0	0	0	0	Ecuador		ECU	Ecuador	Latin America & Caribbean	Upper middle income	0
14129309	Echeverria, Gustavo, Reyna-Bello, Armando, Minda-Aluisa, Elizabeth et al.. Serological evidence of Coxiella burnetii infection in cattle and farm workers: is Q fever an underreported zoonotic disease in Ecuador?.. Infection and drug resistance, 2019, 12: 701-706	2019	1	0	0	0	0	0	0	0	0	0	0	1	1	0	0	0	0	0	0	0	Ecuador		ECU	Ecuador	Latin America & Caribbean	Upper middle income	0
14122805	Chavez-Lindell, Tamara L, Moncayo, Ana L, Vinueza Veloz, Maria Fernanda et al.. An exploratory assessment of human and animal health concerns of smallholder farmers in rural communities of Chimborazo, Ecuador.. PeerJ, 2022, 9	2022	1	0	0	0	0	0	0	0	0	0	0	0	0	0	0	0	0	0	0	1	Ecuador		ECU	Ecuador	Latin America & Caribbean	Upper middle income	0
14114479	Hutter, Hans-Peter, Poteser, Michael, Lemmerer, Kathrin et al.. Indicators of Genotoxicity in Farmers and Laborers of Ecological and Conventional Banana Plantations in Ecuador.. International journal of environmental research and public health, 2020, 17	2020	1	1	0	0	0	1	0	0	0	0	0	0	0	0	0	0	0	0	0	0	Ecuador		ECU	Ecuador	Latin America & Caribbean	Upper middle income	0
14127992	Gomaa, Mokhtar R, Kandeil, Ahmed, Kayed, Ahmed S et al.. Serological Evidence of Human Infection with Avian Influenza A H7virus in Egyptian Poultry Growers.. PloS one, 2016, 11	2016	1	0	0	0	0	0	0	0	0	0	0	1	1	0	0	0	0	0	0	0	Egypt		EGY	Egypt, Arab Rep.	Middle East & North Africa	Lower middle income	0
14126338	Abdelbaset, Abdelbaset E, Abushahba, Mostafa F N, Hamed, Maha I et al.. Sero-diagnosis of brucellosis in sheep and humans in Assiut and El-Minya governorates, Egypt.. International journal of veterinary science and medicine, 2018, 6	2018	1	0	0	0	0	0	0	0	0	0	0	1	1	0	0	0	0	0	0	0	Egypt		EGY	Egypt, Arab Rep.	Middle East & North Africa	Lower middle income	0
14130817	El Rifay, Amira S, Elabd, Mona A, Abu Zeid, Dina et al.. Household Transmission of Zoonotic Influenza Viruses in a Cohort of Egyptian Poultry Growers.. JMIR research protocols, 2015, 4	2015	1	0	0	0	0	0	0	0	0	0	0	1	1	0	0	0	0	0	0	0	Egypt		EGY	Egypt, Arab Rep.	Middle East & North Africa	Lower middle income	0
14118588	Ahmed, Omar S, El-Shayeb, Mohamed A, Shahin, Rasha Y et al.. Prevalence of work-related asthma among Egyptian farmers in Great Cairo.. The Egyptian journal of immunology, 2022, 29: 9-18	2022	1	1	0	0	1	0	0	0	0	0	0	0	0	0	0	0	0	0	0	0	Egypt		EGY	Egypt, Arab Rep.	Middle East & North Africa	Lower middle income	0
14118013	Gomaa, Mokhtar R, El Rifay, Amira S, Abu Zeid, Dina et al.. Incidence and Seroprevalence of Avian Influenza in a Cohort of Backyard Poultry Growers, Egypt, August 2015-March 2019.. Emerging infectious diseases, 2020, 26: 2129-2136	2020	1	0	0	0	0	0	0	0	0	0	0	1	1	0	0	0	0	0	0	0	Egypt		EGY	Egypt, Arab Rep.	Middle East & North Africa	Lower middle income	0
14111031	Serya, Hend, El-Helaly, Mohamed, Mosbah El-Diasty, Mohamed et al.. Respiratory Findings in Herd Dairy Farmworkers from the Nile Delta Region.. La Medicina del lavoro, 2023, 114	2023	1	1	0	0	1	0	0	0	0	0	0	0	0	0	0	0	0	0	0	0	Egypt		EGY	Egypt, Arab Rep.	Middle East & North Africa	Lower middle income	0
14128410	Tawfik Khattab, Amr Mohamed, Zayed, Abeer Ahmed, Ahmed, Asmaa Ismail et al.. The role of PON1 and CYP2D6 genes in susceptibility to organophosphorus chronic intoxication in Egyptian patients.. Neurotoxicology, 2016, 53: 102-107	2016	1	0	0	0	0	0	0	1	0	0	1	0	0	0	0	0	0	0	0	0	Egypt		EGY	Egypt, Arab Rep.	Middle East & North Africa	Lower middle income	0
14133610	Amr, Sania, Dawson, Rebecca, Saleh, Doa'a A et al.. Pesticides, gene polymorphisms, and bladder cancer among Egyptian agricultural workers.. Archives of environmental & occupational health, 2015, 70: 19-26	2015	1	1	0	0	0	1	0	0	0	0	0	0	0	0	0	0	0	0	0	0	Egypt		EGY	Egypt, Arab Rep.	Middle East & North Africa	Lower middle income	0
14112202	Younis, Faten, Salem, Eman. Respiratory health disorders associated with occupational exposure to bioaerosols among workers in poultry breeding farms.. Environmental science and pollution research international, 2020, 27: 19869-19876	2020	1	1	0	0	1	0	0	0	0	0	0	0	0	0	0	0	0	0	0	0	Egypt		EGY	Egypt, Arab Rep.	Middle East & North Africa	Lower middle income	0
14120508	Quero, Sara, Serras-Pujol, Marina, Parraga-Nino, Noemi et al.. Methicillin-resistant and methicillin-sensitive Staphylococcus aureus in pork industry workers, Catalonia, Spain.. One health (Amsterdam, Netherlands), 2023, 16	2023	1	0	0	0	0	0	0	0	0	0	0	1	0	1	0	0	0	0	0	0	Spain		ESP	Spain	Europe & Central Asia	High income	1
14129690	Reynaga, Esteban, Navarro, Marian, Vilamala, Anna et al.. Prevalence of colonization by methicillin-resistant Staphylococcus aureus ST398 in pigs and pig farm workers in an area of Catalonia, Spain.. BMC infectious diseases, 2016, 16	2016	1	0	0	0	0	0	0	0	0	0	0	1	0	1	0	0	0	0	0	0	Spain		ESP	Spain	Europe & Central Asia	High income	1
14115352	Zhao, Guanlan, Regidor, Enrique, Astasio, Paloma et al.. Cardiovascular Disease, Digestive Diseases, Traffic Accidents, and Suicides: Leading Causes of Death Responsible for Excess Mortality in Farmers in Spain.. Journal of occupational and environmental medicine, 2019, 61	2019	4	1	1	0	0	0	0	1	1	0	0	0	0	0	0	1	1	0	0	1	Spain		ESP	Spain	Europe & Central Asia	High income	1
14116205	Ruirui, Zheng, Raul, Romero-Del Rey, Jessica, Garcia-Gonzalez et al.. Indicators of occupational pesticide exposure are associated with psychiatric symptoms.. Environmental toxicology and pharmacology, 2024, 105	2024	2	1	0	0	0	0	1	0	0	0	0	0	0	0	0	1	1	0	0	0	Spain		ESP	Spain	Europe & Central Asia	High income	1
14139718	Zheng, Ruirui, Romero-Del Rey, Raul, Ruiz-Moreno, Fatima et al.. Depressive symptoms and suicide attempts among farmers exposed to pesticides.. Environmental toxicology and pharmacology, 2024, 108	2024	1	0	0	0	0	0	0	0	0	0	0	0	0	0	0	1	1	0	0	0	Spain		ESP	Spain	Europe & Central Asia	High income	1
14120542	Abdullahi, Idris Nasir, Lozano, Carmen, Simon, Carmen et al.. Nasal staphylococci community of healthy pigs and pig-farmers in Aragon (Spain). Predominance and within-host resistome diversity in MRSA-CC398 and MSSA-CC9 lineages.. One health (Amsterdam, Netherlands), 2023, 16	2023	1	0	0	0	0	0	0	0	0	0	0	1	0	1	0	0	0	0	0	0	Spain		ESP	Spain	Europe & Central Asia	High income	1
14121593	Alarcon, Raquel, Gimenez, Belen, Hernandez, Antonio F et al.. Occupational exposure to pesticides as a potential risk factor for epilepsy.. Neurotoxicology, 2023, 96: 166-173	2023	1	1	0	0	0	0	1	0	0	0	0	0	0	0	0	0	0	0	0	0	Spain		ESP	Spain	Europe & Central Asia	High income	1
14122498	Zhao, Guanlan, Ronda, Elena, Barrio, Gregorio et al.. Suicide in Spanish Farmers in Two Geographical Areas with Differing Rates of Pesticide Use.. Journal of agromedicine, 2021, 26: 278-283	2021	1	0	0	0	0	0	0	0	0	0	0	0	0	0	0	1	1	0	0	0	Spain		ESP	Spain	Europe & Central Asia	High income	1
14116301	Benavente, Yolanda, Casabonne, Delphine, Costas, Laura et al.. Established and suggested exposures on CLL/SLL etiology: Results from the CLL-MCC-Spain study.. Cancer epidemiology, 2018, 52: 106-111	2018	1	1	0	0	0	1	0	0	0	0	0	0	0	0	0	0	0	0	0	0	Spain		ESP	Spain	Europe & Central Asia	High income	1
14121039	Navarro-Bielsa, Alba, Gracia-Cazana, Tamara, Garcia Malinis, Ana Julia et al.. Skin cancer prevalence in farm workers in Spain.. Skin cancer prevalence in farm workers in Spain., 2022, 32: 724-730	2022	1	1	0	0	0	1	0	0	0	0	0	0	0	0	0	0	0	0	0	0	Spain		ESP	Spain	Europe & Central Asia	High income	1
14131411	Gracia-Rebled, Ana Cristina, Santabarbara, Javier, Lopez-Anton, Raul et al.. [Influence of occupation on cognitive impairment with no dementia in a sample population over 55 years from Zaragoza].. Influencia de la ocupacion en el deterioro cognitivo libre de demencia en una muestra de sujetos mayores de 55 anos de Zaragoza., 2018, 53: 134-140	2018	1	1	0	0	0	0	1	0	0	0	0	0	0	0	0	0	0	0	0	0	Spain		ESP	Spain	Europe & Central Asia	High income	1
14120689	Briones-Vozmediano, Erica, Andres-Cabello, Sergio, Escrig-Pinol, Astrid et al.. [Agricultural work and migration in Spain: socio-labour precariousness and health (AGROMISALUD project)].. Trabajo agricola y migracion en Espana: precariedad sociolaboral y salud (Proyecto AGROMISALUD)., 2022, 36: 74-77	2022	2	0	0	0	0	0	0	0	0	0	0	0	0	0	0	0	0	0	1	1	Spain		ESP	Spain	Europe & Central Asia	High income	1
14129549	Garcia-Garcia, Carmen R, Parron, Tesifon, Requena, Mar et al.. Occupational pesticide exposure and adverse health effects at the clinical, hematological and biochemical level.. Life sciences, 2016, 145: 274-83	2016	1	0	0	0	0	0	0	1	0	0	1	0	0	0	0	0	0	0	0	0	Spain		ESP	Spain	Europe & Central Asia	High income	1
14110592	Raines, Nathan H, Leone, Dominick A, O'Callaghan-Gordo, Cristina et al.. Metabolic Features of Increased Gut Permeability, Inflammation, and Altered Energy Metabolism Distinguish Agricultural Workers at Risk for Mesoamerican Nephropathy.. Metabolites, 2023, 13	2023	1	1	0	1	0	0	0	0	0	0	0	0	0	0	0	0	0	0	0	0	Spain		ESP	Spain	Europe & Central Asia	High income	1
14110011	Zheng, Ruirui, Garcia-Gonzalez, Jessica, Romero-Del Rey, Raul et al.. Occupational Exposure to Pesticides as a Risk Factor for Sleep Disorders.. International journal of environmental research and public health, 2023, 20	2023	1	0	0	0	0	0	0	0	0	0	0	0	0	0	0	0	0	0	0	1	Spain		ESP	Spain	Europe & Central Asia	High income	1
14119717	Zhao, Guanlan, Ronda, Elena, Cea, Lucia et al.. Mortality by cause of death and risk behaviors in farmers versus non-farmers: the importance of avoiding the healthy worker effect.. International archives of occupational and environmental health, 2019, 92: 599-608	2019	3	1	0	0	1	1	0	0	0	0	0	0	0	0	0	0	0	0	1	0	Spain		ESP	Spain	Europe & Central Asia	High income	1
14121782	Gomez-Galan, Marta, Callejon-Ferre, Angel-Jesus, Diaz-Perez, Manuel et al.. Risk of musculoskeletal disorders in pepper cultivation workers.. EXCLI journal, 2021, 20: 1033-1054	2021	1	0	0	0	0	0	0	1	0	1	0	0	0	0	0	0	0	0	0	0	Spain		ESP	Spain	Europe & Central Asia	High income	1
14109463	Lozano-Paniagua, David, Parron, Tesifon, Alarcon, Raquel et al.. Renal tubular dysfunction in greenhouse farmers exposed to pesticides unveiled by a panel of molecular biomarkers of kidney injury.. Environmental research, 2023, 238	2023	1	1	0	1	0	0	0	0	0	0	0	0	0	0	0	0	0	0	0	0	Spain		ESP	Spain	Europe & Central Asia	High income	1
14126542	Ivanova, Anna, Tefanova, Valentina, Reshetnjak, Irina et al.. Hepatitis E Virus in Domestic Pigs, Wild Boars, Pig Farm Workers, and Hunters in Estonia.. Food and environmental virology, 2015, 7: 403-12	2015	1	0	0	0	0	0	0	0	0	0	0	1	1	0	0	0	0	0	0	0	Estonia		EST	Estonia	Europe & Central Asia	High income	1
14111578	Shurbe, Mesfin, Wondimu, Abreham, Eshetu, Nebiyu et al.. Detection of Antibodies Against Brucellosis and Associated Risk Factors in Cross Breed Dairy Cattle in Smallholder Farmers, Southern Ethiopia.. Veterinary medicine (Auckland, N.Z.), 2023, 14: 23-33	2023	1	0	0	0	0	0	0	0	0	0	0	1	1	0	0	0	0	0	0	0	Ethiopia		ETH	Ethiopia	Sub-Saharan Africa	Low income	0
14126311	Bekele, Kenate, Deribe, Kebede, Amberbir, Tsige et al.. Burden assessment of podoconiosis in Wayu Tuka woreda, east Wollega zone, western Ethiopia: a community-based cross-sectional study.. BMJ open, 2016, 6	2016	1	0	0	0	0	0	0	0	0	0	0	1	0	0	1	0	0	0	0	0	Ethiopia		ETH	Ethiopia	Sub-Saharan Africa	Low income	0
14117645	Ibrahim, Mohammed, Schelling, Esther, Zinsstag, Jakob et al.. Sero-prevalence of brucellosis, Q-fever and Rift Valley fever in humans and livestock in Somali Region, Ethiopia.. PLoS neglected tropical diseases, 2021, 15	2021	1	0	0	0	0	0	0	0	0	0	0	1	1	0	0	0	0	0	0	0	Ethiopia		ETH	Ethiopia	Sub-Saharan Africa	Low income	0
14122949	Afata, Tariku Neme, Mekonen, Seblework, Shekelifa, Miftahe et al.. Prevalence of Pesticide Use and Occupational Exposure Among Small-Scale Farmers in Western Ethiopia.. Environmental health insights, 2022, 16	2022	1	0	0	0	0	0	0	1	0	0	1	0	0	0	0	0	0	0	0	0	Ethiopia		ETH	Ethiopia	Sub-Saharan Africa	Low income	0
14109270	Deneke, Tilaye Teklewold, Bekele, Adam, Moore, Henrietta L et al.. Milk and meat consumption patterns and the potential risk of zoonotic disease transmission among urban and peri-urban dairy farmers in Ethiopia.. BMC public health, 2022, 22	2022	1	0	0	0	0	0	0	0	0	0	0	1	1	0	0	0	0	0	0	0	Ethiopia		ETH	Ethiopia	Sub-Saharan Africa	Low income	0
14111607	Woldeamanuel, Gashaw Garedew, Mingude, Alemu Basazin, Yitbarek, Getachew Yideg et al.. Chronic respiratory symptoms and pulmonary function status in Ethiopian agricultural workers: a comparative study.. BMC pulmonary medicine, 2020, 20	2020	1	1	0	0	1	0	0	0	0	0	0	0	0	0	0	0	0	0	0	0	Ethiopia		ETH	Ethiopia	Sub-Saharan Africa	Low income	0
14126265	Chercos, Daniel Haile, Berhanu, Demeke. Work related injury among Saudi Star Agro Industry workers in Gambella region, Ethiopia; a cross-sectional study.. Journal of occupational medicine and toxicology (London, England), 2017, 12	2017	1	0	0	0	0	0	0	1	1	0	0	0	0	0	0	0	0	0	0	0	Ethiopia		ETH	Ethiopia	Sub-Saharan Africa	Low income	0
14131502	Nigatu, Amare W, Bratveit, Magne, Deressa, Wakgari et al.. Respiratory symptoms, fractional exhaled nitric oxide &amp; endotoxin exposure among female flower farm workers in Ethiopia.. Journal of occupational medicine and toxicology (London, England), 2015, 10	2015	1	1	0	0	1	0	0	0	0	0	0	0	0	0	0	0	0	0	0	0	Ethiopia		ETH	Ethiopia	Sub-Saharan Africa	Low income	0
14126042	Negatu, Beyene, Kromhout, Hans, Mekonnen, Yalemtshay et al.. Occupational pesticide exposure and respiratory health: a large-scale cross-sectional study in three commercial farming systems in Ethiopia.. Thorax, 2017, 72: 498-499	2017	1	1	0	0	1	0	0	0	0	0	0	0	0	0	0	0	0	0	0	0	Ethiopia		ETH	Ethiopia	Sub-Saharan Africa	Low income	0
14133488	Alelign, Amir, Zewude, Aboma, Petros, Beyene et al.. Tuberculosis at Farmer-Cattle Interface in the Rural Villages of South Gondar Zone of Northwest Ethiopia.. Tuberculosis research and treatment, 2019, 2019	2019	1	0	0	0	0	0	0	0	0	0	0	1	1	0	0	0	0	0	0	0	Ethiopia		ETH	Ethiopia	Sub-Saharan Africa	Low income	0
14119070	Gurmassa, Bethlhem Kinfu, Gari, Sirak Robele, Solomon, Ephrem Tefera et al.. Distribution of helminth eggs in environmental and stool samples of farming households along Akaki River in Addis Ababa, Ethiopia.. Tropical medicine and health, 2023, 51	2023	1	0	0	0	0	0	0	0	0	0	0	1	1	0	0	0	0	0	0	0	Ethiopia		ETH	Ethiopia	Sub-Saharan Africa	Low income	0
14115666	Tamene, Aiggan. Occupational Contact Dermatitis in Employees of Large-Scale Narcotic Crop Farms of Ethiopia: Prevalence and Risk Factors. A Self-Reported Study Using the Nordic Occupational Skin Questionnaire.. Environmental health insights, 2021, 15	2021	1	0	0	0	0	0	0	0	0	0	0	0	0	0	0	0	0	0	0	1	Ethiopia		ETH	Ethiopia	Sub-Saharan Africa	Low income	0
14118911	Shentema, Meaza Gezu, Bratveit, Magne, Kumie, Abera et al.. Respiratory Health among Pesticide Sprayers at Flower Farms in Ethiopia.. International journal of environmental research and public health, 2022, 19	2022	1	1	0	0	1	0	0	0	0	0	0	0	0	0	0	0	0	0	0	0	Ethiopia		ETH	Ethiopia	Sub-Saharan Africa	Low income	0
14125620	Nuru, Anwar, Mamo, Gezahegne, Zewude, Aboma et al.. Preliminary investigation of the transmission of tuberculosis between farmers and their cattle in smallholder farms in northwestern Ethiopia: a cross-sectional study.. BMC research notes, 2017, 10	2017	1	0	0	0	0	0	0	0	0	0	0	1	1	0	0	0	0	0	0	0	Ethiopia		ETH	Ethiopia	Sub-Saharan Africa	Low income	0
14109948	Gelaye, Kassahun Alemu, Sisay, Malede Mequanent, Akalu, Temesgen Yihunie et al.. Common mental disorders among seasonal migrant farmworkers in Northwest Ethiopia.. BMC psychiatry, 2021, 21	2021	1	0	0	0	0	0	0	0	0	0	0	0	0	0	0	1	1	0	0	0	Ethiopia		ETH	Ethiopia	Sub-Saharan Africa	Low income	0
14137496	Ahad, Abdullahi Adan, Megersa, Bekele, Edao, Bedaso Mammo. Brucellosis in camel, small ruminants, and Somali pastoralists in Eastern Ethiopia: a One Health approach.. Frontiers in veterinary science, 2024, 11	2024	1	0	0	0	0	0	0	0	0	0	0	1	1	0	0	0	0	0	0	0	Ethiopia		ETH	Ethiopia	Sub-Saharan Africa	Low income	0
14132678	Schicker, Rebekah Stewart, Hiruy, Neway, Melak, Berhanu et al.. A Venue-Based Survey of Malaria, Anemia and Mobility Patterns among Migrant Farm Workers in Amhara Region, Ethiopia.. PloS one, 2015, 10	2015	1	0	0	0	0	0	0	0	0	0	0	1	1	0	0	0	0	0	0	0	Ethiopia		ETH	Ethiopia	Sub-Saharan Africa	Low income	0
14123053	Lin, Yuzhou, Heng, Siyu, Anand, Shuchi et al.. Hemoglobin Levels Among Male Agricultural Workers: Analyses From the Demographic and Health Surveys to Investigate a Marker for Chronic Kidney Disease of Uncertain Etiology.. Journal of occupational and environmental medicine, 2022, 64	2022	1	1	0	1	0	0	0	0	0	0	0	0	0	0	0	0	0	0	0	0	Ethiopia		ETH	Ethiopia	Sub-Saharan Africa	Low income	0
14133566	Hanssen, Vegard Mjelde, Nigatu, Amare Workiye, Zeleke, Zeyede Kebede et al.. High Prevalence of Respiratory and Dermal Symptoms Among Ethiopian Flower Farm Workers.. Archives of environmental & occupational health, 2015, 70: 204-13	2015	2	1	0	0	1	0	0	0	0	0	0	0	0	0	0	0	0	0	0	1	Ethiopia		ETH	Ethiopia	Sub-Saharan Africa	Low income	0
14140040	Gurmassa, Bethlhem Kinfu, Gari, Sirak Robele, Solomon, Ephrem Tefera et al.. Contribution of wastewater irrigated vegetables to the prevalence of soil-transmitted helminth infection among female farmers in Addis Ababa, Ethiopia.. Tropical medicine and health, 2024, 52	2024	1	0	0	0	0	0	0	0	0	0	0	1	1	0	0	0	0	0	0	0	Ethiopia		ETH	Ethiopia	Sub-Saharan Africa	Low income	0
14116892	Kalayu, Alem Abrha, Woldetsadik, Daniel Asrat, Woldeamanuel, Yimtubezinash et al.. Burden and antimicrobial resistance of S. aureus in dairy farms in Mekelle, Northern Ethiopia.. BMC veterinary research, 2020, 16	2020	1	0	0	0	0	0	0	0	0	0	0	1	0	1	0	0	0	0	0	0	Ethiopia		ETH	Ethiopia	Sub-Saharan Africa	Low income	0
14113290	Lemma, Wossenseged. Impact of high malaria incidence in seasonal migrant and permanent adult male laborers in mechanized agricultural farms in Metema - Humera lowlands on malaria elimination program in Ethiopia.. BMC public health, 2020, 20	2020	1	0	0	0	0	0	0	0	0	0	0	1	1	0	0	0	0	0	0	0	Ethiopia		ETH	Ethiopia	Sub-Saharan Africa	Low income	0
14119661	Edao, Bedaso Mammo, Ameni, Gobena, Assefa, Zerihun et al.. Brucellosis in ruminants and pastoralists in Borena, Southern Ethiopia.. PLoS neglected tropical diseases, 2020, 14	2020	1	0	0	0	0	0	0	0	0	0	0	1	1	0	0	0	0	0	0	0	Ethiopia		ETH	Ethiopia	Sub-Saharan Africa	Low income	0
14130899	Gesesew, Hailay Abrha, Woldemichael, Kifle, Massa, Desalegn et al.. Farmers Knowledge, Attitudes, Practices and Health Problems Associated with Pesticide Use in Rural Irrigation Villages, Southwest Ethiopia.. PloS one, 2016, 11	2016	1	0	0	0	0	0	0	1	0	0	1	0	0	0	0	0	0	0	0	0	Ethiopia		ETH	Ethiopia	Sub-Saharan Africa	Low income	0
14134462	Kallioniemi, Marja K, Simola, Ahti, Kaseva, Janne et al.. Stress and Burnout Among Finnish Dairy Farmers.. Journal of agromedicine, 2016, 21: 259-68	2016	1	0	0	0	0	0	0	0	0	0	0	0	0	0	0	1	1	0	0	0	Finland		FIN	Finland	Europe & Central Asia	High income	1
14109423	Pizzato, Margherita, Martinsen, Jan Ivar, Heikkinen, Sanna et al.. Socioeconomic status and risk of lung cancer by histological subtype in the Nordic countries.. Cancer medicine, 2022, 11: 1850-1859	2022	1	1	0	0	0	1	0	0	0	0	0	0	0	0	0	0	0	0	0	0	Finland		FIN	Finland	Europe & Central Asia	High income	1
14111524	Kantomaa, Marko T, Tolvanen, Mimmi, Halonen, Miia et al.. Influence of Farm Environment on Asthma during the Life Course: A Population-Based Birth Cohort Study in Northern Finland.. International journal of environmental research and public health, 2023, 20	2023	1	1	0	0	1	0	0	0	0	0	0	0	0	0	0	0	0	0	0	0	Finland		FIN	Finland	Europe & Central Asia	High income	1
14113602	Kaustell, Kim Olavi, Mattila, Tiina Elina Anneli, Ahvonen, Anssi et al.. Occupational injuries and diseases in fish farming in Finland 1996-2015.. International maritime health, 2019, 70: 47-54	2019	1	0	0	0	0	0	0	1	1	0	0	0	0	0	0	0	0	0	0	0	Finland		FIN	Finland	Europe & Central Asia	High income	1
14124924	Kallioniemi, Marja K, Kaseva, Janne, Lunner Kolstrup, Christina et al.. Job Resources and Work Engagement among Finnish Dairy Farmers.. Journal of agromedicine, 2018, 23: 249-261	2018	1	0	0	0	0	0	0	0	0	0	0	0	0	0	0	1	1	0	0	0	Finland		FIN	Finland	Europe & Central Asia	High income	1
14124319	Karttunen, Janne P, Rautiainen, Risto H, Quendler, Elisabeth. Gender Division of Farm Work and Occupational Injuries.. Journal of agricultural safety and health, 2019, 25: 117-127	2019	1	0	0	0	0	0	0	1	1	0	0	0	0	0	0	0	0	0	0	0	Finland		FIN	Finland	Europe & Central Asia	High income	1
14117714	Kallioniemi, Marja K, Kaseva, Janne, Kymalainen, Hanna-Riitta et al.. Well-being at work and Finnish dairy farmers-from job demands and loneliness towards burnout.. Frontiers in psychology, 2022, 13	2022	1	0	0	0	0	0	0	0	0	0	0	0	0	0	0	1	1	0	0	0	Finland		FIN	Finland	Europe & Central Asia	High income	1
14121284	Mattila, Tiina E A, Perkio-Makela, Merja, Hirvonen, Maria et al.. Work exposures and mental and musculoskeletal symptoms in organic farming.. Ergonomics, 2022, 65: 242-252	2022	2	0	0	0	0	0	0	1	0	1	0	0	0	0	0	1	1	0	0	0	Finland		FIN	Finland	Europe & Central Asia	High income	1
14126901	Lemarchand, Clementine, Tual, Severine, Boulanger, Mathilde et al.. Prostate cancer risk among French farmers in the AGRICAN cohort.. Scandinavian journal of work, environment & health, 2016, 42: 144-52	2016	1	1	0	0	0	1	0	0	0	0	0	0	0	0	0	0	0	0	0	0	France		FRA	France	Europe & Central Asia	High income	1
14129404	Jouneau, S, Pinault, M, Gouyet, T et al.. [AIRBAg study: preliminary results after one year of screening for COPD in dairy farmers].. Etude AIRBAg : resultats preliminaires apres un an de depistage de la BPCO agricole., 2015, 32: 240-8	2015	1	1	0	0	1	0	0	0	0	0	0	0	0	0	0	0	0	0	0	0	France		FRA	France	Europe & Central Asia	High income	1
14121717	El-Zaemey, Sonia, Schinasi, Leah H, Ferro, Gilles et al.. Animal farming and the risk of lymphohaematopoietic cancers: a meta-analysis of three cohort studies within the AGRICOH consortium.. Occupational and environmental medicine, 2019, 76: 827-837	2019	1	1	0	0	0	1	0	0	0	0	0	0	0	0	0	0	0	0	0	0	France		FRA	France	Europe & Central Asia	High income	1
14124949	Pons, Romain, Boulanger, Mathilde, Tual, Severine et al.. Agriculture Exposure and Time to Pregnancy Among Women Enrolled in the French Prospective Cohort AGRICAN.. Journal of occupational and environmental medicine, 2021, 63: 432-440	2021	1	0	0	0	0	0	0	0	0	0	0	0	0	0	0	0	0	0	0	1	France	Agrican	FRA	France	Europe & Central Asia	High income	1
14129595	Kab, S, Moisan, F, Elbaz, A. Farming and incidence of motor neuron disease: French nationwide study.. European journal of neurology, 2017, 24: 1191-1195	2017	1	1	0	0	0	0	1	0	0	0	0	0	0	0	0	0	0	0	0	0	France		FRA	France	Europe & Central Asia	High income	1
14132443	Bossard, Claire, Santin, Gaelle, Guseva Canu, Irina. Suicide Among Farmers in France: Occupational Factors and Recent Trends.. Journal of agromedicine, 2016, 21: 310-5	2016	1	0	0	0	0	0	0	0	0	0	0	0	0	0	0	1	1	0	0	0	France		FRA	France	Europe & Central Asia	High income	1
14121734	Leon, Maria E, Schinasi, Leah H, Lebailly, Pierre et al.. Pesticide use and risk of non-Hodgkin lymphoid malignancies in agricultural cohorts from France, Norway and the USA: a pooled analysis from the AGRICOH consortium.. International journal of epidemiology, 2019, 48: 1519-1535	2019	1	1	0	0	0	1	0	0	0	0	0	0	0	0	0	0	0	0	0	0	France		FRA	France	Europe & Central Asia	High income	1
14134284	Tual, Severine, Lemarchand, Clementine, Boulanger, Mathilde et al.. Exposure to Farm Animals and Risk of Lung Cancer in the AGRICAN Cohort.. American journal of epidemiology, 2017, 186: 463-472	2017	1	1	0	0	0	1	0	0	0	0	0	0	0	0	0	0	0	0	0	0	France		FRA	France	Europe & Central Asia	High income	1
14108683	Petit, Pascal, Chamot, Sylvain, Al-Salameh, Abdallah et al.. Farming activity and risk of treated thyroid disorders: Insights from the TRACTOR project, a nationwide cohort study.. Environmental research, 2024, 249	2024	1	0	0	0	0	0	0	0	0	0	0	0	0	0	0	0	0	0	0	1	France		FRA	France	Europe & Central Asia	High income	1
14112733	Tual, Severine, Busson, Amandine, Boulanger, Mathilde et al.. Occupational exposure to pesticides and multiple myeloma in the AGRICAN cohort.. Cancer causes & control : CCC, 2019, 30: 1243-1250	2019	1	1	0	0	0	1	0	0	0	0	0	0	0	0	0	0	0	0	0	0	France	Agrican	FRA	France	Europe & Central Asia	High income	1
14119177	Kim, Joanne, Leon, Maria E, Schinasi, Leah H et al.. Exposure to pesticides and risk of Hodgkin lymphoma in an international consortium of agricultural cohorts (AGRICOH).. Cancer causes & control : CCC, 2023, 34: 995-1003	2023	1	1	0	0	0	1	0	0	0	0	0	0	0	0	0	0	0	0	0	0	France		FRA	France	Europe & Central Asia	High income	1
14119301	Petit, Pascal, Gandon, Gerald, Dubuc, Marc et al.. Agricultural activities and risk of treatment for depressive disorders among the entire French agricultural workforce: the TRACTOR project, a nationwide retrospective cohort study.. The Lancet regional health. Europe, 2023, 31	2023	1	0	0	0	0	0	0	0	0	0	0	0	0	0	0	1	1	0	0	0	France		FRA	France	Europe & Central Asia	High income	1
14125477	Perrin, Laetitia, Spinosi, Johan, Chaperon, Laura et al.. Pesticides expenditures by farming type and incidence of Parkinson disease in farmers: A French nationwide study.. Environmental research, 2021, 197	2021	1	1	0	0	0	0	1	0	0	0	0	0	0	0	0	0	0	0	0	0	France		FRA	France	Europe & Central Asia	High income	1
14129516	Pfister, Hugo, Morzadec, Claudie, Le Cann, Pierre et al.. Granulometry, microbial composition and biological activity of dusts collected in French dairy farms.. Environmental research, 2017, 158: 691-702	2017	1	1	0	0	1	0	0	0	0	0	0	0	0	0	0	0	0	0	0	0	France		FRA	France	Europe & Central Asia	High income	1
14123530	de Graaf, L, Talibov, M, Boulanger, M et al.. Health of greenspace workers: Morbidity and mortality data from the AGRICAN cohort.. Environmental research, 2022, 212	2022	4	1	1	0	0	1	0	0	0	0	0	0	0	0	0	1	1	0	0	1	France	Agrican	FRA	France	Europe & Central Asia	High income	1
14131596	Audi, Christelle, Baiz, Nour, Maesano, Cara N et al.. Serum cytokine levels related to exposure to volatile organic compounds and PM2.5 in dwellings and workplaces in French farmers - a mechanism to explain nonsmoking COPD.. International journal of chronic obstructive pulmonary disease, 2017, 12: 1363-1374	2017	1	1	0	0	1	0	0	0	0	0	0	0	0	0	0	0	0	0	0	0	France		FRA	France	Europe & Central Asia	High income	1
14108819	Petit, Pascal, Gondard, Elise, Gandon, Gerald et al.. Agricultural activities and risk of Alzheimer's disease: the TRACTOR project, a nationwide retrospective cohort study.. European journal of epidemiology, 2024, 39: 271-287	2024	1	1	0	0	0	0	1	0	0	0	0	0	0	0	0	0	0	0	0	0	France		FRA	France	Europe & Central Asia	High income	1
14116544	Grosselin, Mathilde, Bouazzi, Leila, Ferreira de Moura, Thomas et al.. Severe Primary Open-Angle Glaucoma and Agricultural Profession: A Retrospective Cohort Study.. International journal of environmental research and public health, 2022, 19	2022	2	1	0	0	0	0	1	0	0	0	0	0	0	0	0	0	0	0	0	1	France		FRA	France	Europe & Central Asia	High income	1
14134632	Ruiz, Virgilio Hernandez, Edjolo, Arlette, Roubaud-Baudron, Claire et al.. Association of seropositivity to Borrelia burgdorferi with the risk of neuropsychiatric disorders and functional decline in older adults: The Aging Multidisciplinary Investigation Study.. JAMA Neurology, 2020, 77: 210-214	2020	3	1	0	0	0	0	1	0	0	0	0	1	1	0	0	1	1	0	0	0	France		FRA	France	Europe & Central Asia	High income	1
14123055	Boulanger, Mathilde, Tual, Severine, Lemarchand, Clementine et al.. Lung cancer risk and occupational exposures in crop farming: results from the AGRIculture and CANcer (AGRICAN) cohort.. Occupational and environmental medicine, 2018, 75: 776-785	2018	1	1	0	0	0	1	0	0	0	0	0	0	0	0	0	0	0	0	0	0	France		FRA	France	Europe & Central Asia	High income	1
14125332	Jan, Simon, Metten, Marie-Astrid, Chapron, Anthony et al.. Use of the COPD Assessment Test (CAT) to screen for COPD in dairy farmers: AIRBAg study.. The clinical respiratory journal, 2020, 14: 813-821	2020	1	1	0	0	1	0	0	0	0	0	0	0	0	0	0	0	0	0	0	0	France		FRA	France	Europe & Central Asia	High income	1
14138636	Petit, Pascal, Leroyer, Ariane, Chamot, Sylvain et al.. Farming activities and risk of inflammatory bowel disease: a French nationwide population-based cohort study.. Journal of Crohn's & colitis, 2024,	2024	1	0	0	0	0	0	0	0	0	0	0	0	0	0	0	0	0	0	0	1	France		FRA	France	Europe & Central Asia	High income	1
14114761	Renier, Marine, Hippert, Juliette, Louis-Bastien, Weiswald et al.. Agricultural exposure and risk of ovarian cancer in the AGRIculture and CANcer (AGRICAN) cohort.. Occupational and environmental medicine, 2024, 81: 75-83	2024	1	1	0	0	0	1	0	0	0	0	0	0	0	0	0	0	0	0	0	0	France	Agrican	FRA	France	Europe & Central Asia	High income	1
14116663	Renier, Marine, Busson, Amandine, Boulanger, Mathilde et al.. Agricultural exposure and risk of soft tissue sarcomas and gastrointestinal stromal sarcoma in the AGRIculture and CANcer (AGRICAN) cohort.. International journal of cancer, 2022, 150: 1792-1803	2022	1	1	0	0	0	1	0	0	0	0	0	0	0	0	0	0	0	0	0	0	France	Agrican	FRA	France	Europe & Central Asia	High income	1
14134293	Lemarchand, Clementine, Tual, Severine, Leveque-Morlais, Noemie et al.. Cancer incidence in the AGRICAN cohort study (2005-2011).. Cancer epidemiology, 2017, 49: 175-185	2017	1	1	0	0	0	1	0	0	0	0	0	0	0	0	0	0	0	0	0	0	France	Agrican	FRA	France	Europe & Central Asia	High income	1
14127271	Truchot, Didier, Andela, Marie. Burnout and hopelessness among farmers: The Farmers Stressors Inventory.. Social psychiatry and psychiatric epidemiology, 2018, 53: 859-867	2018	1	0	0	0	0	0	0	0	0	0	0	0	0	0	0	1	1	0	0	0	France		FRA	France	Europe & Central Asia	High income	1
14121751	Marant Micallef, Claire, Shield, Kevin D, Vignat, Jerome et al.. Cancers in France in 2015 attributable to occupational exposures.. International journal of hygiene and environmental health, 2019, 222: 22-29	2019	1	1	0	0	0	1	0	0	0	0	0	0	0	0	0	0	0	0	0	0	France		FRA	France	Europe & Central Asia	High income	1
14119599	Grimbuhler, Sonia, Viel, Jean-Francois. Heat Stress and Cardiac Strain in French Vineyard Workers.. Annals of work exposures and health, 2021, 65: 390-396	2021	2	1	1	1	0	0	0	0	0	0	0	0	0	0	0	0	0	0	0	0	France		FRA	France	Europe & Central Asia	High income	1
14120289	Luce, Daniele, Dugas, Julien, Vaidie, Amandine et al.. A cohort study of banana plantation workers in the French West Indies: first mortality analysis (2000-2015).. Environmental science and pollution research international, 2020, 27: 41014-41022	2020	1	0	0	0	0	0	0	0	0	0	0	0	0	0	0	0	0	0	1	0	France	French West Indies	FRA	France	Europe & Central Asia	High income	1
14123387	Piel, Clement, Pouchieu, Camille, Carles, Camille et al.. Agricultural exposures to carbamate herbicides and fungicides and central nervous system tumour incidence in the cohort AGRICAN.. Environment international, 2019, 130	2019	1	1	0	0	0	1	0	0	0	0	0	0	0	0	0	0	0	0	0	0	France		FRA	France	Europe & Central Asia	High income	1
14119390	Deydier, Numa, Gourier, Greta, Crepy, Marie-Noelle et al.. Occupational Contact Dermatitis Caused by Artichokes.. Dermatitis : contact, atopic, occupational, drug, 2023, 34: 224-232	2023	1	0	0	0	0	0	0	0	0	0	0	0	0	0	0	0	0	0	0	1	France		FRA	France	Europe & Central Asia	High income	1
14112126	Talibov, Madar, Tual, Severine, Morlais, Fabrice et al.. Colorectal cancer among farmers in the AGRICAN cohort study.. Cancer epidemiology, 2022, 78	2022	1	1	0	0	0	1	0	0	0	0	0	0	0	0	0	0	0	0	0	0	France		FRA	France	Europe & Central Asia	High income	1
14128417	Backes, Claudine, Milon, Antoine, Koechlin, Alice et al.. Determinants of Sunburn and Sun Protection of Agricultural Workers During Occupational and Recreational Activities.. Journal of occupational and environmental medicine, 2017, 59: 1089-1094	2017	1	0	0	0	0	0	0	0	0	0	0	0	0	0	0	0	0	0	0	1	France		FRA	France	Europe & Central Asia	High income	1
14130087	Piel, Clement, Pouchieu, Camille, Tual, Severine et al.. Central nervous system tumors and agricultural exposures in the prospective cohort AGRICAN.. International journal of cancer, 2017, 141: 1771-1782	2017	1	1	0	0	0	1	0	0	0	0	0	0	0	0	0	0	0	0	0	0	France		FRA	France	Europe & Central Asia	High income	1
14122012	Jouneau, Stephane, Marette, Solenne, Robert, Ange-Marie et al.. Prevalence and risk factors of chronic obstructive pulmonary disease in dairy farmers: AIRBAg study.. Environmental research, 2019, 169: 1-6	2019	1	1	0	0	1	0	0	0	0	0	0	0	0	0	0	0	0	0	0	0	France		FRA	France	Europe & Central Asia	High income	1
14113985	Jouneau, Stephane, Chapron, Anthony, Ropars, Cecile et al.. Prevalence and risk factors of asthma in dairy farmers: Ancillary analysis of AIRBAg.. Environmental research, 2022, 214	2022	1	1	0	0	1	0	0	0	0	0	0	0	0	0	0	0	0	0	0	0	France		FRA	France	Europe & Central Asia	High income	1
14121196	Piel, Clement, Pouchieu, Camille, Migault, Lucile et al.. Increased risk of central nervous system tumours with carbamate insecticide use in the prospective cohort AGRICAN.. International journal of epidemiology, 2019, 48: 512-526	2019	1	1	0	0	0	1	0	0	0	0	0	0	0	0	0	0	0	0	0	0	France		FRA	France	Europe & Central Asia	High income	1
14130913	Guillien, Alicia, Laurent, Lucie, Soumagne, Thibaud et al.. Anxiety and depression among dairy farmers: the impact of COPD.. International journal of chronic obstructive pulmonary disease, 2018, 13: 1-9	2018	1	0	0	0	0	0	0	0	0	0	0	0	0	0	0	1	1	0	0	0	France		FRA	France	Europe & Central Asia	High income	1
14125386	Togawa, Kayo, Leon, Maria E, Lebailly, Pierre et al.. Cancer incidence in agricultural workers: Findings from an international consortium of agricultural cohort studies (AGRICOH).. Environment international, 2021, 157	2021	1	1	0	0	0	1	0	0	0	0	0	0	0	0	0	0	0	0	0	0	France		FRA	France	Europe & Central Asia	High income	1
14127161	Vlaar, Tim, Kab, Sofiane, Schwaab, Yannick et al.. Association of Parkinson's disease with industry sectors: a French nationwide incidence study.. European journal of epidemiology, 2018, 33: 1101-1111	2018	1	1	0	0	0	0	1	0	0	0	0	0	0	0	0	0	0	0	0	0	France		FRA	France	Europe & Central Asia	High income	1
14128657	Marescaux, Alexia, Degano, Bruno, Soumagne, Thibaud et al.. Impact of farm modernity on the prevalence of chronic obstructive pulmonary disease in dairy farmers.. Occupational and environmental medicine, 2016, 73: 127-33	2016	1	1	0	0	1	0	0	0	0	0	0	0	0	0	0	0	0	0	0	0	France		FRA	France	Europe & Central Asia	High income	1
14108867	Hernandez-Ruiz, Virgilio, Roubaud-Baudron, Claire, Von Campe, Hugo et al.. Association between Helicobacter pylori infection and incident risk of dementia: The AMI cohort.. Journal of the American Geriatrics Society, 2024, 72: 1191-1198	2024	1	1	0	0	0	0	1	0	0	0	0	0	0	0	0	0	0	0	0	0	France		FRA	France	Europe & Central Asia	High income	1
14126305	Boulanger, Mathilde, Tual, Severine, Lemarchand, Clementine et al.. Agricultural exposure and risk of bladder cancer in the AGRIculture and CANcer cohort.. International archives of occupational and environmental health, 2017, 90: 169-178	2017	1	1	0	0	0	1	0	0	0	0	0	0	0	0	0	0	0	0	0	0	France		FRA	France	Europe & Central Asia	High income	1
14131818	Pouchieu, Camille, Piel, Clement, Carles, Camille et al.. Pesticide use in agriculture and Parkinson's disease in the AGRICAN cohort study.. International journal of epidemiology, 2018, 47: 299-310	2018	1	1	0	0	0	0	1	0	0	0	0	0	0	0	0	0	0	0	0	0	France		FRA	France	Europe & Central Asia	High income	1
14134228	Maesano, Cara Nichole, Caillaud, Denis, Youssouf, Hassani et al.. Indoor exposure to particulate matter and volatile organic compounds in dwellings and workplaces and respiratory health in French farmers.. Multidisciplinary respiratory medicine, 2019, 14	2019	1	1	0	0	1	0	0	0	0	0	0	0	0	0	0	0	0	0	0	0	France		FRA	France	Europe & Central Asia	High income	1
14133495	Leveque-Morlais, Noemie, Tual, Severine, Clin, Benedicte et al.. The AGRIculture and CANcer (AGRICAN) cohort study: enrollment and causes of death for the 2005-2009 period.. International archives of occupational and environmental health, 2015, 88: 61-73	2015	1	1	0	0	0	1	0	0	0	0	0	0	0	0	0	0	0	0	0	0	France		FRA	France	Europe & Central Asia	High income	1
14137077	Peres, Karine, Brayne, Carol, Matharan, Fanny et al.. Trends in prevalence of dementia in French farmers from two epidemiological cohorts.. Journal of the American Geriatrics Society, 2017, 65: 415-420	2017	1	1	0	0	0	0	1	0	0	0	0	0	0	0	0	0	0	0	0	0	France		FRA	France	Europe & Central Asia	High income	1
14125739	Peres, Karine, Brayne, Carol, Matharan, Fanny et al.. Trends in Prevalence of Dementia in French Farmers from Two Epidemiological Cohorts.. Journal of the American Geriatrics Society, 2017, 65: 415-420	2017	2	1	0	0	0	0	1	0	0	0	0	0	0	0	0	1	1	0	0	0	France		FRA	France	Europe & Central Asia	High income	1
14125345	Cabrera, Leila, Auguste, Aviane, Michineau, Leah et al.. Lung Cancer in the French West Indies: Role of Sugarcane Work and Other Occupational Exposures.. International journal of environmental research and public health, 2022, 19	2022	1	1	0	0	0	1	0	0	0	0	0	0	0	0	0	0	0	0	0	0	France	French West Indies	FRA	France	Europe & Central Asia	High income	1
14115545	Roquelaure, Yves, Jego, Sylvaine, Geoffroy-Perez, Beatrice et al.. Carpal Tunnel Syndrome Among Male French Farmers and Agricultural Workers: Is It Only Associated With Physical Exposure?.. Safety and health at work, 2020, 11: 33-40	2020	1	0	0	0	0	0	0	1	0	1	0	0	0	0	0	0	0	0	0	0	France		FRA	France	Europe & Central Asia	High income	1
14134287	Ha-Vinh, Philippe, Nauleau, Steve, Clementz, Marine et al.. Geographic variations of multiple sclerosis prevalence in France: The latitude gradient is not uniform depending on the socioeconomic status of the studied population.. Multiple sclerosis journal - experimental, translational and clinical, 2016, 2	2016	1	1	0	0	0	0	1	0	0	0	0	0	0	0	0	0	0	0	0	0	France		FRA	France	Europe & Central Asia	High income	1
14129620	Moisan, Frederic, Spinosi, Johan, Delabre, Laurene et al.. Association of Parkinson's Disease and Its Subtypes with Agricultural Pesticide Exposures in Men: A Case-Control Study in France.. Environmental health perspectives, 2015, 123: 1123-9	2015	1	1	0	0	0	0	1	0	0	0	0	0	0	0	0	0	0	0	0	0	France		FRA	France	Europe & Central Asia	High income	1
14125252	Phythian, Clare J, Glover, Mike J. Highs and Lows of Lambing Time: Sheep Farmers' Perceptions of the First Outbreak of Schmallenberg Disease in South West England on Their Well-Being.. International journal of environmental research and public health, 2019, 16	2019	1	0	0	0	0	0	0	0	0	0	0	0	0	0	0	1	1	0	0	0	United Kingdom		GBR	United Kingdom	Europe & Central Asia	High income	1
14130885	Harris, E Clare, Coggon, David. HIP osteoarthritis and work.. Best practice & research. Clinical rheumatology, 2015, 29: 462-82	2015	1	0	0	0	0	0	0	1	0	1	0	0	0	0	0	0	0	0	0	0	United Kingdom		GBR	United Kingdom	Europe & Central Asia	High income	1
14119669	Phalp, Laura, Corcoran, Rhiannon, Eames, Catrin et al.. An exploration of the relationship between adverse events on the farm and suicidal ideation in farmers.. The International journal of social psychiatry, 2022, 68: 1682-1688	2022	1	0	0	0	0	0	0	0	0	0	0	0	0	0	0	1	1	0	0	0	United Kingdom		GBR	United Kingdom	Europe & Central Asia	High income	1
14117234	Rose, David Christian, Shortland, Faye, Hall, Jilly et al.. The Impact of COVID-19 on Farmers' Mental Health: A Case Study of the UK.. Journal of agromedicine, 2023, 28: 346-364	2023	1	0	0	0	0	0	0	0	0	0	0	0	0	0	0	1	1	0	0	0	United Kingdom		GBR	United Kingdom	Europe & Central Asia	High income	1
14121051	Rhind, John-Henry, Quinn, Dominic, Cosbey, Lucy et al.. Cattle-Related Trauma: A 5-Year Retrospective Review in a Adult Major Trauma Center.. Journal of emergencies, trauma, and shock, 2021, 14: 86-91	2021	1	0	0	0	0	0	0	1	1	0	0	0	0	0	0	0	0	0	0	0	United Kingdom		GBR	United Kingdom	Europe & Central Asia	High income	1
14132411	Boyd, Fiona. The qualitative explorations of mental health in rural adolescents and UK sheep farmers.. Dissertation Abstracts International Section A: Humanities and Social Sciences, 2023, 84	2023	1	0	0	0	0	0	0	0	0	0	0	0	0	0	0	1	1	0	0	0	United Kingdom		GBR	United Kingdom	Europe & Central Asia	High income	1
14135361	Windsor-Shellard, Ben, Gunnell, David. Occupation-specific suicide risk in England: 2011-2015.. The British Journal of Psychiatry, 2019, 215: 594-599	2019	1	0	0	0	0	0	0	0	0	0	0	0	0	0	0	1	1	0	0	0	United Kingdom		GBR	United Kingdom	Europe & Central Asia	High income	1
14133991	Crimes, Delyth, Enticott, Gareth. Assessing the Social and Psychological Impacts of Endemic Animal Disease Amongst Farmers.. Frontiers in veterinary science, 2019, 6	2019	1	0	0	0	0	0	0	0	0	0	0	0	0	0	0	1	1	0	0	0	United Kingdom		GBR	United Kingdom	Europe & Central Asia	High income	1
14138508	Lamont, Kate, van Woerden, Hugo C, King, Emma et al.. Improving the mental health of farmers: what types of remote support are acceptable, feasible, and improve outcomes? A feasibility RCT.. Discover mental health, 2024, 4	2024	1	0	0	0	0	0	0	0	0	0	0	0	0	0	0	1	1	0	0	0	United Kingdom		GBR	United Kingdom	Europe & Central Asia	High income	1
14112669	Trearty, Kelly, Bunting, Brendan, Mallett, John. Data report on three datasets: Mortality patterns between agricultural and non-agricultural ward areas.. Frontiers in genetics, 2022, 13	2022	1	0	0	0	0	0	0	0	0	0	0	0	0	0	0	0	0	0	1	0	United Kingdom		GBR	United Kingdom	Europe & Central Asia	High income	1
14127534	Hounsome, Barry. Investigating the relationship between farmer health and farm income.. Dissertation Abstracts International Section A: Humanities and Social Sciences, 2024, 85	2024	1	0	0	0	0	0	0	0	0	0	0	0	0	0	0	1	1	0	0	0	United Kingdom		GBR	United Kingdom	Europe & Central Asia	High income	1
14121485	Shortall, Sally, McKee, Annie, Sutherland, Lee-Ann. Why do farm accidents persist? Normalising danger on the farm within the farm family.. Sociology of health & illness, 2019, 41: 470-483	2019	1	0	0	0	0	0	0	1	1	0	0	0	0	0	0	0	0	0	0	0	United Kingdom		GBR	United Kingdom	Europe & Central Asia	High income	1
14116891	Wheeler, Rebecca, Lobley, Matt. Health-related quality of life within agriculture in England and Wales: results from a EQ-5D-3L self-report questionnaire.. BMC public health, 2022, 22	2022	2	0	0	0	0	0	0	0	0	0	0	0	0	0	0	1	1	0	1	0	United Kingdom		GBR	United Kingdom	Europe & Central Asia	High income	1
14125179	Squire, Sylvia Afriyie, Yang, Rongchang, Robertson, Ian et al.. Gastrointestinal helminths in farmers and their ruminant livestock from the Coastal Savannah zone of Ghana.. Parasitology research, 2018, 117: 3183-3194	2018	1	0	0	0	0	0	0	0	0	0	0	1	1	0	0	0	0	0	0	0	Ghana		GHA	Ghana	Sub-Saharan Africa	Lower middle income	0
14132511	Matilda, Ayim-Akonor, Juergen, May, Krumkamp, Ralf et al.. Molecular and serological prevalence of influenza A viruses in poultry and poultry farmers in the Ashanti region, Ghana.. Infection ecology & epidemiology, 2019, 9	2019	1	0	0	0	0	0	0	0	0	0	0	1	1	0	0	0	0	0	0	0	Ghana		GHA	Ghana	Sub-Saharan Africa	Lower middle income	0
14123436	Nuvey, Francis Sena, Kreppel, Katharina, Nortey, Priscilla Awo et al.. Poor mental health of livestock farmers in Africa: a mixed methods case study from Ghana.. BMC public health, 2020, 20	2020	1	0	0	0	0	0	0	0	0	0	0	0	0	0	0	1	1	0	0	0	Ghana		GHA	Ghana	Sub-Saharan Africa	Lower middle income	0
14129850	Rajaee, Mozhgon, Yee, Allison K, Long, Rachel N et al.. Pulmonary function and respiratory health of rural farmers and artisanal and small scale gold miners in Ghana.. Environmental research, 2017, 158: 522-530	2017	1	1	0	0	1	0	0	0	0	0	0	0	0	0	0	0	0	0	0	0	Ghana		GHA	Ghana	Sub-Saharan Africa	Lower middle income	0
14117450	Demi, Suleyman M, Sicchia, Suzanne R. Agrochemicals Use Practices and Health Challenges of Smallholder Farmers in Ghana.. Environmental health insights, 2021, 15	2021	1	0	0	0	0	0	0	1	0	0	1	0	0	0	0	0	0	0	0	0	Ghana		GHA	Ghana	Sub-Saharan Africa	Lower middle income	0
14114569	Amfo, Bismark, Aidoo, Robert, Osei Mensah, James et al.. Linkage between working conditions and wellbeing: Insight from migrant and native farmhands on Ghana's cocoa farms.. Heliyon, 2023, 9	2023	1	0	0	0	0	0	0	0	0	0	0	0	0	0	0	0	0	0	1	0	Ghana		GHA	Ghana	Sub-Saharan Africa	Lower middle income	0
14126738	Abokyi, Emmanuel, Strijker, Dirk, Asiedu, Kofi Fred et al.. Buffer stock operations and well-being: The case of smallholder farmers in Ghana.. Journal of Happiness Studies: An Interdisciplinary Forum on Subjective Well-Being, 2022, 23: 125-148	2022	3	1	1	0	0	0	0	0	0	0	0	0	0	0	0	0	0	0	1	1	Ghana		GHA	Ghana	Sub-Saharan Africa	Lower middle income	0
14133305	Oyekale, Abayomi Samuel. Dataset on cocoa farmers' agrochemical handling practices and safety compliance in Ahafo Ano North district, Ashanti region, Ghana.. Data in brief, 2019, 27	2019	2	0	0	0	0	0	0	1	0	0	1	0	0	0	0	1	1	0	0	0	Ghana		GHA	Ghana	Sub-Saharan Africa	Lower middle income	0
14124723	Nuvey, Francis Sena, Addo-Lartey, Adolphina, Nortey, Priscillia Awo et al.. Coping with Adversity: Resilience Dynamics of Livestock Farmers in Two Agroecological Zones of Ghana.. International journal of environmental research and public health, 2021, 18	2021	1	0	0	0	0	0	0	0	0	0	0	0	0	0	0	1	1	0	0	0	Ghana		GHA	Ghana	Sub-Saharan Africa	Lower middle income	0
14113213	Miyittah, Michael K, Kosivi, Richard K, Tulashie, Samuel Kofi et al.. The need for alternative pest management methods to mitigate risks among cocoa farmers in the Volta region, Ghana.. Heliyon, 2022, 8	2022	1	0	0	0	0	0	0	1	0	0	1	0	0	0	0	0	0	0	0	0	Ghana		GHA	Ghana	Sub-Saharan Africa	Lower middle income	0
14121890	Baada, Jemima Nomunume, Baruah, Bipasha, Sano, Yujiro et al.. Mothers in a 'Strange Land': Migrant Women Farmers' Reproductive Health in the Brong-Ahafo Region of Ghana.. Journal of health care for the poor and underserved, 2021, 32: 910-930	2021	1	0	0	0	0	0	0	0	0	0	0	0	0	0	0	0	0	0	0	1	Ghana		GHA	Ghana	Sub-Saharan Africa	Lower middle income	0
14123767	Yeboah, Richmond, Sylverken, Augustina Angelina, Owusu, Michael et al.. Sero-molecular epidemiology of hepatitis E virus in pigs and human contacts in Ghana.. One health outlook, 2021, 3	2021	1	0	0	0	0	0	0	0	0	0	0	1	1	0	0	0	0	0	0	0	Ghana		GHA	Ghana	Sub-Saharan Africa	Lower middle income	0
14132933	Quansah, Reginald, Bend, John R, Abdul-Rahaman, Abukari et al.. Associations between pesticide use and respiratory symptoms: A cross-sectional study in Southern Ghana.. Environmental research, 2016, 150: 245-254	2016	1	1	0	0	1	0	0	0	0	0	0	0	0	0	0	0	0	0	0	0	Ghana		GHA	Ghana	Sub-Saharan Africa	Lower middle income	0
14125816	Boadi-Kusi, Samuel Bert, Hansraj, Rekha, Mashige, Khathutshelo Percy et al.. Prevalence and Causes of Visual Impairment and Blindness among Cocoa Farmers in Ghana.. Ophthalmic epidemiology, 2017, 24: 17-23	2017	1	0	0	0	0	0	0	0	0	0	0	0	0	0	0	0	0	0	0	1	Ghana		GHA	Ghana	Sub-Saharan Africa	Lower middle income	0
14138169	Tasiame, W, Emikpe, B O, Folitse, R D et al.. THE PREVALENCE OF BRUCELLOSIS IN CATTLE AND THEIR HANDLERS IN NORTH TONGU DISTRICT OF VOLTA REGION, GHANA.. African journal of infectious diseases, 2016, 10: 111-117	2016	1	0	0	0	0	0	0	0	0	0	0	1	1	0	0	0	0	0	0	0	Ghana		GHA	Ghana	Sub-Saharan Africa	Lower middle income	0
14114023	Aninagyei, Enoch, Nanga, Salifu, Acheampong, Desmond Omane et al.. Prevalence and risk factors of human Balantidium coli infection and its association with haematological and biochemical parameters in Ga West Municipality, Ghana.. BMC infectious diseases, 2021, 21	2021	1	0	0	0	0	0	0	0	0	0	0	1	1	0	0	0	0	0	0	0	Ghana		GHA	Ghana	Sub-Saharan Africa	Lower middle income	0
14110489	Quansah, Reginald, Bend, John R, Armah, Frederick Ato et al.. Respiratory and non-respiratory symptoms associated with pesticide management practices among farmers in Ghana's most important vegetable hub.. Environmental monitoring and assessment, 2019, 191	2019	2	1	0	0	1	0	0	1	0	0	1	0	0	0	0	0	0	0	0	0	Ghana		GHA	Ghana	Sub-Saharan Africa	Lower middle income	0
14127562	Amoah, Isaac Dennis, Abubakari, Amina, Stenstrom, Thor Axel et al.. Contribution of Wastewater Irrigation to Soil Transmitted Helminths Infection among Vegetable Farmers in Kumasi, Ghana.. PLoS neglected tropical diseases, 2016, 10	2016	1	0	0	0	0	0	0	0	0	0	0	1	1	0	0	0	0	0	0	0	Ghana		GHA	Ghana	Sub-Saharan Africa	Lower middle income	0
14133865	Adu, Patrick, Forkuo, Eric Kumah, Issah, Abubakari et al.. High Incidence of Moderately Reduced Renal Function and Lead Bioaccumulation in Agricultural Workers in Assin South District, Ghana: A Community-Based Case-Control Study.. International journal of nephrology, 2019, 2019	2019	1	1	0	1	0	0	0	0	0	0	0	0	0	0	0	0	0	0	0	0	Ghana		GHA	Ghana	Sub-Saharan Africa	Lower middle income	0
14119593	Ayim-Akonor, Matilda, Mertens, Eva, May, Jurgen et al.. Exposure of domestic swine to influenza A viruses in Ghana suggests unidirectional, reverse zoonotic transmission at the human-animal interface.. Zoonoses and public health, 2020, 67: 697-707	2020	1	0	0	0	0	0	0	0	0	0	0	1	1	0	0	0	0	0	0	0	Ghana		GHA	Ghana	Sub-Saharan Africa	Lower middle income	0
14126485	Mohammed, Kamaldeen, Batung, Evans, Kansanga, Moses Mosonsieyiri et al.. Alcohol misuse as a social determinant of food insecurity among smallholder farmers.. Social Science & Medicine, 2024, 340: 1-12	2024	1	0	0	0	0	0	0	0	0	0	0	0	0	0	0	1	0	1	0	0	Ghana		GHA	Ghana	Sub-Saharan Africa	Lower middle income	0
14113747	Nuvey, Francis Sena, Haydon, Daniel T, Hattendorf, Jan et al.. Relationship between animal health and livestock farmers' wellbeing in Ghana: beyond zoonoses.. BMC public health, 2023, 23	2023	1	0	0	0	0	0	0	0	0	0	0	0	0	0	0	0	0	0	1	0	Ghana		GHA	Ghana	Sub-Saharan Africa	Lower middle income	0
14132707	Bert, Boadi-Kusi Samuel, Rekha, Hansraj, Percy, Mashige Khathutshelo. Ocular injuries and eye care seeking patterns following injuries among cocoa farmers in Ghana.. African health sciences, 2016, 16: 255-65	2016	1	0	0	0	0	0	0	1	1	0	0	0	0	0	0	0	0	0	0	0	Ghana		GHA	Ghana	Sub-Saharan Africa	Lower middle income	0
14122941	Bonell, Ana, Sonko, Bakary, Badjie, Jainaba et al.. Environmental heat stress on maternal physiology and fetal blood flow in pregnant subsistence farmers in The Gambia, west Africa: an observational cohort study.. The Lancet. Planetary health, 2022, 6	2022	1	1	0	1	0	0	0	0	0	0	0	0	0	0	0	0	0	0	0	0	The Gambia		GMB	Gambia, The	Sub-Saharan Africa	Low income	0
14113350	Spencer, Shantelle, Samateh, Tida, Wabnitz, Katharina et al.. The Challenges of Working in the Heat Whilst Pregnant: Insights From Gambian Women Farmers in the Face of Climate Change.. Frontiers in public health, 2022, 10	2022	1	1	0	1	0	0	0	0	0	0	0	0	0	0	0	0	0	0	0	0	The Gambia		GMB	Gambia, The	Sub-Saharan Africa	Low income	0
14114389	Bonell, Ana, Hirst, Jane, Vicedo-Cabrera, Ana M et al.. A protocol for an observational cohort study of heat strain and its effect on fetal wellbeing in pregnant farmers in The Gambia.. Wellcome open research, 2020, 5	2020	1	0	0	0	0	0	0	0	0	0	0	0	0	0	0	0	0	0	0	1	The Gambia		GMB	Gambia, The	Sub-Saharan Africa	Low income	0
14124751	Chaintoutis, Serafeim C, Thomou, Zoi, Mouchtaropoulou, Evangelia et al.. Outbreaks of SARS-CoV-2 in naturally infected mink farms: Impact, transmission dynamics, genetic patterns, and environmental contamination.. PLoS pathogens, 2021, 17	2021	1	0	0	0	0	0	0	0	0	0	0	1	1	0	0	0	0	0	0	0	Greece		GRC	Greece	Europe & Central Asia	High income	1
14108662	Frengidou, Elisavet, Galanis, Petros, Chatzimichael, Konstantinos et al.. Depression and Pesticide Exposure Among Male Farmers in Greece.. Journal of occupational and environmental medicine, 2024, 66	2024	1	0	0	0	0	0	0	0	0	0	0	0	0	0	0	1	1	0	0	0	Greece		GRC	Greece	Europe & Central Asia	High income	1
14129088	Koureas, Michalis, Rachiotis, George, Tsakalof, Andreas et al.. Increased Frequency of Rheumatoid Arthritis and Allergic Rhinitis among Pesticide Sprayers and Associations with Pesticide Use.. International journal of environmental research and public health, 2017, 14	2017	1	0	0	0	0	0	0	1	0	1	0	0	0	0	0	0	0	0	0	0	Greece		GRC	Greece	Europe & Central Asia	High income	1
14113748	Lianou, Daphne T, Petinaki, Efthymia, Michael, Charalambia K et al.. Zoonotic Problems Reported by Sheep and Goat Farmers and Factors Potentially Contributing to the Occurrence of Brucellosis among Them.. International journal of environmental research and public health, 2022, 19	2022	1	0	0	0	0	0	0	0	0	0	0	1	1	0	0	0	0	0	0	0	Greece		GRC	Greece	Europe & Central Asia	High income	1
14126477	Andriopoulos, Panagiotis, Floros, Dimitrios, Gioti, Natalia et al.. Brucella Seroprevalence in a High-Risk Population in Greece: A Cross-Sectional Study.. Interdisciplinary perspectives on infectious diseases, 2018, 2018	2018	1	0	0	0	0	0	0	0	0	0	0	1	1	0	0	0	0	0	0	0	Greece		GRC	Greece	Europe & Central Asia	High income	1
14126261	Apalla, Z, Lallas, A, Sotiriou, E et al.. Farmers develop more aggressive histologic subtypes of basal cell carcinoma. Experience from a Tertiary Hospital in Northern Greece.. Journal of the European Academy of Dermatology and Venereology : JEADV, 2016, : 17-20	2016	1	1	0	0	0	1	0	0	0	0	0	0	0	0	0	0	0	0	0	0	Greece		GRC	Greece	Europe & Central Asia	High income	1
14135848	Glasgow, Lindonne. Socioeconomic characteristics of farmers and agrochemical use in Grenada.. Dissertation Abstracts International: Section B: The Sciences and Engineering, 2019, 80	2019	1	0	0	0	0	0	0	1	0	0	1	0	0	0	0	0	0	0	0	0	Grenada		GRD	Grenada	Latin America & Caribbean	Upper middle income	0
14133534	Akpinar-Elci, Muge, Bidaisee, Satesh, Nguyen, MyNgoc Thuy et al.. Occupational exposure and respiratory health problems among nutmeg production workers in Grenada, the Caribbean.. International journal of occupational and environmental health, 2017, 23: 20-24	2017	1	1	0	0	1	0	0	0	0	0	0	0	0	0	0	0	0	0	0	0	Grenada		GRD	Grenada	Latin America & Caribbean	Upper middle income	0
14121898	Olson, Daniel, Calvimontes, Diva M, Lamb, Molly M et al.. Clinical and Economic Impact of COVID-19 on Plantation Workers: Preliminary Results from the Guatemala Agricultural Workers and Respiratory Illness Impact (AGRI) Study.. medRxiv : the preprint server for health sciences, 2022,	2022	1	0	0	0	0	0	0	0	0	0	0	1	0	0	1	0	0	0	0	0	Guatemala		GTM	Guatemala	Latin America & Caribbean	Upper middle income	0
14110598	Iwamoto, Chelsea, Lesteberg, Kelsey E, Lamb, Molly M et al.. High SARS-CoV-2 Seroprevalence and Rapid Neutralizing Antibody Decline among Agricultural Workers in Rural Guatemala, June 2020-March 2021.. Vaccines, 2022, 10	2022	1	0	0	0	0	0	0	0	0	0	0	1	0	0	1	0	0	0	0	0	Guatemala		GTM	Guatemala	Latin America & Caribbean	Upper middle income	0
14122021	Arroyo, Gerardo, Soto, Gabriella, Garcia, Sofia et al.. Prevalence of kidney disease of unknown etiology in agricultural workers, Guatemala.. Revista panamericana de salud publica = Pan American journal of public health, 2023, 47	2023	1	1	0	1	0	0	0	0	0	0	0	0	0	0	0	0	0	0	0	0	Guatemala		GTM	Guatemala	Latin America & Caribbean	Upper middle income	0
14122669	Olson, Daniel, Calvimontes, Diva M, Lamb, Molly M et al.. Clinical and Economic Impact of COVID-19 on Agricultural Workers, Guatemala1.. Emerging infectious diseases, 2022, 28	2022	1	0	0	0	0	0	0	0	0	0	0	1	0	0	1	0	0	0	0	0	Guatemala		GTM	Guatemala	Latin America & Caribbean	Upper middle income	0
14124373	Dally, Miranda, Butler-Dawson, Jaime, Johnson, Richard J et al.. Creatinine Fluctuations Forecast Cross-Harvest Kidney Function Decline Among Sugarcane Workers in Guatemala.. Kidney international reports, 2020, 5: 1558-1566	2020	1	1	0	1	0	0	0	0	0	0	0	0	0	0	0	0	0	0	0	0	Guatemala		GTM	Guatemala	Latin America & Caribbean	Upper middle income	0
14139908	Stem, Arthur D, Brindley, Stephen, Rogers, Keegan L et al.. Exposome and Metabolome Analysis of Sugarcane Workers Reveals Predictors of Kidney Injury.. Kidney international reports, 2024, 9: 1458-1472	2024	1	1	0	1	0	0	0	0	0	0	0	0	0	0	0	0	0	0	0	0	Guatemala		GTM	Guatemala	Latin America & Caribbean	Upper middle income	0
14139912	Butler-Dawson, Jaime, Johnson, Richard J, Krisher, Lyndsay et al.. A longitudinal assessment of heat exposure and biomarkers of kidney function on heat shock protein 70 and antibodies among agricultural workers.. Research square, 2024,	2024	1	1	0	1	0	0	0	0	0	0	0	0	0	0	0	0	0	0	0	0	Guatemala		GTM	Guatemala	Latin America & Caribbean	Upper middle income	0
14111372	Krisher, Lyndsay, Butler-Dawson, Jaime, Schlosser, Karen et al.. Body Composition, Anemia, and Kidney Function among Guatemalan Sugarcane Workers.. Nutrients, 2021, 13	2021	1	1	0	1	0	0	0	0	0	0	0	0	0	0	0	0	0	0	0	0	Guatemala		GTM	Guatemala	Latin America & Caribbean	Upper middle income	0
14113428	Dally, Miranda, Suresh, Krithika, Van Dyke, Mike et al.. Occurrence of Occupational Injuries and Within Day Changes in Wet Bulb Temperature Among Sugarcane Harvesters.. Journal of agromedicine, 2023, 28: 523-531	2023	1	0	0	0	0	0	0	1	1	0	0	0	0	0	0	0	0	0	0	0	Guatemala		GTM	Guatemala	Latin America & Caribbean	Upper middle income	0
14121551	Dally, Miranda, Butler-Dawson, Jaime, Krisher, Lyndsay et al.. The impact of heat and impaired kidney function on productivity of Guatemalan sugarcane workers.. PloS one, 2018, 13	2018	1	1	0	1	0	0	0	0	0	0	0	0	0	0	0	0	0	0	0	0	Guatemala		GTM	Guatemala	Latin America & Caribbean	Upper middle income	0
14113206	Dally, Miranda, Butler-Dawson, Jaime, Sorensen, Cecilia J et al.. Wet Bulb Globe Temperature and Recorded Occupational Injury Rates among Sugarcane Harvesters in Southwest Guatemala.. International journal of environmental research and public health, 2020, 17	2020	1	0	0	0	0	0	0	1	1	0	0	0	0	0	0	0	0	0	0	0	Guatemala		GTM	Guatemala	Latin America & Caribbean	Upper middle income	0
14112696	Sorensen, Cecilia J, Krisher, Lyndsay, Butler-Dawson, Jaime et al.. Workplace Screening Identifies Clinically Significant and Potentially Reversible Kidney Injury in Heat-Exposed Sugarcane Workers.. International journal of environmental research and public health, 2020, 17	2020	1	1	0	1	0	0	0	0	0	0	0	0	0	0	0	0	0	0	0	0	Guatemala		GTM	Guatemala	Latin America & Caribbean	Upper middle income	0
14120125	Sorensen, Cecilia J, Butler-Dawson, Jaime, Dally, Miranda et al.. Risk Factors and Mechanisms Underlying Cross-Shift Decline in Kidney Function in Guatemalan Sugarcane Workers.. Journal of occupational and environmental medicine, 2019, 61: 239-250	2019	1	1	0	1	0	0	0	0	0	0	0	0	0	0	0	0	0	0	0	0	Guatemala		GTM	Guatemala	Latin America & Caribbean	Upper middle income	0
14112259	Butler-Dawson, Jaime, Krisher, Lyndsay, Yoder, Hillary et al.. Evaluation of heat stress and cumulative incidence of acute kidney injury in sugarcane workers in Guatemala.. International archives of occupational and environmental health, 2019, 92: 977-990	2019	1	1	0	1	0	0	0	0	0	0	0	0	0	0	0	0	0	0	0	0	Guatemala		GTM	Guatemala	Latin America & Caribbean	Upper middle income	0
14113122	Martinot, Amelie, Adenis, Antoine, Brousse, Paul et al.. Cardiovascular Risk Assessment among Farmers in French Guiana in 2018-A Screening Program.. International journal of environmental research and public health, 2023, 20	2023	1	1	1	0	0	0	0	0	0	0	0	0	0	0	0	0	0	0	0	0	French Guiana		GUF				1
14133167	Lapa, Daniele, Capobianchi, Maria Rosaria, Garbuglia, Anna Rosa. Epidemiology of Hepatitis E Virus in European Countries.. International journal of molecular sciences, 2015, 16: 25711-43	2015	1	0	0	0	0	0	0	0	0	0	0	1	1	0	0	0	0	0	0	0	HIC	Europe	HIC	High income	Europe & Central Asia	High income	1
14115100	Urrego-Parra, Heidy Natalia, Rodriguez-Guerrero, Luis Alejandro, Pastells-Peiro, Roland et al.. The Health of Migrant Agricultural Workers in Europe: A Scoping Review.. Journal of immigrant and minority health, 2022, 24: 1580-1589	2022	2	0	0	0	0	0	0	1	0	1	0	0	0	0	0	1	1	0	0	0	HIC		HIC	High income			1
14132289	Dorribo, Victor, Wild, Pascal, Pralong, Jacques A et al.. Respiratory health effects of fifteen years of improved collective protection in a wheat-processing worker population.. Annals of agricultural and environmental medicine : AAEM, 2015, 22: 647-54	2015	1	1	0	0	1	0	0	0	0	0	0	0	0	0	0	0	0	0	0	0	HIC		HIC	High income			1
14131494	Jelakovic, Bojan, Vukovic Lela, Ivana, Karanovic, Sandra et al.. Chronic dietary exposure to aristolochic acid and kidney function in native farmers from a Croatian endemic area and Bosnian immigrants.. Clinical journal of the American Society of Nephrology : CJASN, 2015, 10: 215-23	2015	1	1	0	1	0	0	0	0	0	0	0	0	0	0	0	0	0	0	0	0	Croatia		HRV	Croatia	Europe & Central Asia	High income	1
14122589	Birtalan, Ilona Liliana, Ferto, Imre, Neulinger, Agnes et al.. The wellbeing paradox in Hungarian local sustainable agriculture: a health psychology approach.. BMC public health, 2022, 22	2022	1	0	0	0	0	0	0	0	0	0	0	0	0	0	0	1	1	0	0	0	Hungary		HUN	Hungary	Europe & Central Asia	High income	1
14121790	Akbar, Kurnia A, Try, Phally, Viwattanakulvanid, Pramon et al.. Work-Related Musculoskeletal Disorders Among Farmers in the Southeast Asia Region: A Systematic Review.. Safety and health at work, 2023, 14: 243-249	2023	1	0	0	0	0	0	0	1	0	1	0	0	0	0	0	0	0	0	0	0	Indonesia		IDN	Indonesia	East Asia & Pacific	Upper middle income	0
14121110	Agustina, Kadek Karang, Wirawan, I Made Ady, Sudarmaja, I Made et al.. Ascaris suum - A zoonosis in Bali, Indonesia.. Tropical parasitology, 2023, 13: 100-106	2023	1	0	0	0	0	0	0	0	0	0	0	1	1	0	0	0	0	0	0	0	Indonesia		IDN	Indonesia	East Asia & Pacific	Upper middle income	0
14118991	Rowland, Dominic, Zanello, Giacomo, Waliyo, Edy et al.. Oil palm and gendered time use: A mixed-methods case study from West Kalimantan, Indonesia.. Forest policy and economics, 2022, 137	2022	1	0	0	0	0	0	0	0	0	0	0	0	0	0	0	0	0	0	1	0	Indonesia		IDN	Indonesia	East Asia & Pacific	Upper middle income	0
14125032	Joko, Tri, Dewanti, Nikie A Y, Dangiran, Hanan L. Pesticide Poisoning and the Use of Personal Protective Equipment (PPE) in Indonesian Farmers.. Journal of environmental and public health, 2020, 2020	2020	1	0	0	0	0	0	0	1	0	0	1	0	0	0	0	0	0	0	0	0	Indonesia		IDN	Indonesia	East Asia & Pacific	Upper middle income	0
14121616	Fitria, Laila, Prihartono, Nurhayati Adnan, Ramdhan, Doni Hikmat et al.. Environmental and Occupational Risk Factors Associated with Chronic Kidney Disease of Unknown Etiology in West Javanese Rice Farmers, Indonesia.. International journal of environmental research and public health, 2020, 17	2020	1	1	0	1	0	0	0	0	0	0	0	0	0	0	0	0	0	0	0	0	Indonesia		IDN	Indonesia	East Asia & Pacific	Upper middle income	0
14111563	Hamka,, Utami, Tri Niswati, Sillehu, Sahrir et al.. Analyzing the use of pesticides on health complaints of farmers in Waihatu Village, Indonesia.. Gaceta sanitaria, 2021,	2021	1	0	0	0	0	0	0	0	0	0	0	0	0	0	0	0	0	0	1	0	Indonesia		IDN	Indonesia	East Asia & Pacific	Upper middle income	0
14119092	Setyopranoto, Ismail, Gofir, Abdul, Rahardjo, Laxmiprita Pusparani et al.. Association of Pesticide Exposure with Cognitive Function in Farmers.. European neurology, 2023, 86: 305-314	2023	1	1	0	0	0	0	1	0	0	0	0	0	0	0	0	0	0	0	0	0	Indonesia		IDN	Indonesia	East Asia & Pacific	Upper middle income	0
14117426	Suraya, Anna, Nowak, Dennis, Sulistomo, Astrid Widajati et al.. Excess Risk of Lung Cancer Among Agriculture and Construction Workers in Indonesia.. Annals of global health, 2021, 87	2021	1	1	0	0	0	1	0	0	0	0	0	0	0	0	0	0	0	0	0	0	Indonesia		IDN	Indonesia	East Asia & Pacific	Upper middle income	0
14123065	Febriana, Sri Awalia, Khalidah, Miya, Huda, Fariz Nurul et al.. Prevalence of pesticide related occupational diseases among Indonesian vegetable farmers - A collaborative work.. Toxicology reports, 2023, 10: 571-579	2023	2	1	0	0	0	0	1	0	0	0	0	0	0	0	0	0	0	0	0	1	Indonesia		IDN	Indonesia	East Asia & Pacific	Upper middle income	0
14133843	Perwitasari, Dyah Aryani, Prasasti, Dian, Supadmi, Woro et al.. Impact of organophosphate exposure on farmers' health in Kulon Progo, Yogyakarta: Perspectives of physical, emotional and social health.. SAGE open medicine, 2017, 5	2017	1	0	0	0	0	0	0	1	0	0	1	0	0	0	0	0	0	0	0	0	Indonesia		IDN	Indonesia	East Asia & Pacific	Upper middle income	0
14122281	Liem, Jen Fuk, Subekti, Imam, Mansyur, Muchtaruddin et al.. The determinants of thyroid function among vegetable farmers with primary exposure to chlorpyrifos: A cross-sectional study in Central Java, Indonesia.. Heliyon, 2023, 9	2023	1	0	0	0	0	0	0	0	0	0	0	0	0	0	0	0	0	0	0	1	Indonesia		IDN	Indonesia	East Asia & Pacific	Upper middle income	0
14121331	Panggabean, Andre Stefanus, Setyopranoto, Ismail, Wicaksono, Arjanto Ramadian et al.. Neuropathy caused by pesticide exposure on farmers in Ngablak District, Magelang, Central Java, Indonesia: An electroneuromyography study.. Toxicology reports, 2023, 11: 330-338	2023	1	1	0	0	0	0	1	0	0	0	0	0	0	0	0	0	0	0	0	0	Indonesia		IDN	Indonesia	East Asia & Pacific	Upper middle income	0
14114471	Prihartono, Nurhayati Adnan, Fitria, Laila, Ramdhan, Doni Hikmat et al.. Determinants of Hypertension amongst Rice Farmers in West Java, Indonesia.. International journal of environmental research and public health, 2022, 19	2022	1	1	1	0	0	0	0	0	0	0	0	0	0	0	0	0	0	0	0	0	Indonesia		IDN	Indonesia	East Asia & Pacific	Upper middle income	0
14112689	Agustina, Kadek Karang, Wirawan, I Made Ady, Sudarmaja, I Made et al.. The first report on the prevalence of soil-transmitted helminth infections and associated risk factors among traditional pig farmers in Bali Province, Indonesia.. Veterinary world, 2022, 15: 1154-1162	2022	1	0	0	0	0	0	0	0	0	0	0	1	1	0	0	0	0	0	0	0	Indonesia		IDN	Indonesia	East Asia & Pacific	Upper middle income	0
14113611	Bysack, Ratul Kumar, Chakrabarti, Sreetama, Naskar, Somnath et al.. Occupational health hazards and morbidity among nurserymen in a rural area of West Bengal.. Indian journal of public health, 2023, 67: 203-207	2023	2	0	0	0	0	0	0	1	0	1	0	0	0	0	0	0	0	0	0	1	India		IND	India	South Asia	Lower middle income	0
14131945	Bansal, M, Kaur, S, Deka, D et al.. Seroepidemiology and molecular characterization of hepatitis E virus infection in swine and occupationally exposed workers in Punjab, India.. Zoonoses and public health, 2017, 64: 662-672	2017	1	0	0	0	0	0	0	0	0	0	0	1	1	0	0	0	0	0	0	0	India		IND	India	South Asia	Lower middle income	0
14125637	Sharma, Aditi, Mahajan, Vikram K, Mehta, Karaninder S et al.. Pesticide contact dermatitis in agricultural workers of Himachal Pradesh (India).. Contact dermatitis, 2018, 79: 213-217	2018	1	0	0	0	0	0	0	1	0	0	1	0	0	0	0	0	0	0	0	0	India		IND	India	South Asia	Lower middle income	0
14130423	Bomble, Priyanka B. Perceptions on farmers suicide, plights of farmers and their widows vulnerabilities in Yavatmal district, Maharashtra.. Dissertation Abstracts International: Section B: The Sciences and Engineering, 2021, 82	2021	1	0	0	0	0	0	0	0	0	0	0	0	0	0	0	1	1	0	0	0	India		IND	India	South Asia	Lower middle income	0
14132531	Kumar, Ravi S, Hashim, Uzma. Characteristics of suicidal attempts among farmers in rural South India.. Industrial psychiatry journal, 2017, 26: 28-33	2017	1	0	0	0	0	0	0	0	0	0	0	0	0	0	0	1	1	0	0	0	India		IND	India	South Asia	Lower middle income	0
14127696	Mangalgi, Smita S, Sajjan, Annapurna G, Mohite, Shivajirao T et al.. Brucellosis in Occupationally Exposed Groups.. Journal of clinical and diagnostic research : JCDR, 2016, 10	2016	1	0	0	0	0	0	0	0	0	0	0	1	1	0	0	0	0	0	0	0	India		IND	India	South Asia	Lower middle income	0
14133628	Das, Banibrata. Gender differences in prevalence of musculoskeletal disorders among the rice farmers of West Bengal, India.. Work (Reading, Mass.), 2015, 50: 229-40	2015	1	0	0	0	0	0	0	1	0	1	0	0	0	0	0	0	0	0	0	0	India		IND	India	South Asia	Lower middle income	0
14128087	Patel, Thaneswer, Pranav, P K, Biswas, M. Nonfatal agricultural work-related injuries: A case study from Northeast India.. Work (Reading, Mass.), 2018, 59: 367-374	2018	1	0	0	0	0	0	0	1	1	0	0	0	0	0	0	0	0	0	0	0	India		IND	India	South Asia	Lower middle income	0
14122628	Singh, Hijam Jiten, Karmakar, Sougata. Socio-Demography, Working Conditions, and Musculoskeletal Ailments among Pineapple Farmers in Northeast India.. Journal of agromedicine, 2022, 27: 245-257	2022	1	0	0	0	0	0	0	1	0	1	0	0	0	0	0	0	0	0	0	0	India		IND	India	South Asia	Lower middle income	0
14121769	Peshin, Rajinder, Hansra, Baljeet S, Nanda, Rakesh et al.. Pesticides Hazardous Hotspots: Empirical Evidences from North India.. Environmental management, 2020, 66: 899-915	2020	1	0	0	0	0	0	0	1	0	0	1	0	0	0	0	0	0	0	0	0	India		IND	India	South Asia	Lower middle income	0
14123053	Lin, Yuzhou, Heng, Siyu, Anand, Shuchi et al.. Hemoglobin Levels Among Male Agricultural Workers: Analyses From the Demographic and Health Surveys to Investigate a Marker for Chronic Kidney Disease of Uncertain Etiology.. Journal of occupational and environmental medicine, 2022, 64	2022	1	1	0	1	0	0	0	0	0	0	0	0	0	0	0	0	0	0	0	0	India		IND	India	South Asia	Lower middle income	0
14133336	Khurram, M F, Masoodi, Z, Yaseen, M et al.. Hand amputations: epidemiology, management and resurfacing options for soft tissue coverage.. Journal of wound care, 2015, 24: 452-8	2015	1	0	0	0	0	0	0	1	1	0	0	0	0	0	0	0	0	0	0	0	India		IND	India	South Asia	Lower middle income	0
14137661	Ritika, Aggarwal, Ritika, Gera, Nikita, Jain et al.. In silico prediction, characterization and molecular docking studies on Glutathione-S-transferase as a molecular sieve for toxic agrochemicals explored in survey of North Indian farmers.. Heliyon, 2021, 7	2021	1	0	0	0	0	0	0	0	0	0	0	0	0	0	0	0	0	0	1	0	India		IND	India	South Asia	Lower middle income	0
14137786	Jadhav, Abhijeet V. Measuring the Drudgery and Time-Poverty of Rural Women - A Pilot Study from Rural Rajasthan.. Indian journal of occupational and environmental medicine, 2020, 24: 142-147	2020	1	0	0	0	0	0	0	1	0	1	0	0	0	0	0	0	0	0	0	0	India		IND	India	South Asia	Lower middle income	0
14111808	Behere, Prakash B, Chowdhury, Debolina, Behere, Aniruddh P et al.. Psychosocial aspects of suicide in largest industry of farmers in Vidarbha Region of Maharashtra.. Industrial psychiatry journal, 2021, 30	2021	1	0	0	0	0	0	0	0	0	0	0	0	0	0	0	1	1	0	0	0	India		IND	India	South Asia	Lower middle income	0
14137293	Alam, Alveera, Sami, Hiba, Hashmi, S Zeeshan Ahmad et al.. Seroprevalence and risk factor analysis of brucellosis among dairy farmers in Aligarh region, North India: creating awareness of a neglected disease.. Access microbiology, 2024, 6	2024	1	0	0	0	0	0	0	0	0	0	0	1	1	0	0	0	0	0	0	0	India		IND	India	South Asia	Lower middle income	0
14110871	Chatterjee, Suparna, Verma, Vivek Kumar, Hazra, Avijit et al.. An observational study on acute poisoning in a tertiary care hospital in West Bengal, India.. Perspectives in clinical research, 2020, 11: 75-80	2020	1	0	0	0	0	0	0	1	0	0	1	0	0	0	0	0	0	0	0	0	India		IND	India	South Asia	Lower middle income	0
14129642	Satya Sai, Minnikanti Venkata, Revati, G Devi, Ramya, R et al.. Knowledge and Perception of Farmers Regarding Pesticide Usage in a Rural Farming Village, Southern India.. Indian journal of occupational and environmental medicine, 2019, 23: 32-36	2019	2	1	0	0	0	0	1	0	0	0	0	0	0	0	0	0	0	0	0	1	India		IND	India	South Asia	Lower middle income	0
14139689	Kumar, Dileshwar, Sinha, Sukesh Narayan. Chronic exposures to cholinesterase-inhibiting pesticides adversely affects the health of agricultural workers in India.. Environmental research, 2024, 252	2024	1	1	0	0	0	0	1	0	0	0	0	0	0	0	0	0	0	0	0	0	India		IND	India	South Asia	Lower middle income	0
14139169	Khadatkar, Abhijit, Agarwal, K N, Gite, L P et al.. Work-related injuries among farm workers engaged in agricultural operations in India: a cross-sectional study.. Injury prevention : journal of the International Society for Child and Adolescent Injury Prevention, 2022,	2022	1	0	0	0	0	0	0	1	1	0	0	0	0	0	0	0	0	0	0	0	India		IND	India	South Asia	Lower middle income	0
14123571	Yalamanchi, Vamsi, Vadlamani, Sarada, Vennam, Srividya. Occupational health problems and major risk factor profile of non communicable diseases among workers in the Aquaculture industry in Visakhapatnam.. Journal of family medicine and primary care, 2022, 11: 3071-3076	2022	9	1	1	0	0	0	1	1	1	1	0	0	0	0	0	1	1	0	1	1	India		IND	India	South Asia	Lower middle income	0
14125029	Talukder, Byomkesh, van Loon, Gary W, Hipel, Keith W et al.. Health impacts of climate change on smallholder farmers.. One health (Amsterdam, Netherlands), 2021, 13	2021	3	0	0	0	0	0	0	0	0	0	0	1	1	0	0	1	1	0	1	0	India		IND	India	South Asia	Lower middle income	0
14121580	Das, Banibrata. Ergonomic and psychosocial risk factors for low back pain among rice farmers in West Bengal, India.. Work (Reading, Mass.), 2022, 72: 967-977	2022	1	0	0	0	0	0	0	1	0	1	0	0	0	0	0	0	0	0	0	0	India		IND	India	South Asia	Lower middle income	0
14139847	Ravi, Priyanka, Muralidhar, Kiranmayee, Ngaybe, Maiya G Block et al.. Qualitative Study to Explore the Occupational and Reproductive Health Challenges among Women Tobacco Farm Laborers in Mysore District, India.. International journal of environmental research and public health, 2024, 21	2024	4	1	0	0	0	0	1	1	0	1	0	0	0	0	0	1	1	0	0	1	India		IND	India	South Asia	Lower middle income	0
14134479	Merriott, Dominic. Factors associated with the farmer suicide crisis in India.. Journal of epidemiology and global health, 2016, 6: 217-227	2016	1	0	0	0	0	0	0	0	0	0	0	0	0	0	0	1	1	0	0	0	India		IND	India	South Asia	Lower middle income	0
14135993	Kallivayalil, Roy Abraham, Gupta, Pawan Kumar, Tripathi, Adarsh. Farmers' suicide in India: Sociological disaster or unrecognized psychopathology?. Disasters: Mental health context and responses., 2016, : 319-332	2016	1	0	0	0	0	0	0	0	0	0	0	0	0	0	0	1	1	0	0	0	India		IND	India	South Asia	Lower middle income	0
14134505	Chinnasamy, Pennan, Hsu, Minna J, Agoramoorthy, Govindasamy. Groundwater Storage Trends and Their Link to Farmer Suicides in Maharashtra State, India.. Frontiers in public health, 2019, 7	2019	1	0	0	0	0	0	0	0	0	0	0	0	0	0	0	1	1	0	0	0	India		IND	India	South Asia	Lower middle income	0
14112817	Kannuri, Nanda Kishore, Jadhav, Sushrut. Cultivating distress: cotton, caste and farmer suicides in India.. Anthropology & medicine, 2021, 28: 558-575	2021	1	0	0	0	0	0	0	0	0	0	0	0	0	0	0	1	1	0	0	0	India		IND	India	South Asia	Lower middle income	0
14139659	Singh, Gajendra, Tewari, Virendra Kumar, Dubey, Arpan et al.. Development of ergo-refined operator's workplace and biophysically actual cost-benefit analysis of riding type self-propelled machines with special reference for female operators.. Work (Reading, Mass.), 2024, 78: 355-368	2024	1	0	0	0	0	0	0	1	0	1	0	0	0	0	0	0	0	0	0	0	India		IND	India	South Asia	Lower middle income	0
14137260	Saju, Sayujya, Reddy, Shanivaram K, Bijjal, Somashekhar et al.. Farmer's mental health and well-being: Qualitative findings on protective factors.. Journal of neurosciences in rural practice, 2024, 15: 307-312	2024	1	0	0	0	0	0	0	0	0	0	0	0	0	0	0	1	1	0	0	0	India		IND	India	South Asia	Lower middle income	0
14137610	Behere, Prakash B, Nagdive, Amit B, Behere, Aniruddh P et al.. Suicidal Ideation and Pesticide Exposure in Rural Communities of Central India.. Journal of neurosciences in rural practice, 2021, 12: 623-629	2021	1	0	0	0	0	0	0	0	0	0	0	0	0	0	0	1	1	0	0	0	India		IND	India	South Asia	Lower middle income	0
14113382	Holt, Hannah R, Bedi, Jasbir Singh, Kaur, Paviter et al.. Epidemiology of brucellosis in cattle and dairy farmers of rural Ludhiana, Punjab.. PLoS neglected tropical diseases, 2021, 15	2021	1	0	0	0	0	0	0	0	0	0	0	1	1	0	0	0	0	0	0	0	India		IND	India	South Asia	Lower middle income	0
14136066	Ganesh, Shankar, Chhabra, Deepak, Kumari, Nitika. The effectiveness of rehabilitation on pain-free farming in agriculture workers with low back pain in India.. Work: Journal of Prevention, Assessment & Rehabilitation, 2016, 55: 399-411	2016	1	0	0	0	0	0	0	1	0	1	0	0	0	0	0	0	0	0	0	0	India		IND	India	South Asia	Lower middle income	0
14130575	Chennapragada, Lakshmi, Kandlur, Raksha, Pushpanadh, Sreelakshmi et al.. A study of attitudes and experiences relating to alcohol use in a community of family farmers from southern india.. Journal of Ethnicity in Substance Abuse, 2023,	2023	1	0	0	0	0	0	0	0	0	0	0	0	0	0	0	1	0	1	0	0	India		IND	India	South Asia	Lower middle income	0
14118229	Meenakshi, J Raja, Panneer, Sigamani. Occupational Health of Agricultural Women Workers in India.. Indian journal of community medicine : official publication of Indian Association of Preventive & Social Medicine, 2020, 45: 546-549	2020	2	0	0	0	0	0	0	0	0	0	0	0	0	0	0	1	1	0	1	0	India		IND	India	South Asia	Lower middle income	0
14139167	Lohan, Shiv Kumar, Singh, Prashant, Kumar, Sunil. Agricultural work-related fatalities and injuries in Punjab (India).. Injury prevention : journal of the International Society for Child and Adolescent Injury Prevention, 2022,	2022	1	0	0	0	0	0	0	1	1	0	0	0	0	0	0	0	0	0	0	0	India		IND	India	South Asia	Lower middle income	0
14118059	Reshma, Harikumar, Jayalakshmi, Rajeev. Prevalence of Acute Pesticide Poisoning among Pesticide Applicators in Cardamom Plantations: A Cross-Sectional Study from Idukki District, Kerala.. Indian journal of occupational and environmental medicine, 2020, 24: 188-193	2020	1	0	0	0	0	0	0	1	0	0	1	0	0	0	0	0	0	0	0	0	India		IND	India	South Asia	Lower middle income	0
14111836	Raj, Sruthi, Sistla, Sujatha, Melepurakkal Sadanandan, Deepthy et al.. Estimation of seroprevalence of melioidosis among adult high risk groups in Southeastern India by indirect Hemagglutination assay.. PLOS global public health, 2022, 2	2022	1	0	0	0	0	0	0	0	0	0	0	1	1	0	0	0	0	0	0	0	India		IND	India	South Asia	Lower middle income	0
14116936	Khadatkar, Abhijit, Dubey, Umesh Chandra, Saini, Neha et al.. Assessment of nutritional status and habitual dietary intake of Indian farm women: Evidence from a case study in central India.. Nutrition (Burbank, Los Angeles County, Calif.), 2024, 118	2024	1	0	0	0	0	0	0	0	0	0	0	0	0	0	0	0	0	0	0	1	India		IND	India	South Asia	Lower middle income	0
14138189	Bhise, Manik Changoji, Behere, Prakash Balkrushna. A case-control study of psychological distress in survivors of farmers' suicides in Wardha District in central India.. Indian journal of psychiatry, 2016, 58: 147-51	2016	1	0	0	0	0	0	0	0	0	0	0	0	0	0	0	1	1	0	0	0	India		IND	India	South Asia	Lower middle income	0
14130079	Jain, Rahul, Meena, Makkhan Lal, Dangayach, Govind Sharan et al.. Risk factors for musculoskeletal disorders in manual harvesting farmers of Rajasthan.. Industrial health, 2018, 56: 241-248	2018	1	0	0	0	0	0	0	1	0	1	0	0	0	0	0	0	0	0	0	0	India		IND	India	South Asia	Lower middle income	0
14122132	Khadatkar, Abhijit, Kot, Lokendra Singh. Risk Estimates of Agricultural Injuries and Fatalities in Central India.. Annals of work exposures and health, 2022, 66: 216-223	2022	1	0	0	0	0	0	0	1	1	0	0	0	0	0	0	0	0	0	0	0	India		IND	India	South Asia	Lower middle income	0
14129937	Viswanathan, Deepak Justine, Veerakumar, A M, Kumarasamy, Hemalatha. Depression, Suicidal Ideation, and Resilience among Rural Farmers in a Drought-Affected Area of Trichy District, Tamil Nadu.. Journal of neurosciences in rural practice, 2019, 10: 238-244	2019	1	0	0	0	0	0	0	0	0	0	0	0	0	0	0	1	1	0	0	0	India		IND	India	South Asia	Lower middle income	0
14114166	Roy, Megha, Mishra, Veena, Mitra, Pallabi et al.. Serological and Molecular Detection of Toxoplasma gondii in Domestic Pigs Intended for Human Consumption and Potential Occupational Hazard to Pig Farmers in India.. Foodborne pathogens and disease, 2024, 21: 99-108	2024	1	0	0	0	0	0	0	0	0	0	0	1	1	0	0	0	0	0	0	0	India		IND	India	South Asia	Lower middle income	0
14118825	Venugopal, Vidhya, Lennqvist, Robin, Latha, P K et al.. Occupational Heat Stress and Kidney Health in Salt Pan Workers.. Kidney international reports, 2023, 8: 1363-1372	2023	1	1	0	1	0	0	0	0	0	0	0	0	0	0	0	0	0	0	0	0	India		IND	India	South Asia	Lower middle income	0
14110606	Das, Banibrata. Work-related musculoskeletal disorders in agriculture: Ergonomics risk assessment and its prevention among Indian farmers.. Work (Reading, Mass.), 2023, 76: 225-241	2023	1	0	0	0	0	0	0	1	0	1	0	0	0	0	0	0	0	0	0	0	India		IND	India	South Asia	Lower middle income	0
14109174	Acharya, Anand, Panda, Abinash. Clinical Epidemiology and Predictors of Outcome in Chlorpyrifos Poisoning in Farming and Allied Agricultural Workers in East Godavari, Andhra Pradesh.. Indian journal of occupational and environmental medicine, 2022, 26: 116-121	2022	1	0	0	0	0	0	0	1	0	0	1	0	0	0	0	0	0	0	0	0	India		IND	India	South Asia	Lower middle income	0
14126272	Jamal, Farrukh, Haque, Quazi S, Singh, Sangram. Interrelation of Glycemic Status and Neuropsychiatric Disturbances in Farmers with Organophosphorus Pesticide Toxicity.. The open biochemistry journal, 2016, 10: 27-34	2016	2	1	1	0	0	0	1	0	0	0	0	0	0	0	0	0	0	0	0	0	India		IND	India	South Asia	Lower middle income	0
14129938	Vindhya, U, Swain, Sunayana, Kapse, Praful et al.. Farmers' suicides and psychosocial intervention.. Psychology and Developing Societies, 2022, 34: 104-124	2022	1	0	0	0	0	0	0	0	0	0	0	0	0	0	0	1	1	0	0	0	India		IND	India	South Asia	Lower middle income	0
14126537	Pal, Amitava, Dhara, Prakash C. Work Related Musculoskeletal Disorders and Postural Stress of the Women Cultivators Engaged in Uprooting Job of Rice Cultivation.. Indian journal of occupational and environmental medicine, 2018, 22: 163-169	2018	1	0	0	0	0	0	0	1	0	1	0	0	0	0	0	0	0	0	0	0	India		IND	India	South Asia	Lower middle income	0
14133707	Das, Banibrata, Gangopadhyay, Somnath. Prevalence of musculoskeletal disorders and physiological stress among adult, male potato cultivators of West Bengal, India.. Asia-Pacific journal of public health, 2015, 27	2015	1	0	0	0	0	0	0	1	0	1	0	0	0	0	0	0	0	0	0	0	India		IND	India	South Asia	Lower middle income	0
14120217	Gummidi, Balaji, John, Oommen, Ghosh, Arpita et al.. A Systematic Study of the Prevalence and Risk Factors of CKD in Uddanam, India.. Kidney international reports, 2020, 5: 2246-2255	2020	1	1	0	1	0	0	0	0	0	0	0	0	0	0	0	0	0	0	0	0	India		IND	India	South Asia	Lower middle income	0
14133453	Kaur, Harprit, Singh, Amandeep, Singh, Sarabjeet. Efficacy of psychological first aid (PFA) by peer support volunteers for suicide prevention in farmers of Punjab.. Understanding psychology in the context of relationship, community, workplace and culture., 2022, : 91-105	2022	1	0	0	0	0	0	0	0	0	0	0	0	0	0	0	1	1	0	0	0	India		IND	India	South Asia	Lower middle income	0
14125709	Kannuri, Nanda Kishore, Jadhav, Sushrut. Generating toxic landscapes: impact on well-being of cotton farmers in Telangana, India.. Anthropology & medicine, 2018, 25: 121-140	2018	1	0	0	0	0	0	0	0	0	0	0	0	0	0	0	1	1	0	0	0	India		IND	India	South Asia	Lower middle income	0
14117296	Pagdhune, Avinash, Kunal, Kundan, Patel, Kanubhai Amrutlal et al.. Poisoning Cases Reported to Poison Information Centre, Ahmedabad, India: A Three Year Observational Study.. Central Asian journal of global health, 2020, 9	2020	1	0	0	0	0	0	0	1	0	0	1	0	0	0	0	0	0	0	0	0	India		IND	India	South Asia	Lower middle income	0
14127121	Das, Banibrata, Gangopadhyay, Somnath. Occupational agricultural injuries among the preadolescent workers of West Bengal, India.. International journal of adolescent medicine and health, 2018, 33	2018	1	0	0	0	0	0	0	1	1	0	0	0	0	0	0	0	0	0	0	0	India		IND	India	South Asia	Lower middle income	0
14111736	Chopra, Sumit, Kumar, Pramod, Kumar, Manoj. Severity of Agricultural Injuries and Its Economic Consequences in Border Belt of Gurdaspur District of Punjab, India.. Journal of agromedicine, 2024, 29: 179-188	2024	1	0	0	0	0	0	0	1	1	0	0	0	0	0	0	0	0	0	0	0	India		IND	India	South Asia	Lower middle income	0
14117694	Ubbla, Sparjan Raj, Kodali, Prakash Babu, Thankappan, Kavumpurathu Raman. Depressive Disorders and Associated Factors among Farmers in Andhra Pradesh: Results from a Cross-Sectional Study.. Indian journal of occupational and environmental medicine, 2023, 27: 235-240	2023	1	0	0	0	0	0	0	0	0	0	0	0	0	0	0	1	1	0	0	0	India		IND	India	South Asia	Lower middle income	0
14131779	Pal, Amitava, De, Sujaya, Sengupta, Piyali et al.. PHYSIOLOGICAL STRAIN AMONG WOMEN POTATO CULTIVATORS IN WEST BENGAL, INDIA.. Journal of human ergology, 2015, 44: 61-74	2015	1	0	0	0	0	0	0	0	0	0	0	0	0	0	0	1	1	0	0	0	India		IND	India	South Asia	Lower middle income	0
14134603	Pranav, P K, Patel, Thaneswer. Impact of ergonomic intervention in manual orange harvester among the workers of hilly region in India.. Work (Reading, Mass.), 2016, 54: 179-87	2016	1	0	0	0	0	0	0	1	0	1	0	0	0	0	0	0	0	0	0	0	India		IND	India	South Asia	Lower middle income	0
14139617	Tomar, Sushant, Sharma, Neeraj, Kumar, Rupesh. Effect of organic food production and consumption on the affective and cognitive well-being of farmers: analysis using prism of NVivo, etic and emic approach.. Environment, development and sustainability, 2023, : 1-22	2023	1	0	0	0	0	0	0	0	0	0	0	0	0	0	0	1	1	0	0	0	India		IND	India	South Asia	Lower middle income	0
14136415	Ramaswamy, Maya. Assessing occupational health among transitional agricultural workforces: A mixed methods study among U.S. Beginning farmers and South Indian tea harvesting workers.. Dissertation Abstracts International: Section B: The Sciences and Engineering, 2018, 79	2018	2	0	0	0	0	0	0	1	0	1	0	0	0	0	0	1	1	0	0	0	India		IND	India	South Asia	Lower middle income	0
14115500	Mitra, Sreyashi, Varghese, Alex C, Mandal, Syamsundar et al.. Lead and cadmium exposure induces male reproductive dysfunction by modulating the expression profiles of apoptotic and survival signal proteins in tea-garden workers.. Reproductive toxicology (Elmsford, N.Y.), 2020, 98: 134-148	2020	1	0	0	0	0	0	0	0	0	0	0	0	0	0	0	0	0	0	0	1	India		IND	India	South Asia	Lower middle income	0
14138817	Jain, Rahul, Meena, M L, Dangayach, G S. Prevalence and risk factors of musculoskeletal disorders among farmers involved in manual farm operations.. International journal of occupational and environmental health, 2018, : 1-6	2018	1	0	0	0	0	0	0	1	0	1	0	0	0	0	0	0	0	0	0	0	India		IND	India	South Asia	Lower middle income	0
14121442	Muniswamy, Sundar, Maliakel, Steffi F. A Comparative Study on the Health Problems and Substance Abuse among the Tobacco Farmers and Non-Tobacco Farmers in Hassan District, Karnataka.. Indian journal of occupational and environmental medicine, 2021, 25: 33-38	2021	2	0	0	0	0	0	0	0	0	0	0	0	0	0	0	1	0	1	0	1	India		IND	India	South Asia	Lower middle income	0
14133038	Das, Banibrata, Gangopadhyay, Somnath, Ghosh, Tirthankar. The effects of using an ergonomic aid on the physical workload and body discomfort reported by pre-adolescent farmers in West Bengal, India.. Work: Journal of Prevention, Assessment & Rehabilitation, 2021, 70: 571-582	2021	1	0	0	0	0	0	0	1	0	1	0	0	0	0	0	0	0	0	0	0	India		IND	India	South Asia	Lower middle income	0
14133620	Cushen, Breda, Sulaiman, Imran, Donoghue, Noreen et al.. High prevalence of obstructive lung disease in non-smoking farmers: The Irish farmers lung health study.. Respiratory medicine, 2016, 115: 13-9	2016	1	1	0	0	1	0	0	0	0	0	0	0	0	0	0	0	0	0	0	0	Ireland		IRL	Ireland	Europe & Central Asia	High income	1
14118336	Meredith, David, Mohammadrezaei, Mohammad, McNamara, John et al.. Towards a Better Understanding of Farm Fatalities: Identification and Estimation of Farming Fatality Rates.. Journal of agromedicine, 2023, 28: 239-253	2023	1	0	0	0	0	0	0	1	1	0	0	0	0	0	0	0	0	0	0	0	Ireland		IRL	Ireland	Europe & Central Asia	High income	1
14120655	Brennan, Mary, Hennessy, Thia, Meredith, David et al.. Weather, Workload and Money: Determining and Evaluating Sources of Stress for Farmers in Ireland.. Journal of agromedicine, 2022, 27: 132-142	2022	1	0	0	0	0	0	0	0	0	0	0	0	0	0	0	1	1	0	0	0	Ireland		IRL	Ireland	Europe & Central Asia	High income	1
14137493	Burke, Jolanta, Corrigan, Sean. Bee Well: a positive psychological impact of a pro-environmental intervention on beekeepers' and their families' wellbeing.. Frontiers in psychology, 2024, 15	2024	1	0	0	0	0	0	0	0	0	0	0	0	0	0	0	0	0	0	1	0	Ireland		IRL	Ireland	Europe & Central Asia	High income	1
14111719	McNamara, John, Mohammadrezaei, Mohammad, Moran, Brian et al.. Data Driven Identification of Injury Risk Factors During Expansion on Irish Dairy Farms.. Journal of agromedicine, 2024, 29: 265-276	2024	1	0	0	0	0	0	0	1	1	0	0	0	0	0	0	0	0	0	0	0	Ireland		IRL	Ireland	Europe & Central Asia	High income	1
14130351	Lee, M J, Cawley, D T, Ng, J P et al.. Trends in fractures and fatalities of farmyard injuries in Ireland: a 10 year analysis.. Irish medical journal, 2017, 110	2017	1	0	0	0	0	0	0	1	1	0	0	0	0	0	0	0	0	0	0	0	Ireland		IRL	Ireland	Europe & Central Asia	High income	1
14132242	van Doorn, Diana, Richardson, Noel, Osborne, Aoife. Farmers Have Hearts: The Prevalence of Risk Factors for Cardiovascular Disease Among a Subgroup of Irish Livestock Farmers.. Journal of agromedicine, 2017, 22: 264-274	2017	1	1	1	0	0	0	0	0	0	0	0	0	0	0	0	0	0	0	0	0	Ireland		IRL	Ireland	Europe & Central Asia	High income	1
14127659	Brennan, Grainne I, Abbott, Yvonne, Burns, Aisling et al.. The Emergence and Spread of Multiple Livestock-Associated Clonal Complex 398 Methicillin-Resistant and Methicillin-Susceptible Staphylococcus aureus Strains among Animals and Humans in the Republic of Ireland, 2010-2014.. PloS one, 2016, 11	2016	1	0	0	0	0	0	0	0	0	0	0	1	0	1	0	0	0	0	0	0	Ireland		IRL	Ireland	Europe & Central Asia	High income	1
14117869	Hession, Enda, Sheehan, Micheal, Brent, Louise et al.. Quad bike related trauma in Ireland.. Injury, 2024, 55	2024	1	0	0	0	0	0	0	1	1	0	0	0	0	0	0	0	0	0	0	0	Ireland		IRL	Ireland	Europe & Central Asia	High income	1
14115405	van Doorn, Diana, Richardson, Noel, Meredith, David et al.. Study protocol: Evaluation of the 'real-world' Farmers Have Hearts - Cardiovascular Health Program.. Preventive medicine reports, 2022, 30	2022	1	1	1	0	0	0	0	0	0	0	0	0	0	0	0	0	0	0	0	0	Ireland		IRL	Ireland	Europe & Central Asia	High income	1
14126240	Sheehan, M, Deasy, C. A Descriptive Study Of The Burden Of Animal-Related Trauma At Cork University Hospital.. Irish medical journal, 2018, 111	2018	1	0	0	0	0	0	0	1	1	0	0	0	0	0	0	0	0	0	0	0	Ireland		IRL	Ireland	Europe & Central Asia	High income	1
14108789	Trearty, Kelly, Bunting, Brendan, Mallett, John. Assessing the impact of socio-demographics and farming activity on ward-level mortality patterns using farm and population decennial censuses.. The Australian journal of rural health, 2024, 32: 365-376	2024	1	0	0	0	0	0	0	0	0	0	0	0	0	0	0	0	0	0	1	0	Ireland		IRL	Ireland	Europe & Central Asia	High income	1
14123596	Sheehan, Micheal, Brent, Louise, Deasy, Conor. Trauma on Farms in the Republic of Ireland.. Injury, 2020, 51: 2025-2032	2020	1	0	0	0	0	0	0	1	1	0	0	0	0	0	0	0	0	0	0	0	Ireland		IRL	Ireland	Europe & Central Asia	High income	1
14139758	O'Connor, Siobhan, Malone, Sandra M, Firnhaber, Joseph et al.. Disordered alcohol and substance use in Irish farmers: A cross-sectional survey.. The Journal of rural health : official journal of the American Rural Health Association and the National Rural Health Care Asso, 2024, 40: 173-180	2024	1	0	0	0	0	0	0	0	0	0	0	0	0	0	0	1	0	1	0	0	Ireland		IRL	Ireland	Europe & Central Asia	High income	1
14123556	Kavanagh, Ruth, Cooper, Diane, Bolton, John et al.. The impact of a 6-week community-based physical activity and health education intervention-a pilot study among Irish farmers.. Irish journal of medical science, 2022, 191: 433-445	2022	2	0	0	0	0	0	0	0	0	0	0	0	0	0	0	1	1	0	1	0	Ireland		IRL	Ireland	Europe & Central Asia	High income	1
14118302	Mohammadrezaei, Mohammad, Meredith, David, McNamara, John. Beyond Age and Cause: A Multidimensional Characterization of Fatal Farm Injuries in Ireland.. Journal of agromedicine, 2023, 28: 277-287	2023	1	0	0	0	0	0	0	1	1	0	0	0	0	0	0	0	0	0	0	0	Ireland		IRL	Ireland	Europe & Central Asia	High income	1
14129469	van Doorn, D, Richardson, N, Storey, A et al.. Farming characteristics and self-reported health outcomes of Irish farmers.. Occupational medicine (Oxford, England), 2018, 68: 199-202	2018	2	0	0	0	0	0	0	1	0	1	0	0	0	0	0	1	0	1	0	0	Ireland		IRL	Ireland	Europe & Central Asia	High income	1
14125725	Hogan, V, Noone, R, Hayes, J P et al.. The Prevalence of Respiratory Symptoms in Irish Dairy Farmers.. Irish medical journal, 2018, 111	2018	1	1	0	0	1	0	0	0	0	0	0	0	0	0	0	0	0	0	0	0	Ireland		IRL	Ireland	Europe & Central Asia	High income	1
14108710	Hejazi, Seyed Hossein, Kalantari, Reza, Jafari, Rasool et al.. Seroprevalence of Toxoplasma infection in individuals occupationally exposed to livestock and raw meat: A case-control study.. Veterinary medicine and science, 2023, 9: 2642-2647	2023	1	0	0	0	0	0	0	0	0	0	0	1	1	0	0	0	0	0	0	0	Iran, Islamic Republic of		IRN	Iran, Islamic Rep.	Middle East & North Africa	Upper middle income	0
14129651	Rostami, Fatemeh, Afshari, Maryam, Rostami-Moez, Masomeh et al.. Knowledge, Attitude, and Practice of Pesticides Use Among Agricultural Workers.. Indian journal of occupational and environmental medicine, 2019, 23: 42-47	2019	1	0	0	0	0	0	0	1	0	0	1	0	0	0	0	0	0	0	0	0	Iran, Islamic Republic of		IRN	Iran, Islamic Rep.	Middle East & North Africa	Upper middle income	0
14119786	Dadar, Maryam, Alamian, Saeed. Investigation of small ruminant brucellosis among smallholder farms: The missing link in control programmes of endemic areas.. Zoonoses and public health, 2021, 68: 376-383	2021	1	0	0	0	0	0	0	0	0	0	0	1	1	0	0	0	0	0	0	0	Iran, Islamic Republic of		IRN	Iran, Islamic Rep.	Middle East & North Africa	Upper middle income	0
14134159	Nokhodian, Zary, Ataei, Behrooz, Moradi, Abdolreza et al.. Seroprevalence and risk factors of Coxiella burnetii infection among high-risk population in center of Iran, a neglected health problem.. Acta tropica, 2017, 169: 107-111	2017	1	0	0	0	0	0	0	0	0	0	0	1	1	0	0	0	0	0	0	0	Iran, Islamic Republic of		IRN	Iran, Islamic Rep.	Middle East & North Africa	Upper middle income	0
14115770	Hassani, Mehrdad, Hesampour, Reza, Bartnicka, Joanna et al.. Evaluation of working conditions, work postures, musculoskeletal disorders and low back pain among sugar production workers.. Work (Reading, Mass.), 2022, 73: 273-289	2022	1	0	0	0	0	0	0	1	0	1	0	0	0	0	0	0	0	0	0	0	Iran, Islamic Republic of		IRN	Iran, Islamic Rep.	Middle East & North Africa	Upper middle income	0
14119680	Varzegar, P, Bayani, M, Kalantari, N et al.. Seroprevalence of Strongyloides stercoralis among patients with leptospirosis in northern Iran: a descriptive cross-sectional study.. Journal of helminthology, 2021, 95	2021	1	0	0	0	0	0	0	0	0	0	0	1	1	0	0	0	0	0	0	0	Iran, Islamic Republic of		IRN	Iran, Islamic Rep.	Middle East & North Africa	Upper middle income	0
14134496	Ghafouri-Khosrowshahi, Abolfazl, Ranjbar, Akram, Mousavi, Leila et al.. Chronic exposure to organophosphate pesticides as an important challenge in promoting reproductive health: A comparative study.. Journal of education and health promotion, 2019, 8	2019	1	0	0	0	0	0	0	0	0	0	0	0	0	0	0	0	0	0	0	1	Iran, Islamic Republic of		IRN	Iran, Islamic Rep.	Middle East & North Africa	Upper middle income	0
14127794	Heidari, A, Mancin, M, Nili, H et al.. Serological evidence of H9N2 avian influenza virus exposure among poultry workers from Fars province of Iran.. Virology journal, 2016, 13	2016	1	0	0	0	0	0	0	0	0	0	0	1	1	0	0	0	0	0	0	0	Iran, Islamic Republic of		IRN	Iran, Islamic Rep.	Middle East & North Africa	Upper middle income	0
14117669	Sabzevari, Sadaf, Shoraka, Hamidreza, Seyyedin, Mohammad. Seroepidemiological survey of brucellosis and Q fever among high-risk occupations in northeast of Iran for first time.. Iranian journal of microbiology, 2021, 13: 325-336	2021	1	0	0	0	0	0	0	0	0	0	0	1	1	0	0	0	0	0	0	0	Iran, Islamic Republic of		IRN	Iran, Islamic Rep.	Middle East & North Africa	Upper middle income	0
14114893	Rostamabadi, Akbar, Jahangiri, Mehdi, Naderi Mansourabadi, Bahram et al.. Prevalence of Chronic Diseases and Occupational Injuries and their Influence on the Health-Related Quality of Life Among Farmers Working in Small-Farm Enterprises.. Journal of agromedicine, 2019, 24: 248-256	2019	4	1	0	0	0	0	1	1	1	1	0	0	0	0	0	0	0	0	0	1	Iran, Islamic Republic of		IRN	Iran, Islamic Rep.	Middle East & North Africa	Upper middle income	0
14129576	Ghafari, Mahin, Cheraghi, Zahra, Doosti-Irani, Amin. Occupational risk factors among Iranian farmworkers: a review of the available evidence.. Epidemiology and health, 2017, 39	2017	3	1	0	0	0	1	0	1	0	0	1	0	0	0	0	0	0	0	0	1	Iran, Islamic Republic of		IRN	Iran, Islamic Rep.	Middle East & North Africa	Upper middle income	0
14120092	Ahangari Cohan, Hossein, Jamshidian, Mahmoud, Rohani, Mahdi et al.. Francisella tularensis survey among ranchers and livestock in western Iran.. Comparative immunology, microbiology and infectious diseases, 2021, 74	2021	1	0	0	0	0	0	0	0	0	0	0	1	1	0	0	0	0	0	0	0	Iran, Islamic Republic of		IRN	Iran, Islamic Rep.	Middle East & North Africa	Upper middle income	0
14123524	Parak, Farideh, Poursaeed, Alireza, Eshraghi-Samani, Roya et al.. Designing a Model via Grounded Theory to Reduce Agricultural Work Injury among Orchardists in Ilam Province.. Journal of agromedicine, 2022, 27: 207-216	2022	1	0	0	0	0	0	0	1	1	0	0	0	0	0	0	0	0	0	0	0	Iran, Islamic Republic of		IRN	Iran, Islamic Rep.	Middle East & North Africa	Upper middle income	0
14133123	Mohammadian, Mostafa, Heidari, Hamidreza, Charkhloo, Esmail et al.. Heat stress and physiological and perceptual strains of date harvesting workers in palm groves in Jiroft.. Work: Journal of Prevention, Assessment & Rehabilitation, 2020, 66: 625-636	2020	1	1	0	1	0	0	0	0	0	0	0	0	0	0	0	0	0	0	0	0	Iran, Islamic Republic of		IRN	Iran, Islamic Rep.	Middle East & North Africa	Upper middle income	0
14120019	Hosseini, Bayan, Olsson, Ann, Bouaoun, Liacine et al.. Lung cancer risk in relation to jobs held in a nationwide case-control study in Iran.. Occupational and environmental medicine, 2022, 79: 831-838	2022	1	1	0	0	0	1	0	0	0	0	0	0	0	0	0	0	0	0	0	0	Iran, Islamic Republic of		IRN	Iran, Islamic Rep.	Middle East & North Africa	Upper middle income	0
14128367	Moghtaderi, Mozhgan, Torab Jahromi, Mona, Farjadian, Shirin et al.. Decreased Sensitization to Aeroallergens among Southwestern Iranian Male Farmers.. Iranian journal of allergy, asthma, and immunology, 2017, 16: 307-312	2017	1	0	0	0	0	0	0	0	0	0	0	0	0	0	0	0	0	0	0	1	Iran, Islamic Republic of		IRN	Iran, Islamic Rep.	Middle East & North Africa	Upper middle income	0
14112920	Mokarami, Hamidreza, Varmazyar, Sakineh, Kazemi, Reza et al.. Low cost ergonomic interventions to reduce risk factors for work related musculoskeletal disorders during dairy farming.. Work (Reading, Mass.), 2019, 64: 195-201	2019	1	0	0	0	0	0	0	1	0	1	0	0	0	0	0	0	0	0	0	0	Iran, Islamic Republic of		IRN	Iran, Islamic Rep.	Middle East & North Africa	Upper middle income	0
14125757	Hoseini Azizi, Tooba, Hejazi, Sima Sadat, Kameli, Ahmad. Frequency of complications of falling from the walnut tree, as an occupational-seasonal injury.. Journal of injury & violence research, 2018, 10: 91-96	2018	1	0	0	0	0	0	0	1	1	0	0	0	0	0	0	0	0	0	0	0	Iran, Islamic Republic of		IRN	Iran, Islamic Rep.	Middle East & North Africa	Upper middle income	0
14122865	Moeini, Babak, Ezati, Elahe, Barati, Majid et al.. Skin Cancer Preventive Behaviors in Iranian Farmers: Applying Protection Motivation Theory.. Workplace health & safety, 2019, 67: 231-240	2019	1	0	0	0	0	0	0	0	0	0	0	0	0	0	0	0	0	0	0	1	Iran, Islamic Republic of		IRN	Iran, Islamic Rep.	Middle East & North Africa	Upper middle income	0
14132859	Zamanian, Zahra, Sedaghat, Zahra, Hemehrezaee, Masoud et al.. Evaluation of environmental heat stress on physiological parameters.. Journal of environmental health science & engineering, 2017, 15	2017	1	1	0	1	0	0	0	0	0	0	0	0	0	0	0	0	0	0	0	0	Iran		IRN	Iran, Islamic Rep.	Middle East & North Africa	Upper middle income	0
14118453	Arabian, Ali, Omidi, Leila, Bakhshi, Ehsan et al.. Assessment of occupational safety, health, and ergonomics issues in agriculture in some cities of Iran.. Work (Reading, Mass.), 2020, 65: 89-96	2020	1	0	0	0	0	0	0	0	0	0	0	0	0	0	0	0	0	0	1	0	Iran, Islamic Republic of		IRN	Iran, Islamic Rep.	Middle East & North Africa	Upper middle income	0
14115327	Darbandi, Mitra, Rezaeian, Shahab, Najafi, Farid et al.. A Comprehensive Evaluation of Occupational Epidemiology in Western Iran: A Cohort Study in Ravansar Noncommunicable Diseases.. Journal of occupational and environmental medicine, 2023, 65	2023	1	0	0	0	0	0	0	0	0	0	0	0	0	0	0	0	0	0	1	0	Iran, Islamic Republic of		IRN	Iran, Islamic Rep.	Middle East & North Africa	Upper middle income	0
14121772	Afshari, Maryam, Poorolajal, Jalal, Assari, Mohammad Javad et al.. Acute pesticide poisoning and related factors among farmers in rural Western Iran.. Toxicology and industrial health, 2018, 34: 764-777	2018	1	0	0	0	0	0	0	1	0	0	1	0	0	0	0	0	0	0	0	0	Iran, Islamic Republic of		IRN	Iran, Islamic Rep.	Middle East & North Africa	Upper middle income	0
14126984	Hayati, Abdollah, Marzban, Afshin. Ergonomic problems in agricultural farms: Explainable relationship between awkward postures and body discomforts in Iranian leafy vegetable cultivation.. Work: Journal of Prevention, Assessment & Rehabilitation, 2022, 71: 709-717	2022	1	0	0	0	0	0	0	1	0	1	0	0	0	0	0	0	0	0	0	0	Iran, Islamic Republic of		IRN	Iran, Islamic Rep.	Middle East & North Africa	Upper middle income	0
14133563	Alikhani, Ahmad, Salehifar, Ebrahim, Zameni, Fatemeh et al.. Comparison of azithromycin vs doxycycline prophylaxis in leptospirosis, A randomized double blind placebo-controlled trial.. Journal of infection in developing countries, 2018, 12: 991-995	2018	1	0	0	0	0	0	0	0	0	0	0	1	1	0	0	0	0	0	0	0	Iran, Islamic Republic of		IRN	Iran, Islamic Rep.	Middle East & North Africa	Upper middle income	0
14117002	Sharifirad, Mohsen, Poursaeed, Alireza, Lashgarara, Farhad et al.. Risk factors for musculoskeletal problems in paddy field workers in northern iran: A community-based study.. Journal of research in medical sciences : the official journal of Isfahan University of Medical Sciences, 2022, 27	2022	2	1	1	0	0	0	0	1	0	1	0	0	0	0	0	0	0	0	0	0	Iran, Islamic Republic of		IRN	Iran, Islamic Rep.	Middle East & North Africa	Upper middle income	0
14117555	Momeni, Zahra, Choobineh, Alireza, Razeghi, Mohsen et al.. Work-related Musculoskeletal Symptoms among Agricultural Workers: A Cross-sectional Study in Iran.. Journal of agromedicine, 2020, 25: 339-348	2020	1	0	0	0	0	0	0	1	0	1	0	0	0	0	0	0	0	0	0	0	Iran, Islamic Republic of		IRN	Iran, Islamic Rep.	Middle East & North Africa	Upper middle income	0
14134289	Mirzanejad-Asl, Hafez. Echinococcus contamination ratio and its related risk factors in Moghan plain, northwest of Iran.. Tropical parasitology, 2019, 9: 83-87	2019	1	0	0	0	0	0	0	0	0	0	0	1	1	0	0	0	0	0	0	0	Iran, Islamic Republic of		IRN	Iran, Islamic Rep.	Middle East & North Africa	Upper middle income	0
14116830	Mostafavi, Ehsan, Molaeipoor, Leila, Esmaeili, Saber et al.. Seroprevalence of Q fever among high-risk occupations in the Ilam province, the west of Iran.. PloS one, 2019, 14	2019	1	0	0	0	0	0	0	0	0	0	0	1	1	0	0	0	0	0	0	0	Iran, Islamic Republic of		IRN	Iran, Islamic Rep.	Middle East & North Africa	Upper middle income	0
14110435	Jahangiri, Mehdi, Molaeifar, Hossein, Rajabi, Fazel et al.. Occupational Stressors among Farmers in Iran Using Fuzzy Multiple Criteria Decision-Making Methods.. Journal of agromedicine, 2020, 25: 28-37	2020	1	0	0	0	0	0	0	0	0	0	0	0	0	0	0	1	1	0	0	0	Iran, Islamic Republic of		IRN	Iran, Islamic Rep.	Middle East & North Africa	Upper middle income	0
14130815	Love, Arthur, Bjornsdottir, Thora B, Olafsson, Sigurdur et al.. Low prevalence of hepatitis E in Iceland: a seroepidemiological study.. Scandinavian journal of gastroenterology, 2018, 53: 293-296	2018	1	0	0	0	0	0	0	0	0	0	0	1	1	0	0	0	0	0	0	0	Iceland		ISL	Iceland	Europe & Central Asia	High income	1
14118542	Shirazi, Rachel, Pozzi, Paolo, Wax, Marina et al.. Hepatitis E in pigs in Israel: seroprevalence, molecular characterisation and potential impact on humans.. Euro surveillance : bulletin Europeen sur les maladies transmissibles = European communicable disease bulletin, 2018, 23	2018	1	0	0	0	0	0	0	0	0	0	0	1	1	0	0	0	0	0	0	0	Israel		ISR	Israel	Middle East & North Africa	High income	1
14113020	Totaro, Valentina, Patti, Giulia, Segala, Francesco Vladimiro et al.. HIV-HCV Incidence in Low-Wage Agricultural Migrant Workers Living in Ghettos in Apulia Region, Italy: A Multicenter Cross Sectional Study.. Viruses, 2023, 15	2023	1	0	0	0	0	0	0	0	0	0	0	1	0	0	1	0	0	0	0	0	Italy		ITA	Italy	Europe & Central Asia	High income	1
14126161	Verso, M G, Vesco, G, Villari, S et al.. Analysis of seroprevalence against Coxiella burnetii in a sample of farm workers in Western Sicily.. Annals of agricultural and environmental medicine : AAEM, 2016, 23: 71-4	2016	1	0	0	0	0	0	0	0	0	0	0	1	1	0	0	0	0	0	0	0	Italy		ITA	Italy	Europe & Central Asia	High income	1
14113927	Marchino, Monica, Rizzo, Francesca, Barzanti, Paola et al.. Chlamydia Species and Related Risk Factors in Poultry in North-Western Italy: Possible Bird-to-Human Transmission for C. gallinacea.. International journal of environmental research and public health, 2022, 19	2022	1	0	0	0	0	0	0	0	0	0	0	1	1	0	0	0	0	0	0	0	Italy		ITA	Italy	Europe & Central Asia	High income	1
14126684	Mughini-Gras, L, Angeloni, G, Salata, C et al.. Hepatitis E virus infection in North Italy: high seroprevalence in swine herds and increased risk for swine workers.. Epidemiology and infection, 2017, 145: 3375-3384	2017	1	0	0	0	0	0	0	0	0	0	0	1	1	0	0	0	0	0	0	0	Italy		ITA	Italy	Europe & Central Asia	High income	1
14110945	Ricco, Matteo, Vezzosi, Luigi, Balzarini, Federica et al.. Air temperatures and occupational injuries in the agricultural settings: a report from Northern Italy (Po River Valley, 2013-2017).. Acta bio-medica : Atenei Parmensis, 2020, 91	2020	1	0	0	0	0	0	0	1	1	0	0	0	0	0	0	0	0	0	0	0	Italy		ITA	Italy	Europe & Central Asia	High income	1
14134611	Carfora, V, Giacinti, G, Sagrafoli, D et al.. Methicillin-resistant and methicillin-susceptible Staphylococcus aureus in dairy sheep and in-contact humans: An intra-farm study.. Journal of dairy science, 2016, 99: 4251-4258	2016	1	0	0	0	0	0	0	0	0	0	0	1	0	1	0	0	0	0	0	0	Italy		ITA	Italy	Europe & Central Asia	High income	1
14131648	Ricco, Matteo. Air temperature exposure and agricultural occupational injuries in the Autonomous Province of Trento (2000-2013, North-Eastern Italy).. International journal of occupational medicine and environmental health, 2018, 31: 317-331	2018	1	0	0	0	0	0	0	1	1	0	0	0	0	0	0	0	0	0	0	0	Italy		ITA	Italy	Europe & Central Asia	High income	1
14127209	Fallahi, P, Foddis, R, Cristaudo, A et al.. High risk of brain tumors in farmers: a mini-review of the literature, and report of the results of a case control study.. La Clinica terapeutica, 2017, 168	2017	1	1	0	0	0	1	0	0	0	0	0	0	0	0	0	0	0	0	0	0	Italy		ITA	Italy	Europe & Central Asia	High income	1
14117944	Ricco, Matteo, Vezzosi, Luigi, Mezzoiuso, Angelo Giosue. Occupational Eye Injuries in the agricultural settings: a retrospective study from North-Eastern Italy.. Acta bio-medica : Atenei Parmensis, 2020, 90: 457-467	2020	1	0	0	0	0	0	0	1	1	0	0	0	0	0	0	0	0	0	0	0	Italy		ITA	Italy	Europe & Central Asia	High income	1
14132071	Caffaro, Federica, Roccato, Michele, Micheletti Cremasco, Margherita et al.. Part-time farmers and accidents with agricultural machinery: a moderated mediated model on the role played by frequency of use and unsafe beliefs.. Journal of occupational health, 2018, 60: 80-84	2018	1	0	0	0	0	0	0	1	1	0	0	0	0	0	0	0	0	0	0	0	Italy		ITA	Italy	Europe & Central Asia	High income	1
14134888	Masci, F, Rosecrance, J, Mixco, A et al.. Personal and occupational factors contributing to biomechanical risk of the distal upper limb among dairy workers in the Lombardy region of Italy.. Applied Ergonomics, 2020, 83	2020	1	0	0	0	0	0	0	1	0	1	0	0	0	0	0	0	0	0	0	0	Italy		ITA	Italy	Europe & Central Asia	High income	1
14114714	Di Gennaro, Francesco, Lattanzio, Rossana, Falanga, Carmine et al.. Low-Wage Agricultural Migrant Workers in Apulian Ghettos, Italy: General Health Conditions Assessment and HIV Screening.. Tropical medicine and infectious disease, 2021, 6	2021	5	1	1	0	1	0	0	1	0	1	0	1	0	0	1	0	0	0	0	0	Italy		ITA	Italy	Europe & Central Asia	High income	1
14127449	Remoli, Maria Elena, Fiorentini, Cristiano, Marchi, Antonella et al.. Seroprevalence survey of arboviruses in workers from Tuscany, Italy.. La Medicina del lavoro, 2018, 109: 125-131	2018	1	0	0	0	0	0	0	0	0	0	0	1	0	0	1	0	0	0	0	0	Italy		ITA	Italy	Europe & Central Asia	High income	1
14113646	Moreno, Ana, Lelli, Davide, Trogu, Tiziana et al.. SARS-CoV-2 in a Mink Farm in Italy: Case Description, Molecular and Serological Diagnosis by Comparing Different Tests.. Viruses, 2022, 14	2022	1	0	0	0	0	0	0	0	0	0	0	1	1	0	0	0	0	0	0	0	Italy		ITA	Italy	Europe & Central Asia	High income	1
14125288	Pirolo, Mattia, Visaggio, Daniela, Gioffre, Angela et al.. Unidirectional animal-to-human transmission of methicillin-resistant Staphylococcus aureus ST398 in pig farming; evidence from a surveillance study in southern Italy.. Antimicrobial resistance and infection control, 2019, 8	2019	1	0	0	0	0	0	0	0	0	0	0	1	0	1	0	0	0	0	0	0	Italy		ITA	Italy	Europe & Central Asia	High income	1
14110197	Ricco, Matteo, Vezzosi, Luigi, Bragazzi, Nicola Luigi et al.. Heat-Related Illnesses among Pesticide Applicators in North-Eastern Italy (2017).. Journal of agromedicine, 2020, 25: 52-64	2020	1	1	0	1	0	0	0	0	0	0	0	0	0	0	0	0	0	0	0	0	Italy		ITA	Italy	Europe & Central Asia	High income	1
14110096	Di Blasi, Chiara, Marinaccio, Alessandro, Gariazzo, Claudio et al.. Effects of Temperatures and Heatwaves on Occupational Injuries in the Agricultural Sector in Italy.. International journal of environmental research and public health, 2023, 20	2023	1	0	0	0	0	0	0	1	1	0	0	0	0	0	0	0	0	0	0	0	Italy		ITA	Italy	Europe & Central Asia	High income	1
14133683	Mascaro, Valentina, Squillace, Lorena, Nobile, Carmelo Ga et al.. Prevalence of methicillin-resistant Staphylococcus aureus (MRSA) carriage and pattern of antibiotic resistance among sheep farmers from Southern Italy.. Infection and drug resistance, 2019, 12: 2561-2571	2019	1	0	0	0	0	0	0	0	0	0	0	1	0	1	0	0	0	0	0	0	Italy		ITA	Italy	Europe & Central Asia	High income	1
14114992	Fabbri, Sandra, Piro, Sara, Veraldi, Angela et al.. [Mortality and cancer risk in agricultural nursery workers: a cohort study in Tuscany Region (Central Italy)].. Mortalita e rischio cancerogeno nei florovivaisti: uno studio di coorte in Toscana., 2021, 45: 254-262	2021	1	1	0	0	0	1	0	0	0	0	0	0	0	0	0	0	0	0	0	0	Italy		ITA	Italy	Europe & Central Asia	High income	1
14116398	Stufano, Angela, Iatta, Roberta, Sgroi, Giovanni et al.. Seroprevalence of vector-borne pathogens in outdoor workers from southern Italy and associated occupational risk factors.. Parasites & vectors, 2022, 15	2022	1	0	0	0	0	0	0	0	0	0	0	1	1	0	0	0	0	0	0	0	Italy		ITA	Italy	Europe & Central Asia	High income	1
14130451	Salerno, Christian, Carcagni, Antonella, Sacco, Sara et al.. An Italian population-based case-control study on the association between farming and cancer: Are pesticides a plausible risk factor?.. Archives of environmental & occupational health, 2016, 71: 147-56	2016	1	1	0	0	0	1	0	0	0	0	0	0	0	0	0	0	0	0	0	0	Italy		ITA	Italy	Europe & Central Asia	High income	1
14125799	Mascaro, Valentina, Leonetti, Maria, Nobile, Carmelo Giuseppe Angelo et al.. Prevalence of Livestock-Associated Methicillin-Resistant Staphylococcus Aureus (LA-MRSA) Among Farm and Slaughterhouse Workers in Italy.. Journal of occupational and environmental medicine, 2018, 60	2018	1	0	0	0	0	0	0	0	0	0	0	1	0	1	0	0	0	0	0	0	Italy		ITA	Italy	Europe & Central Asia	High income	1
14111749	Parisi, Antonio, Caruso, Marta, Normanno, Giovanni et al.. MRSA in swine, farmers and abattoir workers in Southern Italy.. Food microbiology, 2019, 82: 287-293	2019	1	0	0	0	0	0	0	0	0	0	0	1	0	1	0	0	0	0	0	0	Italy		ITA	Italy	Europe & Central Asia	High income	1
14122694	Morea, Anna, Stufano, Angela, Sgroi, Giovanni et al.. Seroprevalence of Leishmania infantum in outdoor workers from southern Italian endemic regions.. Zoonoses and public health, 2023, 70: 459-464	2023	1	0	0	0	0	0	0	0	0	0	0	1	1	0	0	0	0	0	0	0	Italy		ITA	Italy	Europe & Central Asia	High income	1
14127227	Caruso, C, Peletto, S, Rosamilia, A et al.. Hepatitis E Virus: A Cross-Sectional Serological and Virological Study in Pigs and Humans at Zoonotic Risk within a High-Density Pig Farming Area.. Transboundary and emerging diseases, 2017, 64: 1443-1453	2017	1	0	0	0	0	0	0	0	0	0	0	1	1	0	0	0	0	0	0	0	Italy		ITA	Italy	Europe & Central Asia	High income	1
14116280	van der Molen, Henk F, Marsili, Chiara, Vitali, Andrea et al.. Trends in occupational diseases in the Italian agricultural sector, 2004-2017.. Occupational and environmental medicine, 2020, 77: 340-343	2020	4	1	0	0	1	1	0	1	0	1	0	0	0	0	0	0	0	0	0	1	Italy		ITA	Italy	Europe & Central Asia	High income	1
14134040	Galli, Luigina, Facchetti, Susanna, Raffetti, Elena et al.. Respiratory diseases and allergic sensitization in swine breeders: a population-based cross-sectional study.. Annals of allergy, asthma & immunology : official publication of the American College of Allergy, Asthma, & Immunology, 2015, 115: 402-7	2015	1	1	0	0	1	0	0	0	0	0	0	0	0	0	0	0	0	0	0	0	Italy		ITA	Italy	Europe & Central Asia	High income	1
14118590	Tomao, Paola, Pirolo, Mattia, Agnoletti, Fabrizio et al.. Molecular epidemiology of methicillin-resistant Staphylococcus aureus from dairy farms in North-eastern Italy.. International journal of food microbiology, 2020, 332	2020	1	0	0	0	0	0	0	0	0	0	0	1	0	1	0	0	0	0	0	0	Italy		ITA	Italy	Europe & Central Asia	High income	1
14118172	Mensi, Carolina, Dallari, Barbara, Polonioli, Marco et al.. Mesothelioma in Agriculture in Lombardy, Italy: An Unrecognized Risk.. International journal of environmental research and public health, 2021, 18	2021	1	1	0	0	0	1	0	0	0	0	0	0	0	0	0	0	0	0	0	0	Italy		ITA	Italy	Europe & Central Asia	High income	1
14126626	Caffaro, Federica, Micheletti Cremasco, Margherita, Roccato, Michele et al.. It does not occur by chance: a mediation model of the influence of workers' characteristics, work environment factors, and near misses on agricultural machinery-related accidents.. International journal of occupational and environmental health, 2017, 23: 52-59	2017	1	0	0	0	0	0	0	1	1	0	0	0	0	0	0	0	0	0	0	0	Italy		ITA	Italy	Europe & Central Asia	High income	1
14121026	Obaidat, Mohammad M. Seroprevalence and risk factors for Campylobacter jejuni seropositivity in Jordan.. Infectious diseases (London, England), 2019, 51: 140-146	2019	1	0	0	0	0	0	0	0	0	0	0	1	0	0	1	0	0	0	0	0	Jordan		JOR	Jordan	Middle East & North Africa	Lower middle income	0
14125630	Nagami, Hiroshi, Suenaga, Takajiro, Nakazaki, Mineko. Pesticide exposure and subjective symptoms of cut-flower farmers.. Journal of rural medicine : JRM, 2017, 12: 7-11	2017	1	0	0	0	0	0	0	1	0	0	1	0	0	0	0	0	0	0	0	0	Japan		JPN	Japan	East Asia & Pacific	High income	1
14115863	Kikushima, Wataru, Sakurada, Yoichi, Kashiwagi, Kenji. Characteristics of Grape Shelf Eye Injuries at Vineyards in Japan.. Journal of clinical medicine, 2022, 11	2022	1	0	0	0	0	0	0	1	1	0	0	0	0	0	0	0	0	0	0	0	Japan		JPN	Japan	East Asia & Pacific	High income	1
14129596	Iijima, Hisaka, Suzuki, Shosuke, Koyama, Hiroshi et al.. Agricultural workers in a cohort of middle-aged Japanese women showed better health status than did women with other occupations.. Journal of rural medicine : JRM, 2018, 13: 57-63	2018	1	0	0	0	0	0	0	0	0	0	0	0	0	0	0	0	0	0	1	0	Japan		JPN	Japan	East Asia & Pacific	High income	1
14114110	Ogawa, Takahisa, Fukushima, Kazuyuki, Niimi, Miyuki et al.. A Comparison of Spinopelvic Alignment and Quality of Life between Farmers and Non-Farmers: A Cross-Sectional Population-Based Study in a Japanese Rural Area.. Journal of clinical medicine, 2023, 12	2023	1	0	0	0	0	0	0	1	0	1	0	0	0	0	0	0	0	0	0	0	Japan		JPN	Japan	East Asia & Pacific	High income	1
14124497	Morita, Tetsuji, Tanishima, Shinji, Yamashita, Eijiro et al.. Physical Function and Low Back Pain in Leek Farmers: A Comparison with Non-Farmers.. Yonago acta medica, 2022, 65: 200-206	2022	1	0	0	0	0	0	0	1	0	1	0	0	0	0	0	0	0	0	0	0	Japan		JPN	Japan	East Asia & Pacific	High income	1
14110265	Wada, Kanichiro, Kumagai, Gentaro, Kudo, Hitoshi et al.. Prevalence of cervical canal stenosis in farmers: Epidemiological study based on radiographic parameter of spinal cord injury patients.. Journal of orthopaedic science : official journal of the Japanese Orthopaedic Association, 2020, 25: 206-212	2020	1	0	0	0	0	0	0	1	1	0	0	0	0	0	0	0	0	0	0	0	Japan		JPN	Japan	East Asia & Pacific	High income	1
14111369	Sato, Miho, Kato, Hiromi, Noguchi, Makiko et al.. Gender Differences in Depressive Symptoms and Work Environment Factors among Dairy Farmers in Japan.. International journal of environmental research and public health, 2020, 17	2020	1	0	0	0	0	0	0	0	0	0	0	0	0	0	0	1	1	0	0	0	Japan		JPN	Japan	East Asia & Pacific	High income	1
14114469	Kanamori, Mariko, Hanazato, Masamichi, Kondo, Katsunori et al.. Neighborhood farm density, types of agriculture, and depressive symptoms among older farmers: a cross-sectional study.. BMC public health, 2021, 21	2021	1	0	0	0	0	0	0	0	0	0	0	0	0	0	0	1	1	0	0	0	Japan		JPN	Japan	East Asia & Pacific	High income	1
14112727	Iwai, Hilomi, Yamamoto, Hideki. Cattle-related occupational accidents in Japan.. PloS one, 2023, 18	2023	1	0	0	0	0	0	0	1	1	0	0	0	0	0	0	0	0	0	0	0	Japan		JPN	Japan	East Asia & Pacific	High income	1
14130329	Nakamura, K, Kitamura, K, Oshiki, R et al.. Prolonged occupational activity and 6-year changes in postural sway in elderly women.. Journal of musculoskeletal & neuronal interactions, 2015, 15: 78-82	2015	1	0	0	0	0	0	0	1	0	1	0	0	0	0	0	0	0	0	0	0	Japan		JPN	Japan	East Asia & Pacific	High income	1
14117204	Ichihara, Goh, Matsukawa, Takehisa, Kitamura, Fumihiko et al.. Risk factors for occupational accidents in agricultural enterprises in Japan.. Industrial health, 2019, 57: 627-636	2019	1	0	0	0	0	0	0	1	1	0	0	0	0	0	0	0	0	0	0	0	Japan		JPN	Japan	East Asia & Pacific	High income	1
14129657	Momose, Yoshito, Suenaga, Takajiro. Gender differences in the occurrence of nonfatalagricultural injuries among farmers in Fukuoka, Japan.. Journal of rural medicine : JRM, 2015, 10: 57-64	2015	1	0	0	0	0	0	0	1	1	0	0	0	0	0	0	0	0	0	0	0	Japan		JPN	Japan	East Asia & Pacific	High income	1
14111865	Tomioka, Kimiko, Shima, Midori, Saeki, Keigo. Occupational status and self-reported low back pain by gender: a nation-wide cross-sectional study among the general population in Japan.. Environmental health and preventive medicine, 2021, 26	2021	1	0	0	0	0	0	0	1	0	1	0	0	0	0	0	0	0	0	0	0	Japan		JPN	Japan	East Asia & Pacific	High income	1
14127550	Sato, Rie, Hisamatsu, Takashi, Tsumura, Hideki et al.. Relationship between insomnia with alcohol drinking before sleep (Ne-Zake) or in the morning (Mukae-Zake) among Japanese farmers.. Alcohol, 2021, 93: 57-62	2021	2	0	0	0	0	0	0	0	0	0	0	0	0	0	0	1	0	1	0	1	Japan		JPN	Japan	East Asia & Pacific	High income	1
14119975	Kato, H, Ono, H, Sato, M et al.. Relationships between management factors in dairy production systems and mental health of farm managers in Japan.. Journal of dairy science, 2022, 105: 441-452	2022	1	0	0	0	0	0	0	0	0	0	0	0	0	0	0	1	1	0	0	0	Japan		JPN	Japan	East Asia & Pacific	High income	1
14117261	Yamasaki, Masayuki, Yano, Shozo, Takeda, Miwako et al.. Prevalence of lifestyle-related chronic diseases among agricultural and non-agricultural workers in ruralareas of Japan: the Shimane CoHRE study.. Journal of rural medicine : JRM, 2020, 15: 1-7	2020	2	1	1	0	0	0	0	0	0	0	0	0	0	0	0	0	0	0	0	0	Japan		JPN	Japan	East Asia & Pacific	High income	1
14123101	Nagami, Hiroshi, Suenaga, Takajiro. [Health Effects Caused by Soil Fumigant Chloropicrin, Reduction of Exposure to Chloropicrin, and Alternative Technology of Soil Fumigants].. Journal of UOEH, 2022, 44: 395-404	2022	1	1	0	0	1	0	0	0	0	0	0	0	0	0	0	0	0	0	0	0	Japan		JPN	Japan	East Asia & Pacific	High income	1
14113824	Miller, Joshua D, Frongillo, Edward A, Weke, Elly et al.. Household Water and Food Insecurity Are Positively Associated with Poor Mental and Physical Health among Adults Living with HIV in Western Kenya.. The Journal of nutrition, 2021, 151: 1656-1664	2021	2	0	0	0	0	0	0	0	0	0	0	0	0	0	0	1	1	0	1	0	Kenya		KEN	Kenya	Sub-Saharan Africa	Lower middle income	0
14123156	Sibson, Benjamin E, Tobolsky, Victoria A, Kistner, Timothy M et al.. Trunk muscle endurance, strength and flexibility in rural subsistence farmers and urban industrialized adults in western Kenya.. American journal of human biology : the official journal of the Human Biology Council, 2022, 34	2022	1	0	0	0	0	0	0	1	0	1	0	0	0	0	0	0	0	0	0	0	Kenya		KEN	Kenya	Sub-Saharan Africa	Lower middle income	0
14116567	H Hathaway, Michelle, L Patil, Crystal, Odhiambo, Aloyce et al.. Prevalence and predictors of chronic kidney disease of undetermined causes (CKDu) in Western Kenya's sugar belt: a cross-sectional study.. BMC nephrology, 2023, 24	2023	1	1	0	1	0	0	0	0	0	0	0	0	0	0	0	0	0	0	0	0	Kenya		KEN	Kenya	Sub-Saharan Africa	Lower middle income	0
14129703	Munyua, Peninah, Corman, Victor Max, Bitek, Austine et al.. No Serologic Evidence of Middle East Respiratory Syndrome Coronavirus Infection Among Camel Farmers Exposed to Highly Seropositive Camel Herds: A Household Linked Study, Kenya, 2013.. The American journal of tropical medicine and hygiene, 2017, 96: 1318-1324	2017	1	0	0	0	0	0	0	0	0	0	0	1	0	1	0	0	0	0	0	0	Kenya		KEN	Kenya	Sub-Saharan Africa	Lower middle income	0
14110844	Emukule, Gideon O, Osoro, Eric, Nyawanda, Bryan O et al.. Healthcare-seeking behavior for respiratory illnesses in Kenya: implications for burden of disease estimation.. BMC public health, 2023, 23	2023	1	1	0	0	1	0	0	0	0	0	0	0	0	0	0	0	0	0	0	0	Kenya		KEN	Kenya	Sub-Saharan Africa	Lower middle income	0
14117823	Beyeler, Naomi S, Nicastro, Tammy M, Jawuoro, Stanley et al.. Pathways from climate change to emotional wellbeing: A qualitative study of Kenyan smallholder farmers living with HIV.. PLOS global public health, 2023, 3	2023	1	0	0	0	0	0	0	0	0	0	0	0	0	0	0	1	1	0	0	0	Kenya		KEN	Kenya	Sub-Saharan Africa	Lower middle income	0
14134537	Liljander, Anne, Meyer, Benjamin, Jores, Joerg et al.. MERS-CoV Antibodies in Humans, Africa, 2013-2014.. Emerging infectious diseases, 2016, 22: 1086-9	2016	1	0	0	0	0	0	0	0	0	0	0	1	0	1	0	0	0	0	0	0	Kenya		KEN	Kenya	Sub-Saharan Africa	Lower middle income	0
14111093	Munala, Jotham M, Olivier, Benita, Karuguti, Wallace M et al.. Prevalence of musculoskeletal disorders amongst flower farm workers in Kenya.. The South African journal of physiotherapy, 2021, 77	2021	1	0	0	0	0	0	0	1	0	1	0	0	0	0	0	0	0	0	0	0	Kenya		KEN	Kenya	Sub-Saharan Africa	Lower middle income	0
14111373	Kairu-Wanyoike, Salome, Nyamwaya, Doris, Wainaina, Martin et al.. Positive association between Brucella spp. seroprevalences in livestock and humans from a cross-sectional study in Garissa and Tana River Counties, Kenya.. PLoS neglected tropical diseases, 2019, 13	2019	1	0	0	0	0	0	0	0	0	0	0	1	1	0	0	0	0	0	0	0	Kenya		KEN	Kenya	Sub-Saharan Africa	Lower middle income	0
14113541	Marete, Gabriel M, Lalah, Joseph O, Mputhia, Jane et al.. Pesticide usage practices as sources of occupational exposure and health impacts on horticultural farmers in Meru County, Kenya.. Heliyon, 2021, 7	2021	1	0	0	0	0	0	0	1	0	0	1	0	0	0	0	0	0	0	0	0	Kenya		KEN	Kenya	Sub-Saharan Africa	Lower middle income	0
14109885	Hong, Jong-Hwan, Han, Moon-Soo, Lee, Seul-Kee et al.. Is the Agricultural Work a Risk Factor for Koreans Elderly Spinal Sagittal Imbalance?.. Journal of Korean Neurosurgical Society, 2020, 63: 623-630	2020	1	0	0	0	0	0	0	1	0	1	0	0	0	0	0	0	0	0	0	0	South Korea		KOR	Korea, Rep.	East Asia & Pacific	High income	1
14122159	Park, Ji-Hyuk, Chu, Hyuk, Yoo, Seok-Ju et al.. Serologic Survey and Risk Factors for Coxiella burnetii Infection among Dairy Cattle Farmers in Korea.. Journal of Korean medical science, 2018, 33	2018	1	0	0	0	0	0	0	0	0	0	0	1	1	0	0	0	0	0	0	0	South Korea		KOR	Korea, Rep.	East Asia & Pacific	High income	1
14128687	Shin, Dong-Soo, Kim, Chun-Ja, Choi, Yong-Jun. Effects of an empowerment program for self-management among rural older adults with hypertension in South Korea.. The Australian journal of rural health, 2016, 24: 213-9	2016	1	1	1	0	0	0	0	0	0	0	0	0	0	0	0	0	0	0	0	0	South Korea		KOR	Korea, Rep.	East Asia & Pacific	High income	1
14112756	Lee, Hyun Jung, Oh, Jung-Hwan, Yoo, Jeong Rae et al.. Prevalence of shoulder pain and its correlates in Jeju agricultural population: A retrospective cross-sectional study.. Medicine, 2024, 103	2024	1	0	0	0	0	0	0	1	0	1	0	0	0	0	0	0	0	0	0	0	South Korea		KOR	Korea, Rep.	East Asia & Pacific	High income	1
14128177	Min, David, Baek, Sora, Park, Hee-Won et al.. Prevalence and Characteristics of Musculoskeletal Pain in Korean Farmers.. Annals of rehabilitation medicine, 2016, 40: 1-13	2016	1	0	0	0	0	0	0	1	0	1	0	0	0	0	0	0	0	0	0	0	South Korea		KOR	Korea, Rep.	East Asia & Pacific	High income	1
14131304	Ryu, Sukhyun, Lim, Jun-Sik, Cowling, Benjamin J et al.. Low risk of avian influenza A (H5N6) transmission to depopulation workers in Korea.. Influenza and other respiratory viruses, 2018, 12: 412-415	2018	1	0	0	0	0	0	0	0	0	0	0	1	1	0	0	0	0	0	0	0	South Korea		KOR	Korea, Rep.	East Asia & Pacific	High income	1
14125593	Park, Sungjin, Choi, Jung Ran, Kim, Sung-Kyung et al.. Increased risk of atherosclerosis associated with pesticide exposure in rural areas in Korea.. PloS one, 2020, 15	2020	1	1	1	0	0	0	0	0	0	0	0	0	0	0	0	0	0	0	0	0	South Korea		KOR	Korea, Rep.	East Asia & Pacific	High income	1
14132283	Kim, Hyocher, Rasanen, Kimmo, Chae, Hyeseon et al.. Farm Work-Related Injuries and Risk Factors in South Korean Agriculture.. Journal of agromedicine, 2016, 21: 345-52	2016	1	0	0	0	0	0	0	1	1	0	0	0	0	0	0	0	0	0	0	0	South Korea		KOR	Korea, Rep.	East Asia & Pacific	High income	1
14132858	Lim, Man Sup, Park, Bumjung, Kong, Il Gyu et al.. Leisure sedentary time is differentially associated with hypertension, diabetes mellitus, and hyperlipidemia depending on occupation.. BMC public health, 2017, 17	2017	3	1	1	0	0	0	0	0	0	0	0	0	0	0	0	0	0	0	0	0	South Korea		KOR	Korea, Rep.	East Asia & Pacific	High income	1
14109426	Shin, Jihyun, Lim, Namkyu, Roh, Sangchul. Severe chemical burns related to dermal exposure to herbicide containing glyphosate and glufosinate with surfactant in Korea.. Annals of occupational and environmental medicine, 2020, 32	2020	1	0	0	0	0	0	0	1	0	0	1	0	0	0	0	0	0	0	0	0	South Korea		KOR	Korea, Rep.	East Asia & Pacific	High income	1
14114055	Lee, Solam, Lee, Hunju, Kim, Hye Sim et al.. Incidence, Risk Factors, and Prediction of Myocardial Infarction and Stroke in Farmers: A Korean Nationwide Population-based Study.. Journal of preventive medicine and public health = Yebang Uihakhoe chi, 2020, 53: 313-322	2020	1	1	1	0	0	0	0	0	0	0	0	0	0	0	0	0	0	0	0	0	South Korea		KOR	Korea, Rep.	East Asia & Pacific	High income	1
14121764	Choi, Jihee, Moon, Sun-In, Roh, Sangchul. Assessment of relationship between farmer's syndrome and neurotoxic symptoms in farming couples.. Environmental analysis, health and toxicology, 2020, 35	2020	2	1	0	0	1	0	1	0	0	0	0	0	0	0	0	0	0	0	0	0	South Korea		KOR	Korea, Rep.	East Asia & Pacific	High income	1
14111421	Baek, Sora, Kim, Gowun, Park, Hee-Won. A mobile delivered self-exercise program for female farmers.. Medicine, 2020, 99	2020	1	0	0	0	0	0	0	1	0	1	0	0	0	0	0	0	0	0	0	0	South Korea		KOR	Korea, Rep.	East Asia & Pacific	High income	1
14117500	Song, Han Soo, Kim, Dong Hwi, Lee, Gwang Chul et al.. Work-related factors of knee osteoarthritis in Korean farmers: a cross-sectional study.. Annals of occupational and environmental medicine, 2020, 32	2020	1	0	0	0	0	0	0	1	0	1	0	0	0	0	0	0	0	0	0	0	South Korea		KOR	Korea, Rep.	East Asia & Pacific	High income	1
14124205	Ryu, Sukhyun, Kim, Chi-Kyeong, Kim, Kisoon et al.. Serosurveillance of avian influenza A/H5N6 virus infection in poultry farmers, Gyeonggi Province, Republic of Korea, 2016-2017.. International journal of infectious diseases : IJID : official publication of the International Society for Infectious Diseases, 2018, 75: 49-51	2018	1	0	0	0	0	0	0	0	0	0	0	1	1	0	0	0	0	0	0	0	South Korea		KOR	Korea, Rep.	East Asia & Pacific	High income	1
14134687	Seok, Hongdeok, Choi, Sung Jae, Yoon, Jin-Ha et al.. The Association between Osteoarthritis and Occupational Clusters in the Korean Population: A Nationwide Study.. PloS one, 2017, 12	2017	1	0	0	0	0	0	0	1	0	1	0	0	0	0	0	0	0	0	0	0	South Korea		KOR	Korea, Rep.	East Asia & Pacific	High income	1
14109122	Lee, Soo In, Lee, Gi Yong, Park, Ji Heon et al.. High Prevalence of Clonal Complex 398 Methicillin-Susceptible and -Resistant Staphylococcus aureus in Pig Farms: Clonal Lineages, Multiple Drug Resistance, and Occurrence of the Staphylococcal Cassette Chromosome mec IX.. Foodborne pathogens and disease, 2023, 20: 100-109	2023	1	0	0	0	0	0	0	0	0	0	0	1	0	1	0	0	0	0	0	0	South Korea		KOR	Korea, Rep.	East Asia & Pacific	High income	1
14132895	Kang, Eun Kyoung, Park, Hee-Won, Kim, Sung Hyun et al.. Clinical Usefulness of X-Ray Findings for Non-specific Low Back Pain in Korean Farmers: FARM Study.. Annals of rehabilitation medicine, 2017, 41: 808-815	2017	1	0	0	0	0	0	0	1	0	1	0	0	0	0	0	0	0	0	0	0	South Korea		KOR	Korea, Rep.	East Asia & Pacific	High income	1
14112640	Oh, Jung-Hwan, Yoo, Jeong Rae, Ko, Seo Young et al.. Relationship Between Sleep Duration and Suicidal Ideation Among Farmers: Safety for Agricultural Injuries of Farmers Cohort Study of Jeju, Korea.. Safety and health at work, 2021, 12: 102-107	2021	1	0	0	0	0	0	0	0	0	0	0	0	0	0	0	1	1	0	0	0	South Korea		KOR	Korea, Rep.	East Asia & Pacific	High income	1
14122843	Kang, Hee Yong, Shin, Dabi, Kang, Eun Kyoung. Correlation of Pressure Pain Threshold with Segmental Water Content among Female Farmers.. The Tohoku journal of experimental medicine, 2019, 248: 217-223	2019	1	0	0	0	0	0	0	1	0	1	0	0	0	0	0	0	0	0	0	0	South Korea		KOR	Korea, Rep.	East Asia & Pacific	High income	1
14119860	Hong, Chae Young, Lee, Chul Gab, Kim, Dong Hwi et al.. Work-Related Risk Factors of Knee Meniscal Tears in Korean Farmers: A Cross-Sectional Study.. Safety and health at work, 2020, 11: 485-490	2020	1	0	0	0	0	0	0	1	0	1	0	0	0	0	0	0	0	0	0	0	South Korea		KOR	Korea, Rep.	East Asia & Pacific	High income	1
14114085	Hong, Chaeyoung, Lee, Chul Gab, Song, Hansoo. Characteristics of lumbar disc degeneration and risk factors for collapsed lumbar disc in Korean farmers and fishers.. Annals of occupational and environmental medicine, 2021, 33	2021	1	0	0	0	0	0	0	1	0	1	0	0	0	0	0	0	0	0	0	0	South Korea		KOR	Korea, Rep.	East Asia & Pacific	High income	1
14112533	Lee, Sooyeon, Han, Jiyoung, Woo, Seung Hee et al.. Occupational factors affecting the decline in pulmonary function among male farmers using occupational pesticide in Gyeonggi-do, South Korea.. Annals of occupational and environmental medicine, 2022, 34	2022	1	1	0	0	1	0	0	0	0	0	0	0	0	0	0	0	0	0	0	0	South Korea		KOR	Korea, Rep.	East Asia & Pacific	High income	1
14134165	Kang, Mo-Yeol, Lee, Myeong-Jun, Chung, HweeMin et al.. Musculoskeletal Disorders and Agricultural Risk Factors Among Korean Farmers.. Journal of agromedicine, 2016, 21: 353-63	2016	1	0	0	0	0	0	0	1	0	1	0	0	0	0	0	0	0	0	0	0	South Korea		KOR	Korea, Rep.	East Asia & Pacific	High income	1
14137087	Jo, Hannae, Park, Hee-won, Baek, Sora et al.. Low back pain in farmers: The association with agricultural work management, disability, and quality of life in Korean farmers.. Human Factors and Ergonomics in Manufacturing & Service Industries, 2017, 27: 156-165	2017	1	0	0	0	0	0	0	1	0	1	0	0	0	0	0	0	0	0	0	0	South Korea		KOR	Korea, Rep.	East Asia & Pacific	High income	1
14127783	Park, Sung-Jun, Lim, Hyun-Sul, Lee, Kwan et al.. Green Tobacco Sickness Among Tobacco Harvesters in a Korean Village.. Safety and health at work, 2018, 9: 71-74	2018	1	0	0	0	0	0	0	0	0	0	0	0	0	0	0	0	0	0	0	1	South Korea		KOR	Korea, Rep.	East Asia & Pacific	High income	1
14125386	Togawa, Kayo, Leon, Maria E, Lebailly, Pierre et al.. Cancer incidence in agricultural workers: Findings from an international consortium of agricultural cohort studies (AGRICOH).. Environment international, 2021, 157	2021	1	1	0	0	0	1	0	0	0	0	0	0	0	0	0	0	0	0	0	0	South Korea		KOR	Korea, Rep.	East Asia & Pacific	High income	1
14112247	Sim, Bohyun, Lee, Jaehoo, Lee, Chul Gab et al.. Radiographic hand osteoarthritis in women farmers: characteristics and risk factors.. Annals of occupational and environmental medicine, 2022, 34	2022	1	0	0	0	0	0	0	1	0	1	0	0	0	0	0	0	0	0	0	0	South Korea		KOR	Korea, Rep.	East Asia & Pacific	High income	1
14138080	Shin, Jihyun, Roh, Sangchul. A study of risk factors for the possible cases of acute occupational pesticide poisoning of orchard farmers in some parts of south Chungcheong province.. Annals of occupational and environmental medicine, 2019, 31	2019	1	0	0	0	0	0	0	1	0	0	1	0	0	0	0	0	0	0	0	0	South Korea		KOR	Korea, Rep.	East Asia & Pacific	High income	1
14117517	Han, Jiyoung, Kim, Yangwoo, Lee, Sooyeon et al.. Association between the prevalence of allergic reactions to skin prick tests and workplace types among agricultural workers in South Korea.. Annals of occupational and environmental medicine, 2020, 32	2020	1	1	0	0	1	0	0	0	0	0	0	0	0	0	0	0	0	0	0	0	South Korea		KOR	Korea, Rep.	East Asia & Pacific	High income	1
14125444	Kee, Dohyung, Haslam, Roger. Prevalence of work-related musculoskeletal disorders in agriculture workers in Korea and preventative interventions.. Work (Reading, Mass.), 2019, 64: 763-775	2019	1	0	0	0	0	0	0	1	0	1	0	0	0	0	0	0	0	0	0	0	South Korea		KOR	Korea, Rep.	East Asia & Pacific	High income	1
14111978	Lee, Hyun Jung, Oh, Jung-Hwan, Yoo, Jeong Rae et al.. Prevalence of Low Back Pain and Associated Risk Factors among Farmers in Jeju.. Safety and health at work, 2021, 12: 432-438	2021	1	0	0	0	0	0	0	1	0	1	0	0	0	0	0	0	0	0	0	0	South Korea		KOR	Korea, Rep.	East Asia & Pacific	High income	1
14114738	Kim, Minju, Yoo, Jun Il, Kim, Mi Ji et al.. Prevalence of Upper Extremity Musculoskeletal Diseases and Disability among Fruit Tree Farmers in Korea: Cross-Sectional Study.. Yonsei medical journal, 2019, 60: 870-875	2019	1	0	0	0	0	0	0	1	0	1	0	0	0	0	0	0	0	0	0	0	South Korea		KOR	Korea, Rep.	East Asia & Pacific	High income	1
14130187	Jo, Hannae, Baek, Sora, Park, Hee-Won et al.. Farmers' Cohort for Agricultural Work-Related Musculoskeletal Disorders (FARM) Study: Study Design, Methods, and Baseline Characteristics of Enrolled Subjects.. Journal of epidemiology, 2016, 26: 50-6	2016	1	0	0	0	0	0	0	1	0	1	0	0	0	0	0	0	0	0	0	0	South Korea		KOR	Korea, Rep.	East Asia & Pacific	High income	1
14131736	Kim, Jin-Seok, Yoon, Seong-Yong, Cho, Seong-Yong et al.. Effectiveness of participatory training for the promotion of work-related health and safety among Korean farmers.. Industrial health, 2017, 55: 391-401	2017	2	0	0	0	0	0	0	1	1	0	1	0	0	0	0	0	0	0	0	0	South Korea		KOR	Korea, Rep.	East Asia & Pacific	High income	1
14121597	Jeong, Byung Yong. Comparisons of working conditions and health-related problems between older male and female crop farmers.. Work (Reading, Mass.), 2022, 72: 1025-1033	2022	1	0	0	0	0	0	0	1	0	1	0	0	0	0	0	0	0	0	0	0	South Korea		KOR	Korea, Rep.	East Asia & Pacific	High income	1
14126480	Joo, Yosub, Roh, Sangchul. Risk factors associated with depression and suicidal ideation in a rural population.. Environmental health and toxicology, 2016, 31	2016	1	0	0	0	0	0	0	0	0	0	0	0	0	0	0	1	1	0	0	0	South Korea		KOR	Korea, Rep.	East Asia & Pacific	High income	1
14113789	Lee, Sujin, Lee, Kyungsuk, Lee, Soo-Jin. Hearing impairment among Korean farmers, based on a 3-year audiometry examination.. Annals of agricultural and environmental medicine : AAEM, 2019, 26: 148-153	2019	1	0	0	0	0	0	0	0	0	0	0	0	0	0	0	0	0	0	0	1	South Korea		KOR	Korea, Rep.	East Asia & Pacific	High income	1
14111915	Baek, Sora, Park, Jintae, Kyoung Kang, Eun et al.. Association Between Ergonomic Burden Assessed Using 20-Item Agricultural Work-Related Ergonomic Risk Questionnaire and Shoulder, Low Back, and Leg Pain in Korean Farmers.. Journal of agromedicine, 2023, 28: 532-544	2023	1	0	0	0	0	0	0	1	0	1	0	0	0	0	0	0	0	0	0	0	South Korea		KOR	Korea, Rep.	East Asia & Pacific	High income	1
14109994	Kim, Ki-Youn, Jin, Juhye, Kim, Yeon-Ha. Effectiveness of a Participatory Program for Improving the Cardiovascular and Cerebrovascular Health of Older Farmers in Rural Korea.. International journal of environmental research and public health, 2023, 20	2023	1	1	1	0	0	0	0	0	0	0	0	0	0	0	0	0	0	0	0	0	South Korea		KOR	Korea, Rep.	East Asia & Pacific	High income	1
14130515	Lee, Ho, Cho, Seong-Yong, Kim, Jin-Seok et al.. Difference in health status of Korean farmers according to gender.. Annals of occupational and environmental medicine, 2019, 31	2019	3	1	1	0	0	0	0	1	0	1	0	0	0	0	0	1	1	0	0	0	South Korea		KOR	Korea, Rep.	East Asia & Pacific	High income	1
14118860	Kim, Sung-Kyung, Oh, Hyun-Jung, Oh, Sung-Soo et al.. Pesticide Exposure in Relation to the Incidence of Abnormal Glucose Regulation: A Retrospective Cohort Study.. International journal of environmental research and public health, 2022, 19	2022	1	1	1	0	0	0	0	0	0	0	0	0	0	0	0	0	0	0	0	0	South Korea		KOR	Korea, Rep.	East Asia & Pacific	High income	1
14113430	Lim, Sung-Shil, Kim, Jihyun, Won, Jong-Uk et al.. Injury epidemiology of workers by age, sex and industrial classification using the medical claim data of National Health Insurance in South Korea, 2012-2015: a population-based retrospective study.. BMJ open, 2019, 9	2019	1	0	0	0	0	0	0	1	1	0	0	0	0	0	0	0	0	0	0	0	South Korea		KOR	Korea, Rep.	East Asia & Pacific	High income	1
14109443	Do, Sangyoon, Lee, Chul Gab, Kim, Dong Hwi et al.. Factors related to femoral bowing among Korean female farmers: a cross-sectional study.. Annals of occupational and environmental medicine, 2020, 32	2020	1	0	0	0	0	0	0	1	0	1	0	0	0	0	0	0	0	0	0	0	South Korea		KOR	Korea, Rep.	East Asia & Pacific	High income	1
14134919	Jung, Ho-Yeon, Kong, Min Sik, Lee, Seung Hun et al.. Prevalence and Related Characteristics of Carpal Tunnel Syndrome Among Orchardists in the Gyeongsangnam-do Region.. Annals of rehabilitation medicine, 2016, 40: 902-914	2016	1	0	0	0	0	0	0	1	0	1	0	0	0	0	0	0	0	0	0	0	South Korea		KOR	Korea, Rep.	East Asia & Pacific	High income	1
14133840	Yoo, Jeong Rae, Heo, Sang Taek, Kim, Miyeon et al.. Seroprevalence of Severe Fever with Thrombocytopenia Syndrome in the Agricultural Population of Jeju Island, Korea, 2015-2017.. Infection & chemotherapy, 2019, 51: 337-344	2019	1	0	0	0	0	0	0	0	0	0	0	1	1	0	0	0	0	0	0	0	South Korea		KOR	Korea, Rep.	East Asia & Pacific	High income	1
14130672	Kim, Hyocher, Lee, Kyungsuk, Rasanen, Kimmo. Agricultural injuries in Korea and errors in systems of safety.. Annals of agricultural and environmental medicine : AAEM, 2016, 23: 432-6	2016	1	0	0	0	0	0	0	1	1	0	0	0	0	0	0	0	0	0	0	0	South Korea		KOR	Korea, Rep.	East Asia & Pacific	High income	1
14122925	Kim, Kyungsu, Kim, Hyocher, Lee, Minji et al.. Incidence Rates of Agricultural Machine-Related Injuries in South Korea.. International journal of environmental research and public health, 2022, 19	2022	1	0	0	0	0	0	0	1	1	0	0	0	0	0	0	0	0	0	0	0	South Korea		KOR	Korea, Rep.	East Asia & Pacific	High income	1
14121128	Moon, Dong Chan, Jeong, Soo Kwan, Hyun, Bang-Hun et al.. Prevalence and Characteristics of Methicillin-Resistant Staphylococcus aureus Isolates in Pigs and Pig Farmers in Korea.. Foodborne pathogens and disease, 2019, 16: 256-261	2019	1	0	0	0	0	0	0	0	0	0	0	1	0	1	0	0	0	0	0	0	South Korea		KOR	Korea, Rep.	East Asia & Pacific	High income	1
14132872	Lee, Sang Hoon, Kim, Dong Soon, Kim, Young Whan et al.. Association between occupational dust exposure and prognosis of idiopathic pulmonary fibrosis: a Korean national survey.. Chest, 2015, 147: 465-474	2015	1	1	0	0	1	0	0	0	0	0	0	0	0	0	0	0	0	0	0	0	South Korea		KOR	Korea, Rep.	East Asia & Pacific	High income	1
14132476	Habib, Rima R, Mikati, Diana, Hojeij, Safa et al.. Associations between poor living conditions and multi-morbidity among Syrian migrant agricultural workers in Lebanon.. European journal of public health, 2016, 26: 1039-1044	2016	1	0	0	0	0	0	0	0	0	0	0	0	0	0	0	0	0	0	1	0	Lebanon		LBN	Lebanon	Middle East & North Africa	Lower middle income	0
14122922	Ekanayake, E M D V, Gunasekara, T D K S C, De Silva, P Mangala C S et al.. Applicability of Novel Urinary Biomarkers for the Assessment of Renal Injury in Selected Occupational Groups in Sri Lanka: A Comparative Study with Conventional Markers.. International journal of environmental research and public health, 2022, 19	2022	1	1	0	1	0	0	0	0	0	0	0	0	0	0	0	0	0	0	0	0	Sri Lanka		LKA	Sri Lanka	South Asia	Lower middle income	0
14130963	Jayasumana, Channa, Gunatilake, Sarath, Siribaddana, Sisira. Simultaneous exposure to multiple heavy metals and glyphosate may contribute to Sri Lankan agricultural nephropathy.. BMC nephrology, 2015, 16	2015	1	1	0	1	0	0	0	0	0	0	0	0	0	0	0	0	0	0	0	0	Sri Lanka		LKA	Sri Lanka	South Asia	Lower middle income	0
14130252	Fonseka, C L, Vidanapathirana, B N, de Silva, C M et al.. Doxycycline Usage for Prevention of Leptospirosis among Farmers and Reasons for Failure to Use Chemoprophylaxis: A Descriptive Study from Southern Sri Lanka.. Journal of tropical medicine, 2019, 2019	2019	1	0	0	0	0	0	0	0	0	0	0	1	1	0	0	0	0	0	0	0	Sri Lanka		LKA	Sri Lanka	South Asia	Lower middle income	0
14122720	Ekanayake, E M D V, De Silva, P Mangala C S, Gunasekara, T D K S C et al.. Prevalence of Chronic Kidney Disease of Uncertain Etiology Within Selected Farming Communities in Rural Sri Lanka.. Canadian journal of kidney health and disease, 2023, 10	2023	1	1	0	1	0	0	0	0	0	0	0	0	0	0	0	0	0	0	0	0	Sri Lanka		LKA	Sri Lanka	South Asia	Lower middle income	0
14131347	Jayasumana, Channa, Paranagama, Priyani, Agampodi, Suneth et al.. Drinking well water and occupational exposure to Herbicides is associated with chronic kidney disease, in Padavi-Sripura, Sri Lanka.. Environmental health : a global access science source, 2015, 14	2015	1	1	0	1	0	0	0	0	0	0	0	0	0	0	0	0	0	0	0	0	Sri Lanka		LKA	Sri Lanka	South Asia	Lower middle income	0
14110095	Nanayakkara, Indumathie, Dissanayake, Ruchira K, Nanayakkara, Saman. The presence of dehydration in paddy farmers in an area with chronic kidney disease of unknown aetiology.. Nephrology (Carlton, Vic.), 2020, 25: 156-162	2020	1	1	0	1	0	0	0	0	0	0	0	0	0	0	0	0	0	0	0	0	Sri Lanka		LKA	Sri Lanka	South Asia	Lower middle income	0
14113888	Kulasooriya, Pavithra N, Jayasekara, Kithsiri B, Nisansala, Thilini et al.. Utility of Self-Reported Heat Stress Symptoms and NGAL Biomarker to Screen for Chronic Kidney Disease of Unknown Origin (CKDu) in Sri Lanka.. International journal of environmental research and public health, 2021, 18	2021	2	1	1	1	0	0	0	0	0	0	0	0	0	0	0	0	0	0	0	0	Sri Lanka		LKA	Sri Lanka	South Asia	Lower middle income	0
14130790	De Silva, Pallagae Mangala C S, Mohammed Abdul, Khaja Shameem, Eakanayake, Eakanayake M D V et al.. Urinary Biomarkers KIM-1 and NGAL for Detection of Chronic Kidney Disease of Uncertain Etiology (CKDu) among Agricultural Communities in Sri Lanka.. PLoS neglected tropical diseases, 2016, 10	2016	1	1	0	1	0	0	0	0	0	0	0	0	0	0	0	0	0	0	0	0	Sri Lanka		LKA	Sri Lanka	South Asia	Lower middle income	0
14133668	Jayaweera, Jayaweera Arachchige Asela Samp, Kumbukgolla, Wikum Widuranga. Antibiotic resistance patterns of methicillin-resistant Staphylococcus aureus (MRSA) isolated from livestock and associated farmers in Anuradhapura, Sri Lanka.. Germs, 2017, 7: 132-139	2017	1	0	0	0	0	0	0	0	0	0	0	1	0	1	0	0	0	0	0	0	Sri Lanka		LKA	Sri Lanka	South Asia	Lower middle income	0
14112102	Edirithilake, Thanuri, Nanayakkara, Nishantha, Lin, Xiao Xiao et al.. Urinary MicroRNA Analysis Indicates an Epigenetic Regulation of Chronic Kidney Disease of Unknown Etiology in Sri Lanka.. MicroRNA (Shariqah, United Arab Emirates), 2023, 12: 156-163	2023	1	1	0	1	0	0	0	0	0	0	0	0	0	0	0	0	0	0	0	0	Sri Lanka		LKA	Sri Lanka	South Asia	Lower middle income	0
14111273	Jayasumana, Channa. Chronic Interstitial Nephritis in Agricultural Communities (CINAC) in Sri Lanka.. Seminars in nephrology, 2019, 39: 278-283	2019	1	1	0	1	0	0	0	0	0	0	0	0	0	0	0	0	0	0	0	0	Sri Lanka		LKA	Sri Lanka	South Asia	Lower middle income	0
14113969	Ngatchou, Nadine, Martin, Pierre-Yves, Fakhouri, Fadi et al.. [The kidneys : possible victims of global warming ?].. Les reins : cibles du rechauffement climatique ?, 2020, 16: 412-416	2020	1	1	0	1	0	0	0	0	0	0	0	0	0	0	0	0	0	0	0	0	Sri Lanka		LKA	Sri Lanka	South Asia	Lower middle income	0
14128455	Jayasekara, K B, Kulasooriya, P N, Wijayasiri, K N et al.. Relevance of heat stress and dehydration to chronic kidney disease (CKDu) in Sri Lanka.. Preventive medicine reports, 2019, 15	2019	1	1	0	1	0	0	0	0	0	0	0	0	0	0	0	0	0	0	0	0	Sri Lanka		LKA	Sri Lanka	South Asia	Lower middle income	0
14110492	Abdul, K S M, De Silva, P Mangala C S, Ekanayake, E M D V et al.. Occupational Paraquat and Glyphosate Exposure May Decline Renal Functions among Rural Farming Communities in Sri Lanka.. International journal of environmental research and public health, 2021, 18	2021	1	1	0	1	0	0	0	0	0	0	0	0	0	0	0	0	0	0	0	0	Sri Lanka		LKA	Sri Lanka	South Asia	Lower middle income	0
14132040	Badurdeen, Zeid, Nanayakkara, Nishantha, Ratnatunga, Neelakanthi V I et al.. Chronic kidney disease of uncertain etiology in Sri Lanka is a possible sequel of interstitial nephritis!.. Clinical nephrology, 2016, : 106-109	2016	1	1	0	1	0	0	0	0	0	0	0	0	0	0	0	0	0	0	0	0	Sri Lanka		LKA	Sri Lanka	South Asia	Lower middle income	0
14129574	Karunanayake, L, Karunanayake, P, Rathnayaka, C S et al.. Seroprevalence and associated risk factors of human Brucella infection in selected provinces in Sri Lanka.. The Ceylon medical journal, 2019, 64: 25-29	2019	1	0	0	0	0	0	0	0	0	0	0	1	1	0	0	0	0	0	0	0	Sri Lanka		LKA	Sri Lanka	South Asia	Lower middle income	0
14130153	Stankevitz, Kayla, Staton, Catherine, Schoenfisch, Ashley et al.. Prevalence of occupational injury and its contributing factors among rubber tappers in Galle, Sri Lanka.. International journal of occupational and environmental health, 2016, 22: 333-340	2016	1	0	0	0	0	0	0	1	1	0	0	0	0	0	0	0	0	0	0	0	Sri Lanka		LKA	Sri Lanka	South Asia	Lower middle income	0
14109499	Sorensen, Tina B, Matsuzaki, Mika, Gregson, John et al.. Is agricultural engagement associated with lower incidence or prevalence of cardiovascular diseases and cardiovascular disease risk factors? A systematic review of observational studies from low- and middle-income countries.. PloS one, 2020, 15	2020	1	1	1	0	0	0	0	0	0	0	0	0	0	0	0	0	0	0	0	0	LMIC	review	LMC	Lower middle income		Lower middle income	0
14124350	Tinto, Bachirou, Quellec, Jordan, Cetre-Sossah, Catherine et al.. Rift Valley fever in West Africa: A zoonotic disease with multiple socio-economic consequences.. One health (Amsterdam, Netherlands), 2023, 17	2023	1	0	0	0	0	0	0	0	0	0	0	1	1	0	0	0	0	0	0	0	LMIC	West Africa	LMC	Lower middle income		Lower middle income	0
14139848	Mirzaev, Ulugbek Khudayberdievich, Ouoba, Serge, Ko, Ko et al.. Systematic review and meta-analysis of hepatitis E seroprevalence in Southeast Asia: a comprehensive assessment of epidemiological patterns.. BMC infectious diseases, 2024, 24	2024	1	0	0	0	0	0	0	0	0	0	0	1	1	0	0	0	0	0	0	0	LMIC		LMC	Lower middle income			0
14117465	Wesseling, Catharina, Glaser, Jason, Rodriguez-Guzman, Julieta et al.. Chronic kidney disease of non-traditional origin in Mesoamerica: a disease primarily driven by occupational heat stress.. Revista panamericana de salud publica = Pan American journal of public health, 2020, 44	2020	1	1	0	1	0	0	0	0	0	0	0	0	0	0	0	0	0	0	0	0	LMIC		LMC	Lower middle income			0
14112665	Shah, Hiral A, Huxley, Paul, Elmes, Jocelyn et al.. Agricultural land-uses consistently exacerbate infectious disease risks in Southeast Asia.. Nature communications, 2019, 10	2019	1	0	0	0	0	0	0	0	0	0	0	1	1	0	0	0	0	0	0	0	LMIC	Southeast Asia	LMC	Lower middle income		Lower middle income	0
14109536	Valdivia Mazeyra, Mariel Fabiola, Munoz Ramos, Patricia, Serrano, Rosario et al.. Mesoamerican nephropathy: A not so unknown chronic kidney disease.. Nefrologia, 2021, 41: 612-619	2021	1	1	0	1	0	0	0	0	0	0	0	0	0	0	0	0	0	0	0	0	LMIC	Mesoamerica	LMC	Lower middle income		Lower middle income	0
14111027	Mlangeni, Nosimilo, Adetokunboh, Olatunji, Lembani, Martina et al.. Provision of HIV prevention and care services to farmworkers in sub-Saharan African countries.. Tropical medicine & international health : TM & IH, 2023, 28: 710-719	2023	1	0	0	0	0	0	0	0	0	0	0	1	0	0	1	0	0	0	0	0	LMIC	SSA	LMC	Lower middle income		Lower middle income	0
14109099	Shivakumar, Mrithula, Welsh, Victoria, Bajpai, Ram et al.. Musculoskeletal disorders and pain in agricultural workers in Low- and Middle-Income Countries: a systematic review and meta-analysis.. Rheumatology international, 2024, 44: 235-247	2024	1	0	0	0	0	0	0	1	0	1	0	0	0	0	0	0	0	0	0	0	LMIC		LMC	Lower middle income			0
14125189	Mlangeni, Nosimilo, Adetokunboh, Olatunji, Lembani, Martina et al.. Access to HIV healthcare services by farm workers in sub-Saharan Africa (SSA): a systematic review protocol.. BMJ open, 2022, 12	2022	1	0	0	0	0	0	0	0	0	0	0	1	0	0	1	0	0	0	0	0	LMIC		LMC	Lower middle income			0
14109468	Ncube, France, Kanda, Artwell, Sanyanga, Tatenda. Standing working posture and musculoskeletal pain among Citrus sinensis workers in a low-income country.. International journal of occupational safety and ergonomics : JOSE, 2021, 27: 128-135	2021	1	0	0	0	0	0	0	1	0	1	0	0	0	0	0	0	0	0	0	0	LMIC		LMC	Lower middle income			0
14124999	Kumaraveloo, K Sakthiaseelan, Lunner Kolstrup, Christina. Agriculture and musculoskeletal disorders in low- and middle-income countries.. Journal of agromedicine, 2018, 23: 227-248	2018	1	0	0	0	0	0	0	1	0	1	0	0	0	0	0	0	0	0	0	0	LMIC		LMC	Lower middle income			0
14123053	Lin, Yuzhou, Heng, Siyu, Anand, Shuchi et al.. Hemoglobin Levels Among Male Agricultural Workers: Analyses From the Demographic and Health Surveys to Investigate a Marker for Chronic Kidney Disease of Uncertain Etiology.. Journal of occupational and environmental medicine, 2022, 64	2022	1	1	0	1	0	0	0	0	0	0	0	0	0	0	0	0	0	0	0	0	Lesotho		LSO	Lesotho	Sub-Saharan Africa	Lower middle income	0
14121700	Khalis, Mohamed, El Rhazi, Karima, Fort, Emmanuel et al.. Occupation and risk of female breast cancer: A case-control study in Morocco.. American journal of industrial medicine, 2019, 62: 838-846	2019	1	1	0	0	0	1	0	0	0	0	0	0	0	0	0	0	0	0	0	0	Morocco		MAR	Morocco	Middle East & North Africa	Lower middle income	0
14113327	Ben Khadda, Zineb, Fagroud, Mustapha, El Karmoudi, Yahya et al.. Farmers' Knowledge, Attitudes, and Perceptions Regarding Carcinogenic Pesticides in Fez Meknes Region (Morocco).. International journal of environmental research and public health, 2021, 18	2021	1	0	0	0	0	0	0	1	0	0	1	0	0	0	0	0	0	0	0	0	Morocco		MAR	Morocco	Middle East & North Africa	Lower middle income	0
14119746	Samih, Majda, Ahami, A O T. Excessive Pesticide Use Likely to Cause the Onset of Myasthenia Gravis in the Moroccan Agricultural Population.. Pakistan journal of biological sciences : PJBS, 2020, 23: 917-921	2020	1	0	0	0	0	0	0	0	0	0	0	0	0	0	0	0	0	0	0	1	Morocco		MAR	Morocco	Middle East & North Africa	Lower middle income	0
14118903	Faddane, Kaoutar, Moumni, Houda, Cherkaoui, Imad et al.. Seroprevalence of human brucellosis in Morocco and associated risk factors.. Veterinary world, 2022, 15: 2224-2233	2022	1	0	0	0	0	0	0	0	0	0	0	1	1	0	0	0	0	0	0	0	Morocco		MAR	Morocco	Middle East & North Africa	Lower middle income	0
14133157	Bozicevic, Ivana, Guezzar, Fatiha, Stulhofer, Aleksandar et al.. HIV prevalence and related risk behaviours in female seasonal farm workers in Souss Massa Draa, Morocco: results from a cross-sectional survey using cluster-based sampling.. Sexually transmitted infections, 2018, 94: 515-517	2018	1	0	0	0	0	0	0	0	0	0	0	1	0	0	1	0	0	0	0	0	Morocco		MAR	Morocco	Middle East & North Africa	Lower middle income	0
14133561	Rasamiravaka, Tsiry, Andriatsitohanana, Tojo Tiana, Rasamindrakotroka, Andry. Evaluation of methicillin-resistant Staphylococcus aureus nasal carriage in Malagasy pig and poultry non-industrial farmers.. Journal of infection in developing countries, 2017, 11: 129-135	2017	1	0	0	0	0	0	0	0	0	0	0	1	0	1	0	0	0	0	0	0	Madagascar		MDG	Madagascar	Sub-Saharan Africa	Low income	0
14110257	Rosa, Maria Jose, Armendariz-Arnez, Cynthia, Gudayol-Ferre, Esteve et al.. Association of pesticide exposure with neurobehavioral outcomes among avocado farmworkers in Mexico.. International journal of hygiene and environmental health, 2024, 256	2024	1	1	0	0	0	0	1	0	0	0	0	0	0	0	0	0	0	0	0	0	Mexico		MEX	Mexico	Latin America & Caribbean	Upper middle income	0
14114957	Keeney, Annie J, Quandt, Amy, Meng, Yu et al.. We All Have a Job to Do in This World, It's up to Us: Farmworker and Farmer Mental Health in a Rural US-Mexico Border Region.. Journal of agromedicine, 2023, 28: 365-377	2023	1	0	0	0	0	0	0	0	0	0	0	0	0	0	0	1	1	0	0	0	Mexico		MEX	Mexico	Latin America & Caribbean	Upper middle income	0
14119272	Lopez-Galvez, Nicolas, Wagoner, Rietta, Canales, Robert A et al.. Longitudinal assessment of kidney function in migrant farm workers.. Environmental research, 2021, 202	2021	1	1	0	1	0	0	0	0	0	0	0	0	0	0	0	0	0	0	0	0	Mexico		MEX	Mexico	Latin America & Caribbean	Upper middle income	0
14124384	Aguilar-Ramirez, Diego, Rana-Custodio, Alejandro, Villa, Antonio et al.. Decreased kidney function and agricultural work: a cross-sectional study in middle-aged adults from Tierra Blanca, Mexico.. Nephrology, dialysis, transplantation : official publication of the European Dialysis and Transplant Association - European Ren, 2021, 36: 1030-1038	2021	1	1	0	1	0	0	0	0	0	0	0	0	0	0	0	0	0	0	0	0	Mexico		MEX	Mexico	Latin America & Caribbean	Upper middle income	0
14116578	Keeney, Annie Jane, Quandt, Amy, Villasenor, Mercy D et al.. Occupational Stressors and Access to COVID-19 Resources among Commuting and Residential Hispanic/Latino Farmworkers in a US-Mexico Border Region.. International journal of environmental research and public health, 2022, 19	2022	1	0	0	0	0	0	0	0	0	0	0	0	0	0	0	1	1	0	0	0	Mexico		MEX	Mexico	Latin America & Caribbean	Upper middle income	0
14123411	Fontoura-Junior, Eduardo Espindola, Guimaraes, Liliana Andolpho Magalhaes, Lira, Ezequiel Ramirez et al.. Work-related accidents, musculoskeletal pain, and health-related quality of life among Pantanal farm workers in Brazil and ganaderos in Mexico.. Revista brasileira de medicina do trabalho : publicacao oficial da Associacao Nacional de Medicina do Trabalho-ANAMT, 2022, 20: 287-297	2022	2	0	0	0	0	0	0	1	1	1	0	0	0	0	0	0	0	0	0	0	Mexico		MEX	Mexico	Latin America & Caribbean	Upper middle income	0
14138604	Coco, Laura, Sanchez, Gabriela D, Campuzano, Gabriel A et al.. Hearing Difficulties Among Farmworkers in the Mexico-US Southwest Border Region.. Journal of immigrant and minority health, 2024,	2024	1	0	0	0	0	0	0	0	0	0	0	0	0	0	0	0	0	0	0	1	Mexico		MEX	Mexico	Latin America & Caribbean	Upper middle income	0
14131066	Cervera-Hernandez, Miguel E, Ordaz-Vazquez, Anabel, Torres-Gonzalez, Pedro et al.. Seroprevalence of brucellosis among dairy farm workers in Mexico.. Salud publica de Mexico, 2016, 58: 366-70	2016	1	0	0	0	0	0	0	0	0	0	0	1	1	0	0	0	0	0	0	0	Mexico		MEX	Mexico	Latin America & Caribbean	Upper middle income	0
14116201	Serrano-Medina, Aracely, Ugalde-Lizarraga, Angel, Bojorquez-Cuevas, Michelle Stephanie et al.. Neuropsychiatric Disorders in Farmers Associated with Organophosphorus Pesticide Exposure in a Rural Village of Northwest Mexico.. International journal of environmental research and public health, 2019, 16	2019	1	0	0	0	0	0	0	0	0	0	0	0	0	0	0	1	1	0	0	0	Mexico		MEX	Mexico	Latin America & Caribbean	Upper middle income	0
14134120	Acosta, Laura M, Andrews, Arthur R III, Canchila, M. Natalia Acosta et al.. Testing traditional machismo and the gender role strain theory with Mexican migrant farmworkers.. Hispanic Journal of Behavioral Sciences, 2020, 42: 215-234	2020	1	0	0	0	0	0	0	0	0	0	0	0	0	0	0	1	1	0	0	0	Mexico		MEX	Mexico	Latin America & Caribbean	Upper middle income	0
14110710	Castaneda, Jose, Caire-Juvera, Graciela, Sandoval, Sergio et al.. Food Security and Obesity among Mexican Agricultural Migrant Workers.. International journal of environmental research and public health, 2019, 16	2019	1	1	1	0	0	0	0	0	0	0	0	0	0	0	0	0	0	0	0	0	Mexico		MEX	Mexico	Latin America & Caribbean	Upper middle income	0
14131784	Arellano Galvez, Maria Del Carmen, Alvarez Gordillo, Guadalupe Del Carmen, Eroza Solana, Enrique et al.. [Food habitus: practices among migrant farm workers in a community of Sonora, Mexico].. Habitus alimentario: practicas entre trabajadores agricolas migrantes en una comunidad de Sonora, Mexico., 2019, 15	2019	1	1	1	0	0	0	0	0	0	0	0	0	0	0	0	0	0	0	0	0	Mexico		MEX	Mexico	Latin America & Caribbean	Upper middle income	0
14108779	Armendariz-Arnez, Cynthia, Tamayo-Ortiz, Marcela, Mora-Ardila, Francisco et al.. Prevalence of SARS-CoV-2 infection and impact of the COVID-19 pandemic in avocado farmworkers from Mexico.. Frontiers in public health, 2023, 11	2023	2	0	0	0	0	0	0	0	0	0	0	1	0	0	1	1	1	0	0	0	Mexico		MEX	Mexico	Latin America & Caribbean	Upper middle income	0
14124163	Prado, Kimberly Y, Rivera-Heredia, Maria Elena, McCurdy, Stephen A. Exposure to Workplace Sexual Harassment among Women and Men Farmworkers in the U.S. and Mexico.. Journal of agricultural safety and health, 2021, 27: 229-247	2021	1	0	0	0	0	0	0	1	1	0	0	0	0	0	0	0	0	0	0	0	Mexico		MEX	Mexico	Latin America & Caribbean	Upper middle income	0
14112083	Wagoner, Rietta S, Lopez-Galvez, Nicolas I, de Zapien, Jill G et al.. An Occupational Heat Stress and Hydration Assessment of Agricultural Workers in North Mexico.. International journal of environmental research and public health, 2020, 17	2020	1	1	0	1	0	0	0	0	0	0	0	0	0	0	0	0	0	0	0	0	Mexico		MEX	Mexico	Latin America & Caribbean	Upper middle income	0
14111256	Aguilar, Diego J, Madero, Magdalena. Other Potential CKD Hotspots in the World: The Cases of Mexico and the United States.. Seminars in nephrology, 2019, 39: 300-307	2019	1	1	0	1	0	0	0	0	0	0	0	0	0	0	0	0	0	0	0	0	Mexico		MEX	Mexico	Latin America & Caribbean	Upper middle income	0
14117985	Traore, Souleymane, Yapi, Richard B, Coulibaly, Kadiatou et al.. Seroprevalence of brucellosis in small ruminants and related risk behaviours among humans in different husbandry systems in Mali.. PloS one, 2021, 16	2021	1	0	0	0	0	0	0	0	0	0	0	1	1	0	0	0	0	0	0	0	Mali		MLI	Mali	Sub-Saharan Africa	Low income	0
14137614	Lwin, Thant Zaw, Than, Aye Aye, Min, Aung Zaw et al.. Effects of pesticide exposure on reproductivity of male groundnut farmers in Kyauk Kan village, Nyaung-U, Mandalay region, Myanmar.. Risk management and healthcare policy, 2018, 11: 235-241	2018	1	0	0	0	0	0	0	1	0	0	1	0	0	0	0	0	0	0	0	0	Myanmar		MMR	Myanmar	East Asia & Pacific	Lower middle income	0
14118840	Pwint Phyu, Mya, Theint Hlain, Zarchi Theint, Zaw, Thurein et al.. Correlation Study Between Erythrocyte Acetylcholinesterase Activity, Serum Malondialdehyde and Insulin Sensitivity in Agricultural Workers and Non-agricultural Workers in Nat-Kan Village, Magway Township.. Journal of the ASEAN Federation of Endocrine Societies, 2020, 35: 85-92	2020	1	1	1	0	0	0	0	0	0	0	0	0	0	0	0	0	0	0	0	0	Myanmar		MMR	Myanmar	East Asia & Pacific	Lower middle income	0
14122302	Thandar, Su Myat, Naing, Kyaw Thet, Sein, Mya Thanda. Serum High-sensitivity C-reactive Protein Level and Corrected QT Interval in Agricultural Workers in Myanmar Exposed to Chronic Occupational Organophosphate Pesticides.. Journal of UOEH, 2021, 43: 173-182	2021	1	1	1	0	0	0	0	0	0	0	0	0	0	0	0	0	0	0	0	0	Myanmar		MMR	Myanmar	East Asia & Pacific	Lower middle income	0
14132176	Chang, P Y, Qin, L, Zhao, P et al.. Association of regulator of G protein signaling (RGS5) gene variants and essential hypertension in Mongolian and Han populations.. Genetics and molecular research : GMR, 2015, 14: 17641-50	2015	1	1	1	0	0	0	0	0	0	0	0	0	0	0	0	0	0	0	0	0	Mongolia		MNG	Mongolia	East Asia & Pacific	Upper middle income	0
14132167	Yang, L, Tian, R G, Chang, P Y et al.. Association of SNPs in the PPARgamma gene and hypertension in a Mongolian population.. Genetics and molecular research : GMR, 2015, 14: 19295-308	2015	1	1	1	0	0	0	0	0	0	0	0	0	0	0	0	0	0	0	0	0	Mongolia		MNG	Mongolia	East Asia & Pacific	Upper middle income	0
14115672	Eleraky, Laila, Issa, Ramula, Maciel, Sonia et al.. High Prevalence of Overweight and Its Association with Mid-Upper Arm Circumference among Female and Male Farmers in Tanzania and Mozambique.. International journal of environmental research and public health, 2021, 18	2021	1	1	1	0	0	0	0	0	0	0	0	0	0	0	0	0	0	0	0	0	Mozambique		MOZ	Mozambique	Sub-Saharan Africa	Low income	0
14116143	Eleraky, Laila, Issa, Ramula, Maciel, Sonia et al.. Anthropometrics, Hemoglobin Status and Dietary Micronutrient Intake among Tanzanian and Mozambican Pigeon Pea Farmers.. Nutrients, 2022, 14	2022	3	1	1	0	0	0	0	0	0	0	0	0	0	0	0	0	0	0	1	1	Mozambique		MOZ	Mozambique	Sub-Saharan Africa	Low income	0
14125776	Nyantakyi-Frimpong, Hanson, Kangmennaang, Joseph, Bezner Kerr, Rachel et al.. Agroecology and healthy food systems in semi-humid tropical Africa: Participatory research with vulnerable farming households in Malawi.. Acta tropica, 2017, 175: 42-49	2017	1	0	0	0	0	0	0	0	0	0	0	0	0	0	0	0	0	0	1	0	Malawi		MWI	Malawi	Sub-Saharan Africa	Low income	0
14125029	Talukder, Byomkesh, van Loon, Gary W, Hipel, Keith W et al.. Health impacts of climate change on smallholder farmers.. One health (Amsterdam, Netherlands), 2021, 13	2021	3	0	0	0	0	0	0	0	0	0	0	1	1	0	0	1	1	0	1	0	Malawi		MWI	Malawi	Sub-Saharan Africa	Low income	0
14119672	Moyo, Yotam M, Jeebhay, Mohamed F, Baatjies, Roslynn et al.. Obstructive Lung Disease Linked to Occupational Exposures in Malawian Tobacco Farmers.. Journal of agromedicine, 2023, 28: 867-880	2023	1	1	0	0	1	0	0	0	0	0	0	0	0	0	0	0	0	0	0	0	Malawi		MWI	Malawi	Sub-Saharan Africa	Low income	0
14110843	Najib, M A, Noor-Izani, N J, Wan-Nor-Amilah, W A W et al.. High seroprevalence of anti-Fasciola antibody among cattle farm workers and dwellers in Kelantan.. Tropical biomedicine, 2020, 37: 389-396	2020	1	0	0	0	0	0	0	0	0	0	0	1	1	0	0	0	0	0	0	0	Malaysia		MYS	Malaysia	East Asia & Pacific	Upper middle income	0
14132527	Mohd Ridzuan, J, Aziah, B D, Zahiruddin, W M. Work Environment-Related Risk Factors for Leptospirosis among Plantation Workers in Tropical Countries: Evidence from Malaysia.. The international journal of occupational and environmental medicine, 2016, 7: 156-63	2016	1	0	0	0	0	0	0	0	0	0	0	1	1	0	0	0	0	0	0	0	Malaysia		MYS	Malaysia	East Asia & Pacific	Upper middle income	0
14138028	Bin Sulaiman, Shameer Khan, Ibrahim, Yusoff, Jeffree, Mohammad Saffree. Evaluating the perception of farmers towards pesticides and the health effect of pesticides: A cross-sectional study in the oil palm plantations of Papar, Malaysia.. Interdisciplinary toxicology, 2019, 12: 15-25	2019	1	0	0	0	0	0	0	1	0	0	1	0	0	0	0	0	0	0	0	0	Malaysia		MYS	Malaysia	East Asia & Pacific	Upper middle income	0
14121790	Akbar, Kurnia A, Try, Phally, Viwattanakulvanid, Pramon et al.. Work-Related Musculoskeletal Disorders Among Farmers in the Southeast Asia Region: A Systematic Review.. Safety and health at work, 2023, 14: 243-249	2023	1	0	0	0	0	0	0	1	0	1	0	0	0	0	0	0	0	0	0	0	Malaysia		MYS	Malaysia	East Asia & Pacific	Upper middle income	0
14127734	Daud, Aziah Binti, Mohd Fuzi, Nik Mohd Hafiz, Wan Mohammad, Wan Mohd Zahiruddin et al.. Leptospirosis and Workplace Environmental Risk Factors among Cattle Farmers in Northeastern Malaysia.. The international journal of occupational and environmental medicine, 2018, 9: 88-96	2018	1	0	0	0	0	0	0	0	0	0	0	1	1	0	0	0	0	0	0	0	Malaysia		MYS	Malaysia	East Asia & Pacific	Upper middle income	0
14124555	Ghane Kisomi, Masoumeh, Wong, Li Ping, Tay, Sun Tee et al.. A qualitative study to explore farmworkers' knowledge, beliefs and preventive practices toward ticks and tick-borne diseases.. Journal of infection in developing countries, 2019, 13: 1117-1126	2019	1	0	0	0	0	0	0	0	0	0	0	1	1	0	0	0	0	0	0	0	Malaysia		MYS	Malaysia	East Asia & Pacific	Upper middle income	0
14131470	Koh, Fui Xian, Kho, Kai Ling, Kisomi, Masoumeh Ghane et al.. Ehrlichia and Anaplasma Infections: Serological Evidence and Tick Surveillance in Peninsular Malaysia.. Journal of medical entomology, 2018, 55: 269-276	2018	1	0	0	0	0	0	0	0	0	0	0	1	1	0	0	0	0	0	0	0	Malaysia		MYS	Malaysia	East Asia & Pacific	Upper middle income	0
14120288	Rudzi, Siti Khairunnisaq, Ho, Yu Bin, Tan, Eugenie Sin Sing et al.. Exposure to Airborne Pesticides and Its Residue in Blood Serum of Paddy Farmers in Malaysia.. International journal of environmental research and public health, 2022, 19	2022	1	0	0	0	0	0	0	1	0	0	1	0	0	0	0	0	0	0	0	0	Malaysia		MYS	Malaysia	East Asia & Pacific	Upper middle income	0
14136476	Ya'acob, Noor Afifah, Abidin, Emilia Zainal, Rasdi, Irniza et al.. Reducing work-related musculoskeletal symptoms through implementation of Kiken Yochi training intervention approach.. Work: Journal of Prevention, Assessment & Rehabilitation, 2018, 60: 143-152	2018	1	0	0	0	0	0	0	1	0	1	0	0	0	0	0	0	0	0	0	0	Malaysia		MYS	Malaysia	East Asia & Pacific	Upper middle income	0
14125986	Mohd Shukri, Munirah, Ling Kho, Kai, Ghane Kisomi, Masoumeh et al.. Seroprevalence report on tick-borne encephalitis virus and Crimean-Congo hemorrhagic fever virus among Malaysian's farm workers.. BMC public health, 2015, 15	2015	1	0	0	0	0	0	0	0	0	0	0	1	1	0	0	0	0	0	0	0	Malaysia		MYS	Malaysia	East Asia & Pacific	Upper middle income	0
14128354	Douglas, K E, Amadi, C U. Soil transmitted helminth infection among farmers in Ukwa West Local Government Area, Abia State, south-east, Nigeria.. Nigerian journal of medicine : journal of the National Association of Resident Doctors of Nigeria, 2016, 25: 24-32	2016	1	0	0	0	0	0	0	0	0	0	0	1	1	0	0	0	0	0	0	0	Nigeria		NGA	Nigeria	Sub-Saharan Africa	Lower middle income	0
14121210	Abraham, Emem Godwin, Moses, Anietie Effiong, Motilewa, Uwemedimbuk Smart Olugbemi O et al.. Ocular Toxoplasmosis among Livestock Farmers and Raw Meat Handlers in Uyo, Nigeria.. Ethiopian journal of health sciences, 2021, 31: 257-266	2021	1	0	0	0	0	0	0	0	0	0	0	1	1	0	0	0	0	0	0	0	Nigeria		NGA	Nigeria	Sub-Saharan Africa	Lower middle income	0
14134075	Akangbe, Jones Adebola, Komolafe, Sola Emmanuel, Oduwaiye, Muyiwa Olarinde. Perceived Effects of Occupational Hazards on Farmers' Productivity in Kwara State, Nigeria.. Journal of UOEH, 2015, 37: 169-75	2015	3	0	0	0	0	0	0	1	1	1	0	1	1	0	0	0	0	0	0	0	Nigeria		NGA	Nigeria	Sub-Saharan Africa	Lower middle income	0
14118189	Ajayi, S O, Raji, Y R, Michael, O S et al.. Exposure to Agrochemicals and Markers of Kidney Damage among Farmers in Rural Communities in Southwestern Nigeria.. West African journal of medicine, 2021, 38: 48-53	2021	1	1	0	1	0	0	0	0	0	0	0	0	0	0	0	0	0	0	0	0	Nigeria		NGA	Nigeria	Sub-Saharan Africa	Lower middle income	0
14128634	Adejoh, Pius Enechojo, Amaike, Omobolanle Gift, Agugua, Augustine Okechuchwu et al.. Tales of woe: Farmers-herders conflict and victimisation experiences in Nigeria.. Journal of Aggression, Conflict and Peace Research, 2023, 15: 245-259	2023	1	0	0	0	0	0	0	1	1	0	0	0	0	0	0	0	0	0	0	0	Nigeria		NGA	Nigeria	Sub-Saharan Africa	Lower middle income	0
14122449	Olowogbon, Toyin S, Yoder, Aaron M, Fakayode, Segun B et al.. Agricultural stressors: identification, causes and perceived effects among Nigerian crop farmers.. Journal of agromedicine, 2019, 24: 46-55	2019	1	0	0	0	0	0	0	0	0	0	0	0	0	0	0	1	1	0	0	0	Nigeria		NGA	Nigeria	Sub-Saharan Africa	Lower middle income	0
14126923	Oyekale, Abayomi Samuel. Climate change induced occupational stress and reported morbidity among cocoa farmers in South-Western Nigeria.. Annals of agricultural and environmental medicine : AAEM, 2015, 22: 357-61	2015	1	0	0	0	0	0	0	0	0	0	0	0	0	0	0	0	0	0	1	0	Nigeria		NGA	Nigeria	Sub-Saharan Africa	Lower middle income	0
14133791	Akangbe, Jones A, Asiyanbi, Abidemi O, Ibraheem, Ayanda F et al.. An assessment of health practises among small-scale farmers in Kwara State, Nigeria.. Annals of agricultural and environmental medicine : AAEM, 2015, 22: 488-90	2015	2	0	0	0	0	0	0	0	0	0	0	0	0	0	0	1	0	1	1	0	Nigeria		NGA	Nigeria	Sub-Saharan Africa	Lower middle income	0
14121322	Omotayo, Abiodun Olusola. Parametric assessment of household's food intake, agricultural practices and health in rural South West, Nigeria.. Heliyon, 2020, 6	2020	2	0	0	0	0	0	0	1	1	0	0	0	0	0	0	0	0	0	1	0	Nigeria		NGA	Nigeria	Sub-Saharan Africa	Lower middle income	0
14115460	Omotayo, Abiodun Olusola. Data on the agricultural household's dietary diversity and health in the South West geopolitical zone of Nigeria.. Data in brief, 2020, 30	2020	1	0	0	0	0	0	0	0	0	0	0	0	0	0	0	0	0	0	1	0	Nigeria		NGA	Nigeria	Sub-Saharan Africa	Lower middle income	0
14123277	Ayanlowo, O O, Oladele, R O. Fungal Nail Infections amongst Cassava Farmers and Processors in Southwest Nigeria.. West African journal of medicine, 2022, 39: 1127-1133	2022	1	0	0	0	0	0	0	0	0	0	0	1	0	0	1	0	0	0	0	0	Nigeria		NGA	Nigeria	Sub-Saharan Africa	Lower middle income	0
14119781	Owonikoko, Saheed B, Suleiman, Jamila B A, Maibaka, Wusa Kondani et al.. What a man can do, a woman can do better: women farmers, livelihood and drug abuse in Adamawa State, northeastern Nigeria.. Journal of ethnicity in substance abuse, 2023, 22: 3-28	2023	1	0	0	0	0	0	0	0	0	0	0	0	0	0	0	1	0	1	0	0	Nigeria		NGA	Nigeria	Sub-Saharan Africa	Lower middle income	0
14109739	Fadare, Olusegun, Zanello, Giacomo, Srinivasan, Chittur. Stressor or succour? Examining the association between conflict, livestock assets, and farmers' mental health in Nigeria.. Economics and human biology, 2023, 49	2023	1	0	0	0	0	0	0	0	0	0	0	0	0	0	0	1	1	0	0	0	Nigeria		NGA	Nigeria	Sub-Saharan Africa	Lower middle income	0
14130581	Olatunji, Olabimpe A, Idemudia, Erhabor S, Olawa, Babatola D. Examining the influence of personality traits and family income on psychological distress among farmers: The role of educational status.. The Open Psychology Journal, 2021, 14	2021	1	0	0	0	0	0	0	0	0	0	0	0	0	0	0	1	1	0	0	0	Nigeria		NGA	Nigeria	Sub-Saharan Africa	Lower middle income	0
14111188	Sadiq, Lukman Shiji, Hashim, Zailina, Osman, Malina. The Impact of Heat on Health and Productivity among Maize Farmers in a Tropical Climate Area.. Journal of environmental and public health, 2019, 2019	2019	1	1	0	1	0	0	0	0	0	0	0	0	0	0	0	0	0	0	0	0	Nigeria		NGA	Nigeria	Sub-Saharan Africa	Lower middle income	0
14119102	Cadmus, Simeon, Salam, Samson Polycarp, Adesokan, Hezekiah Kehinde et al.. Seroprevalence of brucellosis and Q fever infections amongst pastoralists and their cattle herds in Sokoto State, Nigeria.. PloS one, 2021, 16	2021	1	0	0	0	0	0	0	0	0	0	0	1	1	0	0	0	0	0	0	0	Nigeria		NGA	Nigeria	Sub-Saharan Africa	Lower middle income	0
14126587	Otalu, Otalu Jnr, Kwaga, Jacob K P, Okolocha, Emmanuel Chukuwdi et al.. High Genetic Similarity of MRSA ST88 Isolated From Pigs and Humans in Kogi State, Nigeria.. Frontiers in microbiology, 2018, 9	2018	1	0	0	0	0	0	0	0	0	0	0	1	0	1	0	0	0	0	0	0	Nigeria		NGA	Nigeria	Sub-Saharan Africa	Lower middle income	0
14127374	Mbada, Chidozie Emmanuel, Adeyemi, Tijani Lukman, Adedoyin, Rufus Adesoji et al.. Prevalence and modes of complementary and alternative medicine use among peasant farmers with musculoskeletal pain in a rural community in South-Western Nigeria.. BMC complementary and alternative medicine, 2015, 15	2015	1	0	0	0	0	0	0	1	0	1	0	0	0	0	0	0	0	0	0	0	Nigeria		NGA	Nigeria	Sub-Saharan Africa	Lower middle income	0
14124671	Moda, Haruna Musa, Anang, Daniel Mensah, Moses, Newton et al.. Pesticide Safety Awareness among Rural Farmers in Dadinkowa, Gombe State, Nigeria.. International journal of environmental research and public health, 2022, 19	2022	1	0	0	0	0	0	0	1	0	0	1	0	0	0	0	0	0	0	0	0	Nigeria		NGA	Nigeria	Sub-Saharan Africa	Lower middle income	0
14120525	Alhaji, Nma Bida, Adeiza, Abdulrahman Musa, Godwin, Enid Abutu et al.. An assessment of the highly pathogenic avian influenza resurgence at human-poultry-environment interface in North-central Nigeria: Sociocultural determinants and One Health implications.. One health (Amsterdam, Netherlands), 2023, 16	2023	1	0	0	0	0	0	0	0	0	0	0	1	1	0	0	0	0	0	0	0	Nigeria		NGA	Nigeria	Sub-Saharan Africa	Lower middle income	0
14111645	Hansson, Erik, Glaser, Jason, Weiss, Ilana et al.. Workload and cross-harvest kidney injury in a Nicaraguan sugarcane worker cohort.. Occupational and environmental medicine, 2019, 76: 818-826	2019	1	1	0	1	0	0	0	0	0	0	0	0	0	0	0	0	0	0	0	0	Nicaragua		NIC	Nicaragua	Latin America & Caribbean	Lower middle income	0
14110758	Petropoulos, Zoe E, Laws, Rebecca L, Amador, Juan Jose et al.. Kidney Function, Self-Reported Symptoms, and Urine Findings in Nicaraguan Sugarcane Workers.. Kidney360, 2020, 1: 1042-1051	2020	1	1	0	1	0	0	0	0	0	0	0	0	0	0	0	0	0	0	0	0	Nicaragua		NIC	Nicaragua	Latin America & Caribbean	Lower middle income	0
14131259	Lebov, Jill F, Valladares, Eliette, Pena, Rodolfo et al.. A population-based study of prevalence and risk factors of chronic kidney disease in Leon, Nicaragua.. Canadian journal of kidney health and disease, 2015, 2	2015	1	1	0	1	0	0	0	0	0	0	0	0	0	0	0	0	0	0	0	0	Nicaragua		NIC	Nicaragua	Latin America & Caribbean	Lower middle income	0
14125059	Kupferman, Joseph, Ramirez-Rubio, Oriana, Amador, Juan Jose et al.. Acute Kidney Injury in Sugarcane Workers at Risk for Mesoamerican Nephropathy.. American journal of kidney diseases : the official journal of the National Kidney Foundation, 2018, 72: 475-482	2018	1	1	0	1	0	0	0	0	0	0	0	0	0	0	0	0	0	0	0	0	Nicaragua		NIC	Nicaragua	Latin America & Caribbean	Lower middle income	0
14125919	Gonzalez-Quiroz, Marvin, Smpokou, Evangelia-Theano, Silverwood, Richard J et al.. Decline in Kidney Function among Apparently Healthy Young Adults at Risk of Mesoamerican Nephropathy.. Journal of the American Society of Nephrology : JASN, 2018, 29: 2200-2212	2018	1	1	0	1	0	0	0	0	0	0	0	0	0	0	0	0	0	0	0	0	Nicaragua		NIC	Nicaragua	Latin America & Caribbean	Lower middle income	0
14125557	Glaser, Jason, Wegman, David H, Arias-Monge, Esteban et al.. Workplace Intervention for Heat Stress: Essential Elements of Design, Implementation, and Assessment.. International journal of environmental research and public health, 2022, 19	2022	1	1	0	1	0	0	0	0	0	0	0	0	0	0	0	0	0	0	0	0	Nicaragua		NIC	Nicaragua	Latin America & Caribbean	Lower middle income	0
14129706	Laws, Rebecca L, Brooks, Daniel R, Amador, Juan Jose et al.. Biomarkers of Kidney Injury Among Nicaraguan Sugarcane Workers.. American journal of kidney diseases : the official journal of the National Kidney Foundation, 2016, 67: 209-17	2016	1	1	0	1	0	0	0	0	0	0	0	0	0	0	0	0	0	0	0	0	Nicaragua		NIC	Nicaragua	Latin America & Caribbean	Lower middle income	0
14131658	Fischer, Rebecca S B, Vangala, Chandan, Truong, Luan et al.. Early detection of acute tubulointerstitial nephritis in the genesis of Mesoamerican nephropathy.. Kidney international, 2018, 93: 681-690	2018	1	1	0	1	0	0	0	0	0	0	0	0	0	0	0	0	0	0	0	0	Nicaragua		NIC	Nicaragua	Latin America & Caribbean	Lower middle income	0
14127421	Alicea-Planas, Jessica, Greiner, Lydia, Greiner, Philip A. Hypertension and related lifestyle factors among persons living in rural Nicaragua.. Applied nursing research : ANR, 2016, 29: 43-6	2016	1	1	1	0	0	0	0	0	0	0	0	0	0	0	0	0	0	0	0	0	Nicaragua		NIC	Nicaragua	Latin America & Caribbean	Lower middle income	0
14129242	Wesseling, Catharina, Aragon, Aurora, Gonzalez, Marvin et al.. Heat stress, hydration and uric acid: a cross-sectional study in workers of three occupations in a hotspot of Mesoamerican nephropathy in Nicaragua.. BMJ open, 2016, 6	2016	1	1	0	1	0	0	0	0	0	0	0	0	0	0	0	0	0	0	0	0	Nicaragua		NIC	Nicaragua	Latin America & Caribbean	Lower middle income	0
14118062	Keogh, Sinead A, Leibler, Jessica H, Sennett Decker, Caryn M et al.. High prevalence of chronic kidney disease of unknown etiology among workers in the Mesoamerican Nephropathy Occupational Study.. BMC nephrology, 2022, 23	2022	1	1	0	1	0	0	0	0	0	0	0	0	0	0	0	0	0	0	0	0	Nicaragua		NIC	Nicaragua	Latin America & Caribbean	Lower middle income	0
14131132	Laws, Rebecca L, Brooks, Daniel R, Amador, Juan Jose et al.. Changes in kidney function among Nicaraguan sugarcane workers.. International journal of occupational and environmental health, 2015, 21: 241-50	2015	1	1	0	1	0	0	0	0	0	0	0	0	0	0	0	0	0	0	0	0	Nicaragua		NIC	Nicaragua	Latin America & Caribbean	Lower middle income	0
14125044	Glaser, Jason, Hansson, Erik, Weiss, Ilana et al.. Preventing kidney injury among sugarcane workers: promising evidence from enhanced workplace interventions.. Occupational and environmental medicine, 2020, 77: 527-534	2020	1	1	0	1	0	0	0	0	0	0	0	0	0	0	0	0	0	0	0	0	Nicaragua		NIC	Nicaragua	Latin America & Caribbean	Lower middle income	0
14127342	Wesseling, Catharina, Aragon, Aurora, Gonzalez, Marvin et al.. Kidney function in sugarcane cutters in Nicaragua--A longitudinal study of workers at risk of Mesoamerican nephropathy.. Environmental research, 2016, 147: 125-32	2016	1	1	0	1	0	0	0	0	0	0	0	0	0	0	0	0	0	0	0	0	Nicaragua		NIC	Nicaragua	Latin America & Caribbean	Lower middle income	0
14123692	Ferguson, Ryan, Leatherman, Sarah, Fiore, Madeline et al.. Prevalence and Risk Factors for CKD in the General Population of Southwestern Nicaragua.. Journal of the American Society of Nephrology : JASN, 2020, 31: 1585-1593	2020	1	1	0	1	0	0	0	0	0	0	0	0	0	0	0	0	0	0	0	0	Nicaragua		NIC	Nicaragua	Latin America & Caribbean	Lower middle income	0
14134473	Wijkstrom, Julia, Gonzalez-Quiroz, Marvin, Hernandez, Mario et al.. Renal Morphology, Clinical Findings, and Progression Rate in Mesoamerican Nephropathy.. American journal of kidney diseases : the official journal of the National Kidney Foundation, 2017, 69: 626-636	2017	1	1	0	1	0	0	0	0	0	0	0	0	0	0	0	0	0	0	0	0	Nicaragua		NIC	Nicaragua	Latin America & Caribbean	Lower middle income	0
14124060	Hansson, Erik, Wesseling, Catharina, Wegman, David et al.. Point-of-care biomarkers for prediction of kidney function trajectory among sugarcane cutters: a comparative test accuracy study.. BMJ open, 2022, 12	2022	1	1	0	1	0	0	0	0	0	0	0	0	0	0	0	0	0	0	0	0	Nicaragua		NIC	Nicaragua	Latin America & Caribbean	Lower middle income	0
14110592	Raines, Nathan H, Leone, Dominick A, O'Callaghan-Gordo, Cristina et al.. Metabolic Features of Increased Gut Permeability, Inflammation, and Altered Energy Metabolism Distinguish Agricultural Workers at Risk for Mesoamerican Nephropathy.. Metabolites, 2023, 13	2023	1	1	0	1	0	0	0	0	0	0	0	0	0	0	0	0	0	0	0	0	Nicaragua		NIC	Nicaragua	Latin America & Caribbean	Lower middle income	0
14131534	Huijbers, Patricia M C, van Hoek, Angela H A M, Graat, Elisabeth A M et al.. Methicillin-resistant Staphylococcus aureus and extended-spectrum and AmpC beta-lactamase-producing Escherichia coli in broilers and in people living and/or working on organic broiler farms.. Veterinary microbiology, 2015, 176: 120-5	2015	1	0	0	0	0	0	0	0	0	0	0	1	0	1	0	0	0	0	0	0	Netherlands		NLD	Netherlands	Europe & Central Asia	High income	1
14134468	Dorado-Garcia, Alejandro, Graveland, Haitske, Bos, Marian E H et al.. Effects of Reducing Antimicrobial Use and Applying a Cleaning and Disinfection Program in Veal Calf Farming: Experiences from an Intervention Study to Control Livestock-Associated MRSA.. PloS one, 2015, 10	2015	1	0	0	0	0	0	0	0	0	0	0	1	0	1	0	0	0	0	0	0	Netherlands		NLD	Netherlands	Europe & Central Asia	High income	1
14128350	VAN Cleef, B A G L, VAN Benthem, B H B, Verkade, E J M et al.. Health and health-related quality of life in pig farmers carrying livestock-associated methicillin-resistant Staphylococcus aureus.. Epidemiology and infection, 2016, 144: 1774-83	2016	1	0	0	0	0	0	0	0	0	0	0	0	0	0	0	0	0	0	1	0	Netherlands		NLD	Netherlands	Europe & Central Asia	High income	1
14127933	Dorado-Garcia, Alejandro, Dohmen, Wietske, Bos, Marian E H et al.. Dose-response relationship between antimicrobial drugs and livestock-associated MRSA in pig farming.. Emerging infectious diseases, 2015, 21: 950-9	2015	1	0	0	0	0	0	0	0	0	0	0	1	0	1	0	0	0	0	0	0	Netherlands		NLD	Netherlands	Europe & Central Asia	High income	1
14130353	Eddy, Pennie, Wertheim, Eleanor H, Hale, Matthew W et al.. The salivary alpha amylase awakening response is related to over-commitment.. Stress (Amsterdam, Netherlands), 2018, 21: 194-202	2018	1	0	0	0	0	0	0	0	0	0	0	0	0	0	0	1	1	0	0	0	Netherlands		NLD	Netherlands	Europe & Central Asia	High income	1
14129431	van Duijkeren, E, Hengeveld, P, Zomer, T P et al.. Transmission of MRSA between humans and animals on duck and turkey farms.. The Journal of antimicrobial chemotherapy, 2016, 71: 58-62	2016	1	0	0	0	0	0	0	0	0	0	0	1	0	1	0	0	0	0	0	0	Netherlands		NLD	Netherlands	Europe & Central Asia	High income	1
14111661	Lu, Lu, Sikkema, Reina S, Velkers, Francisca C et al.. Adaptation, spread and transmission of SARS-CoV-2 in farmed minks and associated humans in the Netherlands.. Nature communications, 2021, 12	2021	1	0	0	0	0	0	0	0	0	0	0	1	1	0	0	0	0	0	0	0	Netherlands		NLD	Netherlands	Europe & Central Asia	High income	1
14133818	Eduard, Wijnand, Schlunssen, Vivi, Sigsgaard, Torben et al.. Can selection explain the protective effects of farming on asthma?.. Annals of agricultural and environmental medicine : AAEM, 2015, 22: 467-9	2015	1	1	0	0	1	0	0	0	0	0	0	0	0	0	0	0	0	0	0	0	Norway		NOR	Norway	Europe & Central Asia	High income	1
14130830	Torske, Magnhild Oust, Bjorngaard, Johan Hakon, Hilt, Bjorn et al.. Farmers' mental health: A longitudinal sibling comparison - the HUNT study, Norway.. Scandinavian journal of work, environment & health, 2016, 42: 547-556	2016	1	0	0	0	0	0	0	0	0	0	0	0	0	0	0	1	1	0	0	0	Norway		NOR	Norway	Europe & Central Asia	High income	1
14132668	Sjurseth, Siri Kulberg, Gjerset, Britt, Bragstad, Karoline et al.. Human to animal transmission of influenza A(H1N1)pdm09 in a turkey breeder flock in Norway.. Infection ecology & epidemiology, 2017, 7	2017	1	0	0	0	0	0	0	0	0	0	0	1	1	0	0	0	0	0	0	0	Norway		NOR	Norway	Europe & Central Asia	High income	1
14117404	Slastad, Siri, Von Hirsch Svendsen, Kristin, Langhammer, Arnulf. Airway Symptoms among Farmers in Central Norway. A Comparative Study of Risks. The HUNT Study.. Journal of agromedicine, 2023, 28: 300-308	2023	1	1	0	0	1	0	0	0	0	0	0	0	0	0	0	0	0	0	0	0	Norway		NOR	Norway	Europe & Central Asia	High income	1
14129451	Torske, Magnhild Oust, Hilt, Bjorn, Glasscock, David et al.. Anxiety and Depression Symptoms Among Farmers: The HUNT Study, Norway.. Journal of agromedicine, 2016, 21: 24-33	2016	1	0	0	0	0	0	0	0	0	0	0	0	0	0	0	1	1	0	0	0	Norway		NOR	Norway	Europe & Central Asia	High income	1
14109423	Pizzato, Margherita, Martinsen, Jan Ivar, Heikkinen, Sanna et al.. Socioeconomic status and risk of lung cancer by histological subtype in the Nordic countries.. Cancer medicine, 2022, 11: 1850-1859	2022	1	1	0	0	0	1	0	0	0	0	0	0	0	0	0	0	0	0	0	0	Norway		NOR	Norway	Europe & Central Asia	High income	1
14126793	Logstein, B. Predictors of mental complaints among Norwegian male farmers.. Occupational medicine (Oxford, England), 2016, 66: 332-7	2016	1	0	0	0	0	0	0	0	0	0	0	0	0	0	0	1	1	0	0	0	Norway		NOR	Norway	Europe & Central Asia	High income	1
14125386	Togawa, Kayo, Leon, Maria E, Lebailly, Pierre et al.. Cancer incidence in agricultural workers: Findings from an international consortium of agricultural cohort studies (AGRICOH).. Environment international, 2021, 157	2021	1	1	0	0	0	1	0	0	0	0	0	0	0	0	0	0	0	0	0	0	Norway		NOR	Norway	Europe & Central Asia	High income	1
14121734	Leon, Maria E, Schinasi, Leah H, Lebailly, Pierre et al.. Pesticide use and risk of non-Hodgkin lymphoid malignancies in agricultural cohorts from France, Norway and the USA: a pooled analysis from the AGRICOH consortium.. International journal of epidemiology, 2019, 48: 1519-1535	2019	1	1	0	0	0	1	0	0	0	0	0	0	0	0	0	0	0	0	0	0	Norway		NOR	Norway	Europe & Central Asia	High income	1
14139609	Steen, Natalie A, Krokstad, Steinar, Torske, Magnhild Oust. A Cross-Sectional Study of Farmer Health and Wellbeing in Norway: The HUNT Study (2017-2019).. Journal of agromedicine, 2023, 28: 809-820	2023	3	1	0	0	1	0	0	1	0	1	0	0	0	0	0	1	1	0	0	0	Norway		NOR	Norway	Europe & Central Asia	High income	1
14131037	Elstrom, Petter, Grontvedt, Carl Andreas, Gabrielsen, Christina et al.. Livestock-Associated MRSA CC1 in Norway; Introduction to Pig Farms, Zoonotic Transmission, and Eradication.. Frontiers in microbiology, 2019, 10	2019	1	0	0	0	0	0	0	0	0	0	0	1	0	1	0	0	0	0	0	0	Norway		NOR	Norway	Europe & Central Asia	High income	1
14122350	Kjestveit, Kari, Aas, Oddfrid, Holte, Kari Anne. Occupational injury rates among Norwegian farmers: A sociotechnical perspective.. Journal of safety research, 2021, 77: 182-195	2021	1	0	0	0	0	0	0	1	1	0	0	0	0	0	0	0	0	0	0	0	Norway		NOR	Norway	Europe & Central Asia	High income	1
14133140	Torske, Magnhild Oust, Hilt, Bjorn, Bjorngaard, Johan Hakon et al.. Disability pension and symptoms of anxiety and depression: a prospective comparison of farmers and other occupational groups. The HUNT Study, Norway.. BMJ open, 2015, 5	2015	1	0	0	0	0	0	0	0	0	0	0	0	0	0	0	1	1	0	0	0	Norway		NOR	Norway	Europe & Central Asia	High income	1
14120910	Sandsund, Mariann, Wiggen, Oystein, Holmen, Ingunn M et al.. Work strain and thermophysiological responses in Norwegian fish farming - a field study.. Industrial health, 2022, 60: 79-85	2022	1	0	0	0	0	0	0	1	0	1	0	0	0	0	0	0	0	0	0	0	Norway		NOR	Norway	Europe & Central Asia	High income	1
14132364	Logstein, Brit. Farm-Related Concerns and Mental Health Status Among Norwegian Farmers.. Journal of agromedicine, 2016, 21: 316-26	2016	1	0	0	0	0	0	0	0	0	0	0	0	0	0	0	1	1	0	0	0	Norway		NOR	Norway	Europe & Central Asia	High income	1
14119177	Kim, Joanne, Leon, Maria E, Schinasi, Leah H et al.. Exposure to pesticides and risk of Hodgkin lymphoma in an international consortium of agricultural cohorts (AGRICOH).. Cancer causes & control : CCC, 2023, 34: 995-1003	2023	1	1	0	0	0	1	0	0	0	0	0	0	0	0	0	0	0	0	0	0	Norway		NOR	Norway	Europe & Central Asia	High income	1
14114959	Hansen, Bjorn Gunnar, Osteras, Olav. Farmer welfare and animal welfare- Exploring the relationship between farmer's occupational well-being and stress, farm expansion and animal welfare.. Preventive veterinary medicine, 2019, 170	2019	1	0	0	0	0	0	0	0	0	0	0	0	0	0	0	1	1	0	0	0	Norway		NOR	Norway	Europe & Central Asia	High income	1
14127630	Letnes, Jon Magne, Torske, Magnhild Oust, Hilt, Bjorn et al.. Symptoms of depression and all-cause mortality in farmers, a cohort study: the HUNT study, Norway.. BMJ open, 2016, 6	2016	2	0	0	0	0	0	0	0	0	0	0	0	0	0	0	1	1	0	1	0	Norway		NOR	Norway	Europe & Central Asia	High income	1
14121717	El-Zaemey, Sonia, Schinasi, Leah H, Ferro, Gilles et al.. Animal farming and the risk of lymphohaematopoietic cancers: a meta-analysis of three cohort studies within the AGRICOH consortium.. Occupational and environmental medicine, 2019, 76: 827-837	2019	1	1	0	0	0	1	0	0	0	0	0	0	0	0	0	0	0	0	0	0	Norway		NOR	Norway	Europe & Central Asia	High income	1
14113205	Samant, Yogindra, Aas, Oddfrid, Ekle, Robert et al.. Physician Notified Work-Related Diseases Among Farmers in Norway: Data from 2007 - 2016.. Journal of agromedicine, 2020, 25: 201-209	2020	3	1	0	0	1	0	0	1	0	1	0	0	0	0	0	1	1	0	0	0	Norway		NOR	Norway	Europe & Central Asia	High income	1
14125082	Kafle, Simrin, Vaidya, Abhinav, Pradhan, Bandana et al.. Factors Associated with Practice of Chemical Pesticide Use and Acute Poisoning Experienced by Farmers in Chitwan District, Nepal.. International journal of environmental research and public health, 2021, 18	2021	1	0	0	0	0	0	0	1	0	0	1	0	0	0	0	0	0	0	0	0	Nepal		NPL	Nepal	South Asia	Lower middle income	0
14119180	Lambrou, Anastasia S, Luitel, Himal, Bhattarai, Rebanta K et al.. Informing influenza pandemic preparedness using commercial poultry farmer knowledge, attitudes, and practices (KAP) surrounding biosecurity and self-reported avian influenza outbreaks in Nepal.. One health (Amsterdam, Netherlands), 2020, 11	2020	1	0	0	0	0	0	0	0	0	0	0	1	1	0	0	0	0	0	0	0	Nepal		NPL	Nepal	South Asia	Lower middle income	0
14132066	Varma, Anshu, Neupane, Dinesh, Ellekilde Bonde, Jens Peter et al.. Is prevention of acute pesticide poisoning effective and efficient, with Locally Adapted Personal Protective Equipment? A randomized crossover study among farmers in Chitwan, Nepal.. La Medicina del lavoro, 2016, 107: 271-83	2016	1	0	0	0	0	0	0	1	0	0	1	0	0	0	0	0	0	0	0	0	Nepal		NPL	Nepal	South Asia	Lower middle income	0
14117677	Karki, Rajesh, Dangol, Kanchan. Pesticide Use and Health Effects among Nepalese Farmers: A Cross-Sectional Study in Tokha Municipality.. Indian journal of occupational and environmental medicine, 2023, 27: 255-259	2023	1	0	0	0	0	0	0	1	0	0	1	0	0	0	0	0	0	0	0	0	Nepal		NPL	Nepal	South Asia	Lower middle income	0
14109757	Bhattrai, Saroj, Dhakal, Neelam, Poudyal, Anil et al.. Health Impact Associated with Pesticides Use among Vegetables Farmers in Nepal: A Secondary Analysis.. Journal of Nepal Health Research Council, 2021, 19: 498-503	2021	1	0	0	0	0	0	0	1	0	0	1	0	0	0	0	0	0	0	0	0	Nepal		NPL	Nepal	South Asia	Lower middle income	0
14110338	Lamichhane, Rajendra, Lama, Nishant, Subedi, Sangam et al.. Use of Pesticides and Health Risk among Farmers in Sunsari District, Nepal.. Journal of Nepal Health Research Council, 2019, 17: 66-70	2019	1	0	0	0	0	0	0	1	0	0	1	0	0	0	0	0	0	0	0	0	Nepal		NPL	Nepal	South Asia	Lower middle income	0
14125950	Bhattarai, Devendra, Singh, Suman Bahadur, Baral, Dharanidhar et al.. Work-related injuries among farmers: a cross-sectional study from rural Nepal.. Journal of occupational medicine and toxicology (London, England), 2016, 11	2016	1	0	0	0	0	0	0	1	1	0	0	0	0	0	0	0	0	0	0	0	Nepal		NPL	Nepal	South Asia	Lower middle income	0
14129184	Kofod, Dea Haagensen, Jors, Erik, Varma, Anshu et al.. The use of self-reported symptoms as a proxy for acute organophosphate poisoning after exposure to chlorpyrifos 50% plus cypermethrin 5% among Nepali farmers: a randomized, double-blind, placebo-controlled, crossover study.. Environmental health : a global access science source, 2016, 15	2016	1	0	0	0	0	0	0	1	0	0	1	0	0	0	0	0	0	0	0	0	Nepal		NPL	Nepal	South Asia	Lower middle income	0
14119082	Sanhueza, Juan M, Baker, Michael G, Benschop, Jackie et al.. Estimation of the burden of leptospirosis in New Zealand.. Zoonoses and public health, 2020, 67: 167-176	2020	1	0	0	0	0	0	0	0	0	0	0	1	1	0	0	0	0	0	0	0	New Zealand		NZL	New Zealand	East Asia & Pacific	High income	1
14134913	Davis, Rebecca. Hemp farmers' relationship among concepts and behavioral practices of stewardship, well-being, and honor.. Dissertation Abstracts International: Section B: The Sciences and Engineering, 2022, 83	2022	1	0	0	0	0	0	0	0	0	0	0	0	0	0	0	0	0	0	1	0	New Zealand		NZL	New Zealand	East Asia & Pacific	High income	1
14121326	Greig, Bruce, Nuthall, Peter, Old, Kevin. An Analysis of Farmers' Human Characteristics as Drivers of Their Anxiety.. Journal of agromedicine, 2020, 25: 135-146	2020	1	0	0	0	0	0	0	0	0	0	0	0	0	0	0	1	1	0	0	0	New Zealand		NZL	New Zealand	East Asia & Pacific	High income	1
14121095	Edwards, J P, Kuhn-Sherlock, B. Opportunities for improving the safety of dairy parlor workers.. Journal of dairy science, 2021, 104: 419-430	2021	1	0	0	0	0	0	0	1	1	0	0	0	0	0	0	0	0	0	0	0	New Zealand		NZL	New Zealand	East Asia & Pacific	High income	1
14133282	Beautrais, Annette L. Farm suicides in New Zealand, 2007-2015: A review of coroners' records.. The Australian and New Zealand journal of psychiatry, 2018, 52: 78-86	2018	1	0	0	0	0	0	0	0	0	0	0	0	0	0	0	1	1	0	0	0	New Zealand		NZL	New Zealand	East Asia & Pacific	High income	1
14121736	Laird, Ian, McIntyre, Justine, Borman, Barry et al.. A New Zealand regional work-related sprains and strains surveillance, management and prevention programme: study protocol.. BMC musculoskeletal disorders, 2022, 23	2022	1	0	0	0	0	0	0	1	1	0	0	0	0	0	0	0	0	0	0	0	New Zealand		NZL	New Zealand	East Asia & Pacific	High income	1
14135229	Morgaine, Kate, Thompson, Louise, Jahnke, Katie et al.. Goodyarn: Building mental health literacy in New Zealand's rural workforce.. Journal of Public Mental Health, 2017, 16: 180-190	2017	1	0	0	0	0	0	0	0	0	0	0	0	0	0	0	1	1	0	0	0	New Zealand		NZL	New Zealand	East Asia & Pacific	High income	1
14125861	Sanhueza, J M, Heuer, C, Wilson, P R et al.. Seroprevalence and Risk Factors for Leptospira Seropositivity in Beef Cattle, Sheep and Deer Farmers in New Zealand.. Zoonoses and public health, 2017, 64: 370-380	2017	1	0	0	0	0	0	0	0	0	0	0	1	1	0	0	0	0	0	0	0	New Zealand		NZL	New Zealand	East Asia & Pacific	High income	1
14114413	Kashif, Muhammad, Talib, Azka, Imtiaz, Zainab et al.. Hand-arm vibration syndrome among harvesting farmers: A cross-sectional study from Pakistan.. Work (Reading, Mass.), 2023, 75: 265-273	2023	1	0	0	0	0	0	0	1	0	1	0	0	0	0	0	0	0	0	0	0	Pakistan		PAK	Pakistan	South Asia	Lower middle income	0
14131756	Bakhsh, Khuda, Ahmad, Nameem, Tabasum, Shanza et al.. Health hazards and adoption of personal protective equipment during cotton harvesting in Pakistan.. The Science of the total environment, 2017, 598: 1058-1064	2017	1	0	0	0	0	0	0	1	0	0	1	0	0	0	0	0	0	0	0	0	Pakistan		PAK	Pakistan	South Asia	Lower middle income	0
14113783	Tahir, Muhammad Farooq, Abbas, Muhammad Athar, Ghafoor, Tamkeen et al.. Seroprevalence and risk factors of avian influenza H9 virus among poultry professionals in Rawalpindi, Pakistan.. Journal of infection and public health, 2020, 13: 414-417	2020	1	0	0	0	0	0	0	0	0	0	0	1	1	0	0	0	0	0	0	0	Pakistan		PAK	Pakistan	South Asia	Lower middle income	0
14134610	Khattak, Irfan, Mushtaq, Muhammad H, Ayaz, Sultan et al.. Occurrence of zoonotic tuberculosis in occupationally exposed high-risk groups in Peshawar, Pakistan.. International journal of mycobacteriology, 2016,	2016	1	0	0	0	0	0	0	0	0	0	0	1	1	0	0	0	0	0	0	0	Pakistan		PAK	Pakistan	South Asia	Lower middle income	0
14109350	Khoso, Aneeta, Wasim, Saba, Zainab, Saima. Prevalence and predictors of respiratory symptoms and illnesses among farmers: a cross-sectional survey, Pakistan.. Eastern Mediterranean health journal = La revue de sante de la Mediterranee orientale = al-Majallah al-sihhiyah li-sharq al-mut, 2019, 25: 698-705	2019	1	1	0	0	1	0	0	0	0	0	0	0	0	0	0	0	0	0	0	0	Pakistan		PAK	Pakistan	South Asia	Lower middle income	0
14125379	Memon, Qurat Ul Ain, Wagan, Shoaib Ahmed, Chunyu, Dong et al.. Health problems from pesticide exposure and personal protective measures among women cotton workers in southern Pakistan.. The Science of the total environment, 2019, 685: 659-666	2019	1	0	0	0	0	0	0	1	0	0	1	0	0	0	0	0	0	0	0	0	Pakistan		PAK	Pakistan	South Asia	Lower middle income	0
14124812	Raza, Muhammad Haseeb, Abid, Muhammad, Faisal, Muhammad et al.. Environmental and Health Impacts of Crop Residue Burning: Scope of Sustainable Crop Residue Management Practices.. International journal of environmental research and public health, 2022, 19	2022	2	1	1	0	0	0	0	0	0	0	0	0	0	0	0	0	0	0	1	0	Pakistan		PAK	Pakistan	South Asia	Lower middle income	0
14132509	Khan, Muhammad, Damalas, Christos A. Occupational exposure to pesticides and resultant health problems among cotton farmers of Punjab, Pakistan.. International journal of environmental health research, 2015, 25: 508-21	2015	1	0	0	0	0	0	0	1	0	0	1	0	0	0	0	0	0	0	0	0	Pakistan		PAK	Pakistan	South Asia	Lower middle income	0
14112087	Kouser, Shahzad, Spielman, David J, Qaim, Matin. Transgenic cotton and farmers' health in Pakistan.. PloS one, 2019, 14	2019	1	0	0	0	0	0	0	0	0	0	0	0	0	0	0	0	0	0	1	0	Pakistan		PAK	Pakistan	South Asia	Lower middle income	0
14123006	Ali, Danish, Kaiser, Muhammad Adeel, Khokhar, Muhammad Imran et al.. Fodder cutter (Tokka) injuries: A preventable morbidity.. JPMA. The Journal of the Pakistan Medical Association, 2021, 71: 1022-1024	2021	1	0	0	0	0	0	0	1	1	0	0	0	0	0	0	0	0	0	0	0	Pakistan		PAK	Pakistan	South Asia	Lower middle income	0
14118547	Wadani, Zahid Hyder, Azam, Iqbal, Irfan, Muhammad et al.. Pesticides Use and Impaired Lung Function Among Male Agricultural Farmers in Rural Sindh, Pakistan.. Asia-Pacific journal of public health, 2022, 34: 230-235	2022	1	1	0	0	1	0	0	0	0	0	0	0	0	0	0	0	0	0	0	0	Pakistan		PAK	Pakistan	South Asia	Lower middle income	0
14126318	Rabbani, Unaib, Fatmi, Zafar. Incidence, patterns and associated factors for occupational injuries among agricultural workers in a developing country.. Medical journal of the Islamic Republic of Iran, 2018, 32	2018	1	0	0	0	0	0	0	1	1	0	0	0	0	0	0	0	0	0	0	0	Pakistan		PAK	Pakistan	South Asia	Lower middle income	0
14130937	Bakhsh, Khuda, Ahmad, Naeem, Kamran, M Asif et al.. Occupational hazards and health cost of women cotton pickers in Pakistani Punjab.. BMC public health, 2016, 16	2016	1	0	0	0	0	0	0	1	0	0	1	0	0	0	0	0	0	0	0	0	Pakistan		PAK	Pakistan	South Asia	Lower middle income	0
14111552	Hussain, Sabir, Hussain, Abrar, Ho, Jeffery et al.. An Epidemiological Survey Regarding Ticks and Tick-Borne Diseases among Livestock Owners in Punjab, Pakistan: A One Health Context.. Pathogens (Basel, Switzerland), 2021, 10	2021	1	0	0	0	0	0	0	0	0	0	0	1	1	0	0	0	0	0	0	0	Pakistan		PAK	Pakistan	South Asia	Lower middle income	0
14115511	Yasmeen, Roheela, Ali, Zulfiqar, Tyrrel, Sean et al.. Assessment of Respiratory Problems in Workers Associated with Intensive Poultry Facilities in Pakistan.. Safety and health at work, 2020, 11: 118-124	2020	1	1	0	0	1	0	0	0	0	0	0	0	0	0	0	0	0	0	0	0	Pakistan		PAK	Pakistan	South Asia	Lower middle income	0
14118036	Ruiz-Alejos, Andrea, Caplin, Ben, Miranda, J Jaime et al.. CKD and CKDu in northern Peru: a cross-sectional analysis under the DEGREE protocol.. BMC nephrology, 2021, 22	2021	1	1	0	1	0	0	0	0	0	0	0	0	0	0	0	0	0	0	0	0	Peru		PER	Peru	Latin America & Caribbean	Upper middle income	0
14124379	Bazo-Alvarez, Juan Carlos, Bazalar-Palacios, Janina, Bazalar, Jahaira et al.. Mental health among the sugarcane industry farmers and non-farmers in Peru: a cross-sectional study on occupational health.. BMJ open, 2022, 12	2022	1	0	0	0	0	0	0	0	0	0	0	0	0	0	0	1	1	0	0	0	Peru		PER	Peru	Latin America & Caribbean	Upper middle income	0
14131501	Del Prado-Lu, Jinky Leilanie. Insecticide residues in soil, water, and eggplant fruits and farmers' health effects due to exposure to pesticides.. Environmental health and preventive medicine, 2015, 20: 53-62	2015	1	0	0	0	0	0	0	1	0	0	1	0	0	0	0	0	0	0	0	0	Philippines		PHL	Philippines	East Asia & Pacific	Lower middle income	0
14132234	Lu, Jinky Leilanie. Assessment of Pesticide-Related Pollution and Occupational Health of Vegetable Farmers in Benguet Province, Philippines.. Journal of health & pollution, 2017, 7: 49-57	2017	1	0	0	0	0	0	0	1	0	0	1	0	0	0	0	0	0	0	0	0	Philippines		PHL	Philippines	East Asia & Pacific	Lower middle income	0
14124208	Eves, Richard. Marital sexual violence and conjugality in highlands Papua New Guinea.. Culture, health & sexuality, 2021, 23: 976-990	2021	1	0	0	0	0	0	0	1	1	0	0	0	0	0	0	0	0	0	0	0	Papua New Guinea		PNG	Papua New Guinea	East Asia & Pacific	Lower middle income	0
14132470	Raczkiewicz, Dorota, Owoc, Alfred, Sarecka-Hujar, Beata et al.. Pain involving the motor system and serum vitamin D concentration in postmenopausal women working in agriculture.. Annals of agricultural and environmental medicine : AAEM, 2017, 24: 151-155	2017	1	0	0	0	0	0	0	1	0	1	0	0	0	0	0	0	0	0	0	0	Poland		POL	Poland	Europe & Central Asia	High income	1
14113481	Borawski, Karol, Dunaj, Justyna, Czupryna, Piotr et al.. Prevalence of Spotted Fever Group Rickettsia in North-Eastern Poland.. Infectious diseases (London, England), 2019, 51: 810-814	2019	1	0	0	0	0	0	0	0	0	0	0	1	1	0	0	0	0	0	0	0	Poland		POL	Poland	Europe & Central Asia	High income	1
14132479	Raczkiewicz, Dorota, Owoc, Alfred, Sarecka-Hujar, Beata et al.. Impact of spinal pain on daily living activities in postmenopausal women working in agriculture.. Annals of agricultural and environmental medicine : AAEM, 2017, 24: 134-140	2017	1	0	0	0	0	0	0	1	0	1	0	0	0	0	0	0	0	0	0	0	Poland		POL	Poland	Europe & Central Asia	High income	1
14118083	Godala, Malgorzata, Moczulski, Dariusz, Maslach, Dominik et al.. Assessment of cardiovascular risk in patients with metabolic syndrome working in the agricultural sector.. Przeglad epidemiologiczny, 2021, 75: 108-118	2021	2	1	1	0	0	0	0	0	0	0	0	0	0	0	0	0	0	0	0	0	Poland		POL	Poland	Europe & Central Asia	High income	1
14130284	Milanowska, Joanna, Mackiewicz, Barbara, Wegorowski, Pawel et al.. The quality of life of farmers with chronic obstructive pulmonary disease (COPD).. Annals of agricultural and environmental medicine : AAEM, 2017, 24: 283-287	2017	1	1	0	0	1	0	0	0	0	0	0	0	0	0	0	0	0	0	0	0	Poland		POL	Poland	Europe & Central Asia	High income	1
14128818	Szymanska-Czerwinska, Monika, Galinska, Elzbieta Monika, Niemczuk, Krzysztof et al.. Prevalence of Coxiella burnetii Infection in Humans Occupationally Exposed to Animals in Poland.. Vector borne and zoonotic diseases (Larchmont, N.Y.), 2015, 15: 261-7	2015	1	0	0	0	0	0	0	0	0	0	0	1	1	0	0	0	0	0	0	0	Poland		POL	Poland	Europe & Central Asia	High income	1
14111387	Lachowski, Stanislaw, Lachowska, Boguslawa Halina. Adolescent work on family farms in Poland - an assessment of hazards.. Annals of agricultural and environmental medicine : AAEM, 2020, 27: 672-679	2020	1	0	0	0	0	0	0	1	1	0	0	0	0	0	0	0	0	0	0	0	Poland		POL	Poland	Europe & Central Asia	High income	1
14129026	Panczuk, Anna, Tokarska-Rodak, Malgorzata, Koziol-Montewka, Maria et al.. The incidence of Borrelia burgdorferi, Anaplasma phagocytophilum and Babesia microti coinfections among foresters and farmers in eastern Poland.. Journal of vector borne diseases, 2016, 53: 348-354	2016	1	0	0	0	0	0	0	0	0	0	0	1	1	0	0	0	0	0	0	0	Poland		POL	Poland	Europe & Central Asia	High income	1
14127404	Zajac, Violetta, Wojcik-Fatla, Angelina, Dutkiewicz, Jacek et al.. Bartonella henselae in eastern Poland: the relationship between tick infection rates and the serological response of individuals occupationally exposed to tick bites.. Journal of vector ecology : journal of the Society for Vector Ecology, 2015, 40: 75-82	2015	1	0	0	0	0	0	0	0	0	0	0	1	1	0	0	0	0	0	0	0	Poland		POL	Poland	Europe & Central Asia	High income	1
14133641	Jurek, Tomasz, Rorat, Marta. Fatal accidents at work in agriculture associated with alcohol intoxication in Lower Silesia in Poland.. Smiertelne wypadki przy pracy w rolnictwie na Dolnym Slasku w Polsce zwiazane z upojeniem alkoholowym., 2017, 68: 23-30	2017	1	0	0	0	0	0	0	1	1	0	0	0	0	0	0	0	0	0	0	0	Poland		POL	Poland	Europe & Central Asia	High income	1
14126932	Rorat, Marta, Thannhauser, Agata, Jurek, Tomasz. Analysis of injuries and causes of death in fatal farm-related incidents in Lower Silesia, Poland.. Annals of agricultural and environmental medicine : AAEM, 2015, 22: 271-4	2015	1	0	0	0	0	0	0	1	1	0	0	0	0	0	0	0	0	0	0	0	Poland		POL	Poland	Europe & Central Asia	High income	1
14122013	Godala, Malgorzata, Gaszynska, Ewelina, Moczulski, Dariusz et al.. [Assessment of 25(OH)D concentration in people with metabolic syndrome working in agriculture].. Ocena stezenia 25(OH)D u osob z zespolem metabolicznym pracujacych w rolnictwie., 2021, 72: 9-18	2021	1	1	1	0	0	0	0	0	0	0	0	0	0	0	0	0	0	0	0	0	Poland		POL	Poland	Europe & Central Asia	High income	1
14124207	Raczkiewicz, Dorota, Saran, Tomasz, Sarecka-Hujar, Beata et al.. Work conditions in agriculture as risk factors of spinal pain in postmenopausal women.. International journal of occupational safety and ergonomics : JOSE, 2019, 25: 250-256	2019	1	0	0	0	0	0	0	1	0	1	0	0	0	0	0	0	0	0	0	0	Poland		POL	Poland	Europe & Central Asia	High income	1
14134276	Mroczkowska, Aneta, Zmudzki, Jacek, Marszalek, Natalia et al.. Livestock-associated Staphylococcus aureus on Polish pig farms.. PloS one, 2017, 12	2017	1	0	0	0	0	0	0	0	0	0	0	1	0	1	0	0	0	0	0	0	Poland		POL	Poland	Europe & Central Asia	High income	1
14120867	Borawski, Karol, Dunaj, Justyna, Czupryna, Piotr et al.. Assessment of Coxiella burnetii presence after tick bite in north-eastern Poland.. Infection, 2020, 48: 85-90	2020	1	0	0	0	0	0	0	0	0	0	0	1	1	0	0	0	0	0	0	0	Poland		POL	Poland	Europe & Central Asia	High income	1
14133602	Szeszenia-Dabrowska, Neonila, Swiatkowska, Beata, Wilczynska, Urszula. Occupational diseases among farmers in Poland.. Choroby zawodowe rolnikow w Polsce., 2016, 67: 163-71	2016	1	0	0	0	0	0	0	0	0	0	0	1	1	0	0	0	0	0	0	0	Poland		POL	Poland	Europe & Central Asia	High income	1
14129617	Szewczyk, Mateusz, Pazdrowski, Jakub, Golusinski, Pawel et al.. Basal cell carcinoma in farmers: an occupation group at high risk.. International archives of occupational and environmental health, 2016, 89: 497-501	2016	1	1	0	0	0	1	0	0	0	0	0	0	0	0	0	0	0	0	0	0	Poland		POL	Poland	Europe & Central Asia	High income	1
14133809	Mackiewicz, Barbara, Skorska, Czeslawa, Dutkiewicz, Jacek. Relationship between concentrations of microbiological agents in the air of agricultural settings and occurrence of work-related symptoms in exposed persons.. Annals of agricultural and environmental medicine : AAEM, 2015, 22: 473-7	2015	2	1	0	0	1	0	0	0	0	0	0	0	0	0	0	0	0	0	1	0	Poland		POL	Poland	Europe & Central Asia	High income	1
14126385	Zajac, V, Pinkas, J, Wojcik-Fatla, A et al.. Prevalence of serological response to Borrelia burgdorferi in farmers from eastern and central Poland.. European journal of clinical microbiology & infectious diseases : official publication of the European Society of Clinical Micr, 2017, 36: 437-446	2017	1	0	0	0	0	0	0	0	0	0	0	1	1	0	0	0	0	0	0	0	Poland		POL	Poland	Europe & Central Asia	High income	1
14121452	Pagan-Santana, Marysel, Amaya, C, Rivera-Gutierrez, R et al.. Chronic Diseases among Agricultural Workers in a Rural Area of Puerto Rico.. Journal of agromedicine, 2021, 26: 211-219	2021	1	1	1	0	0	0	0	0	0	0	0	0	0	0	0	0	0	0	0	0	Puerto Rico		PRI	Puerto Rico	Latin America & Caribbean	High income	1
14120460	Cruz, Rita, Santos, Carla, Esteves, Fernando et al.. Occupationally Acquired Q Fever in Shepherds and Sheep Milk Cheesemakers.. EcoHealth, 2020, 17: 255-257	2020	1	0	0	0	0	0	0	0	0	0	0	1	1	0	0	0	0	0	0	0	Portugal		PRT	Portugal	Europe & Central Asia	High income	1
14132552	Sham'a, Farid Abu, Skogstad, Marit, Nijem, Khaldoun et al.. Cross-Shift Changes in Lung Function Among Palestinian Farmers During High- and Low-Exposure Periods to Pesticides: A Longitudinal Study.. Archives of environmental & occupational health, 2015, 70: 218-24	2015	1	1	0	0	1	0	0	0	0	0	0	0	0	0	0	0	0	0	0	0	Palestinian Territory		PSE	West Bank and Gaza	Middle East & North Africa	Lower middle income	0
14124860	Bezrukova, G A, Danilov, A N, Spirin, V F et al.. [The modern characteristics of occupational morbidity of agriculture workers].. Problemy sotsial'noi gigieny, zdravookhraneniia i istorii meditsiny, 2019, 27: 1003-1007	2019	3	1	0	0	0	0	1	1	0	1	0	1	1	0	0	0	0	0	0	0	Russia		RUS	Russian Federation	Europe & Central Asia	High income	1
14117950	Okonya, Joshua Sikhu, Petsakos, Athanasios, Suarez, Victor et al.. Pesticide Use Practices in Root, Tuber, and Banana Crops by Smallholder Farmers in Rwanda and Burundi.. International journal of environmental research and public health, 2019, 16	2019	1	0	0	0	0	0	0	1	0	0	1	0	0	0	0	0	0	0	0	0	Rwanda		RWA	Rwanda	Sub-Saharan Africa	Low income	0
14125584	Ndayambaje, Benjamin, Amuguni, Hellen, Coffin-Schmitt, Jeanne et al.. Pesticide Application Practices and Knowledge among Small-Scale Local Rice Growers and Communities in Rwanda: A Cross-Sectional Study.. International journal of environmental research and public health, 2019, 16	2019	1	0	0	0	0	0	0	1	0	0	1	0	0	0	0	0	0	0	0	0	Rwanda		RWA	Rwanda	Sub-Saharan Africa	Low income	0
14121204	Walden, Heather D S, Lo, Modou Moustapha, Maunsell, Fiona P et al.. Anemia and intestinal parasites in farmers and family members and sheep in two agro-ecological zones in Senegal.. One health (Amsterdam, Netherlands), 2021, 13	2021	1	0	0	0	0	0	0	0	0	0	0	1	1	0	0	0	0	0	0	0	Senegal		SEN	Senegal	Sub-Saharan Africa	Lower middle income	0
14139046	Muriithi, Cyrus, Mwongera, Caroline, Abera, Wuletawu et al.. Evaluating rural household well-being and empowerment among women and young farmers in Senegal.. Data in brief, 2024, 52	2024	1	0	0	0	0	0	0	0	0	0	0	0	0	0	0	0	0	0	1	0	Senegal		SEN	Senegal	Sub-Saharan Africa	Lower middle income	0
14120535	Walden, Heather D S, Lo, Modou Moustapha, Maunsell, Fiona P et al.. Burden of anemia and intestinal parasites in farmers and family members and owned livestock in two geographic locations in Senegal before and during the rainy seasons.. One health (Amsterdam, Netherlands), 2022, 15	2022	1	0	0	0	0	0	0	0	0	0	0	1	1	0	0	0	0	0	0	0	Senegal		SEN	Senegal	Sub-Saharan Africa	Lower middle income	0
14123053	Lin, Yuzhou, Heng, Siyu, Anand, Shuchi et al.. Hemoglobin Levels Among Male Agricultural Workers: Analyses From the Demographic and Health Surveys to Investigate a Marker for Chronic Kidney Disease of Uncertain Etiology.. Journal of occupational and environmental medicine, 2022, 64	2022	1	1	0	1	0	0	0	0	0	0	0	0	0	0	0	0	0	0	0	0	Senegal		SEN	Senegal	Sub-Saharan Africa	Lower middle income	0
14109245	Koroma, Emmanuel Tamba, Kangbai, Jia Bainga. Agro-industrial accidents linked to length of service, operation site and confidence in employer adherence to safety rules.. BMC public health, 2020, 20	2020	1	0	0	0	0	0	0	1	1	0	0	0	0	0	0	0	0	0	0	0	Sierra Leone		SLE	Sierra Leone	Sub-Saharan Africa	Low income	0
14119915	Herrera Valdes, Raul, Almaguer Lopez, Miguel, Orantes Navarro, Carlos M et al.. Chronic interstitial nephritis of nontraditional causes in Salvadoran agricultural communities.. Clinical nephrology, 2020, 93: 60-67	2020	1	1	0	1	0	0	0	0	0	0	0	0	0	0	0	0	0	0	0	0	El Salvador		SLV	El Salvador	Latin America & Caribbean	Upper middle income	0
14118062	Keogh, Sinead A, Leibler, Jessica H, Sennett Decker, Caryn M et al.. High prevalence of chronic kidney disease of unknown etiology among workers in the Mesoamerican Nephropathy Occupational Study.. BMC nephrology, 2022, 23	2022	1	1	0	1	0	0	0	0	0	0	0	0	0	0	0	0	0	0	0	0	El Salvador		SLV	El Salvador	Latin America & Caribbean	Upper middle income	0
14134473	Wijkstrom, Julia, Gonzalez-Quiroz, Marvin, Hernandez, Mario et al.. Renal Morphology, Clinical Findings, and Progression Rate in Mesoamerican Nephropathy.. American journal of kidney diseases : the official journal of the National Kidney Foundation, 2017, 69: 626-636	2017	1	1	0	1	0	0	0	0	0	0	0	0	0	0	0	0	0	0	0	0	El Salvador		SLV	El Salvador	Latin America & Caribbean	Upper middle income	0
14122530	Anastario, Mike, Arias Rodas, Miguel Geovanny, Escobar Arteaga, Milton Alexander et al.. Genitourinary Systems Entangled with Shifting Environments in a Salvadoran Subsistence Farming Community.. Medical anthropology quarterly, 2021, 35: 246-265	2021	1	1	0	1	0	0	0	0	0	0	0	0	0	0	0	0	0	0	0	0	El Salvador		SLV	El Salvador	Latin America & Caribbean	Upper middle income	0
14134979	Garcia-Trabanino, Ramon, Jarquin, Emmanuel, Wesseling, Catharina et al.. Heat stress, dehydration, and kidney function in sugarcane cutters in El Salvador--A cross-shift study of workers at risk of Mesoamerican nephropathy.. Environmental research, 2015, 142: 746-55	2015	1	1	0	1	0	0	0	0	0	0	0	0	0	0	0	0	0	0	0	0	El Salvador		SLV	El Salvador	Latin America & Caribbean	Upper middle income	0
14132298	Zakutna, Lubica, Dorko, Erik, Mattova, Eva et al.. Sero-epidemiological study of Lyme disease among high-risk population groups in eastern Slovakia.. Annals of agricultural and environmental medicine : AAEM, 2015, 22: 632-6	2015	1	0	0	0	0	0	0	0	0	0	0	1	1	0	0	0	0	0	0	0	Slovakia		SVK	Slovak Republic	Europe & Central Asia	High income	1
14123985	Avbersek, Jana, Golob, Majda, Papic, Bojan et al.. Livestock-associated methicillin-resistant Staphylococcus aureus: Establishing links between animals and humans on livestock holdings.. Transboundary and emerging diseases, 2021, 68: 789-801	2021	1	0	0	0	0	0	0	0	0	0	0	1	0	1	0	0	0	0	0	0	Slovenia		SVN	Slovenia	Europe & Central Asia	High income	1
14109423	Pizzato, Margherita, Martinsen, Jan Ivar, Heikkinen, Sanna et al.. Socioeconomic status and risk of lung cancer by histological subtype in the Nordic countries.. Cancer medicine, 2022, 11: 1850-1859	2022	1	1	0	0	0	1	0	0	0	0	0	0	0	0	0	0	0	0	0	0	Sweden		SWE	Sweden	Europe & Central Asia	High income	1
14116879	Johansson, H, Hongslo Vala, C, Oden, A et al.. Low risk for hip fracture and high risk for hip arthroplasty due to osteoarthritis among Swedish farmers.. Osteoporosis international : a journal established as result of cooperation between the European Foundation for Osteoporosis an, 2018, 29: 741-749	2018	1	0	0	0	0	0	0	1	0	1	0	0	0	0	0	0	0	0	0	0	Sweden		SWE	Sweden	Europe & Central Asia	High income	1
14128720	Geng, Qiuqing, Field, William E, Salomon, Eva. Risk assessment of cattle handling on pasture using work environment screening tool.. Journal of agromedicine, 2015, 20: 116-24	2015	1	0	0	0	0	0	0	1	1	0	0	0	0	0	0	0	0	0	0	0	Sweden		SWE	Sweden	Europe & Central Asia	High income	1
14127549	Pinzke, Stefan. Comparison of Working Conditions and Prevalence of Musculoskeletal Symptoms among Dairy Farmers in Southern Sweden over a 25-Year Period.. Frontiers in public health, 2016, 4	2016	1	0	0	0	0	0	0	1	0	1	0	0	0	0	0	0	0	0	0	0	Sweden		SWE	Sweden	Europe & Central Asia	High income	1
14121976	Pinzke, Stefan, Lavesson, Lillian. Ergonomic conditions in manual harvesting in Swedish outdoor cultivation.. Annals of agricultural and environmental medicine : AAEM, 2018, 25: 481-487	2018	1	0	0	0	0	0	0	1	0	1	0	0	0	0	0	0	0	0	0	0	Sweden		SWE	Sweden	Europe & Central Asia	High income	1
14124987	Lunner-Kolstrup, Christina, Horndahl, Torsten, Karttunen, Janne P. Farm operators' experiences of advanced technology and automation in Swedish agriculture: a pilot study.. Journal of agromedicine, 2018, 23: 215-226	2018	1	0	0	0	0	0	0	0	0	0	0	0	0	0	0	1	1	0	0	0	Sweden		SWE	Sweden	Europe & Central Asia	High income	1
14109866	Doras, Camille, Ozcelik, Ranya, Abakar, Mahamat Fayiz et al.. Community-based symptom reporting among agro-pastoralists and their livestock in Chad in a One Health approach.. Acta tropica, 2024, 253	2024	2	1	0	0	1	0	0	0	0	0	0	0	0	0	0	0	0	0	0	1	Chad		TCD	Chad	Sub-Saharan Africa	Low income	0
14123447	Diallo, Aboudoulatif, Zotchi, Komi, Lawson-Evi, Povi et al.. Pesticides Use Practice by Market Gardeners in Lome (Togo).. Journal of toxicology, 2020, 2020	2020	1	0	0	0	0	0	0	1	0	0	1	0	0	0	0	0	0	0	0	0	Togo		TGO	Togo	Sub-Saharan Africa	Low income	0
14113708	Vudhironarit, Chayaphorn, Arphorn, Sara, Thanachoksawang, Chatchai et al.. Farm operations and slips, trips, and falls among corn farm workers in Thailand.. Industrial health, 2024, 62: 56-61	2024	1	0	0	0	0	0	0	1	1	0	0	0	0	0	0	0	0	0	0	0	Thailand		THA	Thailand	East Asia & Pacific	Upper middle income	0
14129911	Isaramalai, Sang-Arun, Hounsri, Kanokwan, Kongkamol, Chanon et al.. Integrating participatory ergonomic management in non-weight-bearing exercise and progressive resistance exercise on self-care and functional ability in aged farmers with knee osteoarthritis: a clustered randomized controlled trial.. Clinical interventions in aging, 2018, 13: 101-108	2018	1	0	0	0	0	0	0	1	0	1	0	0	0	0	0	0	0	0	0	0	Thailand		THA	Thailand	East Asia & Pacific	Upper middle income	0
14133799	Thetkathuek, Anamai, Jaidee, Wanlop. Factors that contribute to insecticide poisoning among immigrant agricultural workers in Thailand.. International journal of occupational and environmental health, 2017, 23: 60-70	2017	1	0	0	0	0	0	0	1	0	0	1	0	0	0	0	0	0	0	0	0	Thailand		THA	Thailand	East Asia & Pacific	Upper middle income	0
14109826	Nippanon, P, Sriruacha, C, Tantriratna, P et al.. Chemical Pesticide Use and Quality of Life of Rubber Farmers in the Northeast of Thailand.. Kathmandu University medical journal (KUMJ), 2019, 17: 3-8	2019	1	0	0	0	0	0	0	0	0	0	0	0	0	0	0	0	0	0	1	0	Thailand		THA	Thailand	East Asia & Pacific	Upper middle income	0
14119970	Kongtip, Pornpimol, Nankongnab, Noppanun, Tipayamongkholgul, Mathuros et al.. A Cross-Sectional Investigation of Cardiovascular and Metabolic Biomarkers among Conventional and Organic Farmers in Thailand.. International journal of environmental research and public health, 2018, 15	2018	1	1	1	0	0	0	0	0	0	0	0	0	0	0	0	0	0	0	0	0	Thailand		THA	Thailand	East Asia & Pacific	Upper middle income	0
14115236	Arphorn, Sara, Ishimaru, Tomohiro, Lertvarayut, Teepapipat et al.. Risk Factors for Occupational Falls among Middle-aged and Elderly Farm Workers in Nan Province, Thailand.. Journal of agromedicine, 2022, 27: 402-408	2022	1	0	0	0	0	0	0	1	1	0	0	0	0	0	0	0	0	0	0	0	Thailand		THA	Thailand	East Asia & Pacific	Upper middle income	0
14129519	Thetkathuek, Anamai, Daniell, William. Migrant Workers in Agriculture: A View from Thailand.. Journal of agromedicine, 2016, 21: 106-12	2016	3	1	0	0	1	0	0	0	0	0	0	1	1	0	0	0	0	0	1	0	Thailand		THA	Thailand	East Asia & Pacific	Upper middle income	0
14129450	Sapbamrer, Ratana. Pesticide Use, Poisoning, and Knowledge and Unsafe Occupational Practices in Thailand.. New solutions : a journal of environmental and occupational health policy : NS, 2018, 28: 283-302	2018	1	0	0	0	0	0	0	1	0	0	1	0	0	0	0	0	0	0	0	0	Thailand		THA	Thailand	East Asia & Pacific	Upper middle income	0
14133098	Saleeon, Thanusin, Siriwong, Wattasit, Maldonado-Perez, Hector Luis et al.. Salivary cotinine levels as a biomarker for green tobacco sickness in dry tobacco production among Thai traditional tobacco farmers.. Roczniki Panstwowego Zakladu Higieny, 2016, 67: 121-30	2016	1	0	0	0	0	0	0	0	0	0	0	0	0	0	0	0	0	0	0	1	Thailand		THA	Thailand	East Asia & Pacific	Upper middle income	0
14137809	Tangtong, Chaiyanun, Yoosook, Wittaya, Kongtip, Pornpimol et al.. Risk factors associated with hand tractor related injuries among rice farmers in Thailand.. Human and ecological risk assessment : HERA, 2022, 28: 43-57	2022	1	0	0	0	0	0	0	1	1	0	0	0	0	0	0	0	0	0	0	0	Thailand		THA	Thailand	East Asia & Pacific	Upper middle income	0
14108697	Sapbamrer, Ratana, Sittitoon, Nalin, Thongtip, Sakesun et al.. Acute health symptoms related to perception and practice of pesticides use among farmers from all regions of Thailand.. Frontiers in public health, 2023, 11	2023	1	0	0	0	0	0	0	1	0	0	1	0	0	0	0	0	0	0	0	0	Thailand		THA	Thailand	East Asia & Pacific	Upper middle income	0
14124498	Arphorn, Sara, Lertvarayut, Teepapipat, Kiatkitroj, Kanpitcha et al.. Association between physical capacity and occupational falls among middle-aged and older farmers in Thailand: Using the self-check risk assessment tool in Japan.. Journal of occupational health, 2021, 63	2021	1	0	0	0	0	0	0	1	1	0	0	0	0	0	0	0	0	0	0	0	Thailand		THA	Thailand	East Asia & Pacific	Upper middle income	0
14129265	Thetkathuek, Anamai, Meepradit, Parvena, Sa-Ngiamsak, Teerayut. A Cross-sectional Study of Musculoskeletal Symptoms and Risk Factors in Cambodian Fruit Farm Workers in Eastern Region, Thailand.. Safety and health at work, 2018, 9: 192-202	2018	1	0	0	0	0	0	0	1	0	1	0	0	0	0	0	0	0	0	0	0	Thailand		THA	Thailand	East Asia & Pacific	Upper middle income	0
14131730	Puntumetakul, Rungthip, Yodchaisarn, Wantanee, Emasithi, Alongkot et al.. Prevalence and individual risk factors associated with clinical lumbar instability in rice farmers with low back pain.. Patient preference and adherence, 2015, 9: 1-7	2015	1	0	0	0	0	0	0	1	0	1	0	0	0	0	0	0	0	0	0	0	Thailand		THA	Thailand	East Asia & Pacific	Upper middle income	0
14130291	Udom, Chadayu, Janwantanakul, Prawit, Kanlayanaphotporn, Rotsalai. The prevalence of low back pain and its associated factors in Thai rubber farmers.. Journal of occupational health, 2016, 58: 534-542	2016	1	0	0	0	0	0	0	1	0	1	0	0	0	0	0	0	0	0	0	0	Thailand		THA	Thailand	East Asia & Pacific	Upper middle income	0
14123558	Sombatsawat, Ekarat, Siriwong, Wattasit, Puangthongthub, Sitthichok. Risk factors, erythrocyte acetylcholinesterase inhibition, and self-reported symptoms of pesticide intoxication among farmers in Thailand: A cross-sectional study.. Roczniki Panstwowego Zakladu Higieny, 2023, 74: 113-120	2023	2	1	0	0	0	0	1	1	0	0	1	0	0	0	0	0	0	0	0	0	Thailand		THA	Thailand	East Asia & Pacific	Upper middle income	0
14119329	Kiatkitroj, Kanpitcha, Arphorn, Sara, Tangtong, Chaiyanun et al.. Risk factors associated with heat-related illness among sugarcane farmers in Thailand.. Industrial health, 2022, 60: 447-458	2022	1	1	0	1	0	0	0	0	0	0	0	0	0	0	0	0	0	0	0	0	Thailand		THA	Thailand	East Asia & Pacific	Upper middle income	0
14128375	Peungsuwan, Punnee, Chatchawan, Uraiwan, Puntumetakul, Rungthip et al.. The prevalence and work-related physical factors associated with knee pain in older Thai farmers.. Journal of physical therapy science, 2019, 31: 466-469	2019	1	0	0	0	0	0	0	1	0	1	0	0	0	0	0	0	0	0	0	0	Thailand		THA	Thailand	East Asia & Pacific	Upper middle income	0
14130413	Keawduangdee, Petcharat, Puntumetakul, Rungthip, Swangnetr, Manida et al.. Prevalence of low back pain and associated factors among farmers during the rice transplanting process.. Journal of physical therapy science, 2015, 27: 2239-45	2015	1	0	0	0	0	0	0	1	0	1	0	0	0	0	0	0	0	0	0	0	Thailand		THA	Thailand	East Asia & Pacific	Upper middle income	0
14139861	Tonchoy, Prakasit, Singkaew, Pannawadee, Pudpong, Punyisa et al.. Work-Related Hazards and Perceived Confined-Space Health Risk : Understanding the Correlation with Mental Workload Among Farmers in Northern Thailand's Shallow Wells.. Journal of agromedicine, 2024, 29: 461-476	2024	1	0	0	0	0	0	0	0	0	0	0	0	0	0	0	1	1	0	0	0	Thailand		THA	Thailand	East Asia & Pacific	Upper middle income	0
14120971	Chaiklieng, Sunisa, Chagkornburee, Chuthamas, Suggaravetsiri, Pornnapa. Situations of work-related diseases and injuries among agriculturists in the upper northeast regions of Thailand.. F1000Research, 2022, 11	2022	1	0	0	0	0	0	0	1	1	0	0	0	0	0	0	0	0	0	0	0	Thailand		THA	Thailand	East Asia & Pacific	Upper middle income	0
14125500	Puntumetakul, Rungthip, Neubert, Manida Swangnetr, Karukunchit, Usa et al.. Knee musculoskeletal impairments and associated pain factors among rice farmers.. Journal of back and musculoskeletal rehabilitation, 2018, 31: 1111-1117	2018	1	0	0	0	0	0	0	1	0	1	0	0	0	0	0	0	0	0	0	0	Thailand		THA	Thailand	East Asia & Pacific	Upper middle income	0
14109553	Noppakun, Kajohnsak, Juntarawijit, Chudchawal. Association between pesticide exposure and obesity: A cross-sectional study of 20,295 farmers in Thailand.. F1000Research, 2021, 10	2021	1	1	1	0	0	0	0	0	0	0	0	0	0	0	0	0	0	0	0	0	Thailand		THA	Thailand	East Asia & Pacific	Upper middle income	0
14120699	Sidthilaw, Sutthinee, Sapbamrer, Ratana, Pothirat, Chaicharn et al.. Effects of exposure to glyphosate on oxidative stress, inflammation, and lung function in maize farmers, Northern Thailand.. BMC public health, 2022, 22	2022	1	1	0	0	1	0	0	0	0	0	0	0	0	0	0	0	0	0	0	0	Thailand		THA	Thailand	East Asia & Pacific	Upper middle income	0
14123766	Rongsanam, Peerapat, Yano, Terdsak, Yokart, Wuttipong et al.. Acquisition Risk Factors of the SCCmec IX-Methicillin-Resistant Staphylococcus aureus in Swine Production Personnel in Chiang Mai and Lamphun Provinces, Thailand.. Antibiotics (Basel, Switzerland), 2020, 9	2020	1	0	0	0	0	0	0	0	0	0	0	1	0	1	0	0	0	0	0	0	Thailand		THA	Thailand	East Asia & Pacific	Upper middle income	0
14139438	Duangchinda, Aittiphol, Siripaiboon, Chuanpit, Kehanak, Srisurang et al.. Use of Pesticides and Health Risks to Chinese Water Chestnut Farmers in Suphanburi Province, Thailand.. Iranian journal of public health, 2023, 52: 2353-2362	2023	1	0	0	0	0	0	0	1	0	0	1	0	0	0	0	0	0	0	0	0	Thailand		THA	Thailand	East Asia & Pacific	Upper middle income	0
14111701	Luangwilai, Titaporn, Robson, Mark Gregory, Siriwong, Wattasit. Investigation of kidney function changes in sea salt workers during harvest season in Thailand.. Roczniki Panstwowego Zakladu Higieny, 2022, 73: 121-130	2022	1	1	0	1	0	0	0	0	0	0	0	0	0	0	0	0	0	0	0	0	Thailand		THA	Thailand	East Asia & Pacific	Upper middle income	0
14129630	Kaewboonchoo, Orawan, Kongtip, Pornpimol, Woskie, Susan. Occupational health and safety for agricultural workers in Thailand: gaps and recommendations, with a focus on pesticide use.. New solutions : a journal of environmental and occupational health policy : NS, 2015, 25: 102-20	2015	1	0	0	0	0	0	0	1	0	0	1	0	0	0	0	0	0	0	0	0	Thailand		THA	Thailand	East Asia & Pacific	Upper middle income	0
14118093	Srisookkum, Taweewun, Sapbamrer, Ratana. Health Symptoms and Health Literacy of Pesticides Used among Thai Cornfield Farmers.. Iranian journal of public health, 2020, 49: 2095-2102	2020	2	1	0	0	0	0	1	1	0	1	0	0	0	0	0	0	0	0	0	0	Thailand		THA	Thailand	East Asia & Pacific	Upper middle income	0
14116453	Kangkhetkron, Teera, Juntarawijit, Chudchawal. Factors Influencing Practice of Pesticide Use and Acute Health Symptoms among Farmers in Nakhon Sawan, Thailand.. International journal of environmental research and public health, 2021, 18	2021	1	0	0	0	0	0	0	1	0	0	1	0	0	0	0	0	0	0	0	0	Thailand		THA	Thailand	East Asia & Pacific	Upper middle income	0
14132028	Tongpoo, Achara, Sriapha, Charuwan, Wongvisawakorn, Sunun et al.. OCCUPATIONAL CARBAMATE POISONING IN THAILAND.. The Southeast Asian journal of tropical medicine and public health, 2015, 46: 798-804	2015	1	0	0	0	0	0	0	1	0	0	1	0	0	0	0	0	0	0	0	0	Thailand		THA	Thailand	East Asia & Pacific	Upper middle income	0
14138599	Kangkhetkron, Teera, Juntarawijit, Chudchawal. Pesticide exposure and lung cancer risk: A case-control study in Nakhon Sawan, Thailand.. F1000Research, 2020, 9	2020	1	1	0	0	0	1	0	0	0	0	0	0	0	0	0	0	0	0	0	0	Thailand		THA	Thailand	East Asia & Pacific	Upper middle income	0
14121297	Chokprasit, Parnchon, Yimthiang, Supabhorn, Veerasakul, Siriluk. Development and efficacy evaluation of a personalised self-care programme for reducing work-related musculoskeletal disorders among rubber farmers in Thailand.. Heliyon, 2023, 9	2023	1	0	0	0	0	0	0	1	0	1	0	0	0	0	0	0	0	0	0	0	Thailand		THA	Thailand	East Asia & Pacific	Upper middle income	0
14124937	Guytingco, Andrea, Thepaksorn, Phayong, Neitzel, Richard L. Prevalence of Abnormal Serum Cholinesterase and Associated Symptoms from Pesticide Exposure among Agricultural Workers in the South of Thailand.. Journal of agromedicine, 2018, 23: 270-278	2018	1	0	0	0	0	0	0	1	0	0	1	0	0	0	0	0	0	0	0	0	Thailand		THA	Thailand	East Asia & Pacific	Upper middle income	0
14109016	Bunsri, Siriphan, Muenchamnan, Nutnichawan, Naksen, Warangkana et al.. The Hematological and Biochemical Effects from Pesticide Exposure on Thai Vegetable Farmers.. Toxics, 2023, 11	2023	1	1	0	1	0	0	0	0	0	0	0	0	0	0	0	0	0	0	0	0	Thailand		THA	Thailand	East Asia & Pacific	Upper middle income	0
14117497	Nitikorn, Kewarin, Yogyorn, Densak, Kongtawelert, Amarin et al.. The Application of Neoprene Diving Boots in Reduction of Feet Injuries in the Sowing Process Among the Rice Farmers in Thailand.. Journal of agromedicine, 2024, 29: 18-25	2024	1	0	0	0	0	0	0	1	1	0	0	0	0	0	0	0	0	0	0	0	Thailand		THA	Thailand	East Asia & Pacific	Upper middle income	0
14128766	Hanklang, Suda, Kaewboonchoo, Orawan, Morioka, Ikuharu et al.. Gender Differences in Depression Symptoms Among Rice Farmers in Thailand.. Asia-Pacific journal of public health, 2016, 28: 83-93	2016	1	0	0	0	0	0	0	0	0	0	0	0	0	0	0	1	1	0	0	0	Thailand		THA	Thailand	East Asia & Pacific	Upper middle income	0
14130030	Kongtip, Pornpimol, Nankongnab, Noppanun, Mahaboonpeeti, Redeerat et al.. Differences among Thai Agricultural Workers' Health, Working Conditions, and Pesticide Use by Farm Type.. Annals of work exposures and health, 2018, 62: 167-181	2018	4	1	0	0	1	0	0	1	1	1	0	0	0	0	0	0	0	0	0	1	Thailand		THA	Thailand	East Asia & Pacific	Upper middle income	0
14109641	Choochouy, Nattagorn, Kongtip, Pornpimol, Chantanakul, Suttinun et al.. Hearing Loss in Agricultural Workers Exposed to Pesticides and Noise.. Annals of work exposures and health, 2019, 63: 707-718	2019	1	0	0	0	0	0	0	0	0	0	0	0	0	0	0	0	0	0	0	1	Thailand		THA	Thailand	East Asia & Pacific	Upper middle income	0
14122772	Ratanachina, Jate, Amaral, Andre, De Matteis, Sara et al.. Farming, pesticide exposure and respiratory health: a cross-sectional study in Thailand.. Occupational and environmental medicine, 2022, 79: 38-45	2022	1	1	0	0	1	0	0	0	0	0	0	0	0	0	0	0	0	0	0	0	Thailand		THA	Thailand	East Asia & Pacific	Upper middle income	0
14140049	Noomnual, Saisattha, Konthonbut, Pajaree, Kongtip, Pornpimol et al.. Mental Health Disorders among Thai Farmers: Occupational and Non-Occupational Stressors.. Human and ecological risk assessment : HERA, 2024, 30: 180-200	2024	1	0	0	0	0	0	0	0	0	0	0	0	0	0	0	1	1	0	0	0	Thailand		THA	Thailand	East Asia & Pacific	Upper middle income	0
14116433	Mueangkhiao, Patthawee, Siviroj, Penprapa, Sapbamrer, Ratana et al.. Biological variation in kidney injury and kidney function biomarkers among farmers in Lamphun province, Thailand.. Environmental science and pollution research international, 2020, 27: 12386-12394	2020	1	1	0	1	0	0	0	0	0	0	0	0	0	0	0	0	0	0	0	0	Thailand		THA	Thailand	East Asia & Pacific	Upper middle income	0
14130780	Jeephet, Kornthip, Kamsa-Ard, Siriporn, Bhudhisawasdi, Vajarabhongsa et al.. Association between Pesticide Use and Cholangiocarcinoma.. Asian Pacific journal of cancer prevention : APJCP, 2016, 17: 3979-82	2016	1	1	0	0	0	1	0	0	0	0	0	0	0	0	0	0	0	0	0	0	Thailand		THA	Thailand	East Asia & Pacific	Upper middle income	0
14127563	Sapbamrer, Ratana, Hongsibsong, Surat, Kerdnoi, Tanyaporn. Urinary dialkylphosphate metabolites and health symptoms among farmers in Thailand.. Archives of environmental & occupational health, 2017, 72: 145-152	2017	1	0	0	0	0	0	0	1	0	0	1	0	0	0	0	0	0	0	0	0	Thailand		THA	Thailand	East Asia & Pacific	Upper middle income	0
14124801	Sapbamrer, Ratana, Sittitoon, Nalin, La-Up, Aroon et al.. Changes in agricultural context and mental health of farmers in different regions of Thailand during the fifth wave of the COVID-19 pandemic.. BMC public health, 2022, 22	2022	1	1	0	0	0	0	1	0	0	0	0	0	0	0	0	0	0	0	0	0	Thailand		THA	Thailand	East Asia & Pacific	Upper middle income	0
14121933	Thavorntam, Watinee, Saengavut, Voravee, Armstrong, Leisa J et al.. Association of farmers' wellbeing in a drought-prone area, Thailand: applications of SPI and VCI indices.. Environmental monitoring and assessment, 2023, 195	2023	1	0	0	0	0	0	0	0	0	0	0	0	0	0	0	0	0	0	1	0	Thailand		THA	Thailand	East Asia & Pacific	Upper middle income	0
14114852	Ong-Artborirak, Parichat, Boonchieng, Waraporn, Juntarawijit, Yuwayong et al.. Potential Effects on Mental Health Status Associated with Occupational Exposure to Pesticides among Thai Farmers.. International journal of environmental research and public health, 2022, 19	2022	1	0	0	0	0	0	0	0	0	0	0	0	0	0	0	1	1	0	0	0	Thailand		THA	Thailand	East Asia & Pacific	Upper middle income	0
14134279	Te-Chaniyom, Thanidtha, Geater, Alan F, Kongkaew, Wandee et al.. Goat farm management and Brucella serological test among goat keepers and livestock officers, 2011-2012, Nakhon Si Thammarat Province, southern Thailand.. One health (Amsterdam, Netherlands), 2016, 2: 126-130	2016	1	0	0	0	0	0	0	0	0	0	0	1	1	0	0	0	0	0	0	0	Thailand		THA	Thailand	East Asia & Pacific	Upper middle income	0
14114481	Thammachai, Ajchamon, Sapbamrer, Ratana, Rohitrattana, Juthasiri et al.. Effects of urinary of organophosphate metabolites on nerve conduction and neurobehavioral performance among farmers in northern Thailand.. Environmental science and pollution research international, 2023, 30: 38794-38809	2023	1	1	0	0	0	0	1	0	0	0	0	0	0	0	0	0	0	0	0	0	Thailand		THA	Thailand	East Asia & Pacific	Upper middle income	0
14123793	Kaewdok, Teeraphun, Sirisawasd, Sanpatchaya, Taptagaporn, Sasitorn. Agricultural Risk Factors Related Musculoskeletal Disorders among Older Farmers in Pathum Thani Province, Thailand.. Journal of agromedicine, 2021, 26: 185-192	2021	1	0	0	0	0	0	0	1	0	1	0	0	0	0	0	0	0	0	0	0	Thailand		THA	Thailand	East Asia & Pacific	Upper middle income	0
14122894	Bhuanantanondh, Petcharatana, Buchholz, Bryan, Arphorn, Sara et al.. The Prevalence of and Risk Factors Associated with Musculoskeletal Disorders in Thai Oil Palm Harvesting Workers: A Cross-Sectional Study.. International journal of environmental research and public health, 2021, 18	2021	1	0	0	0	0	0	0	1	0	1	0	0	0	0	0	0	0	0	0	0	Thailand		THA	Thailand	East Asia & Pacific	Upper middle income	0
14121493	Pundee, Ritthirong, Kongtip, Pornpimol, Nankongnab, Noppanun et al.. Cross-shift change of acute kidney injury biomarkers in sugarcane farmers and cutters.. Human and ecological risk assessment : HERA, 2021, 27: 1170-1187	2021	1	1	0	1	0	0	0	0	0	0	0	0	0	0	0	0	0	0	0	0	Thailand		THA	Thailand	East Asia & Pacific	Upper middle income	0
14131649	Saleeon, T, Siriwong, W, Maldonado-Perez, H L et al.. Green Tobacco Sickness among Thai Traditional Tobacco Farmers, Thailand.. The international journal of occupational and environmental medicine, 2015, 6: 169-76	2015	1	0	0	0	0	0	0	0	0	0	0	0	0	0	0	0	0	0	0	1	Thailand		THA	Thailand	East Asia & Pacific	Upper middle income	0
14115398	Kitjakrancharoensin, Peranut, Yasan, Kittipong, Hongyantarachai, Kwanjira et al.. Prevalence and Risk Factors of Chronic Obstructive Pulmonary Disease Among Agriculturists in a Rural Community, Central Thailand.. International journal of chronic obstructive pulmonary disease, 2020, 15: 2189-2198	2020	1	1	0	0	1	0	0	0	0	0	0	0	0	0	0	0	0	0	0	0	Thailand		THA	Thailand	East Asia & Pacific	Upper middle income	0
14132358	Thetkathuek, Anamai, Jaidee, Wanlop, Jaidee, Patchana. Access to Health Care by Migrant Farm Workers on Fruit Plantations in Eastern Thailand.. Journal of agromedicine, 2017, 22: 189-199	2017	1	0	0	0	0	0	0	1	0	1	0	0	0	0	0	0	0	0	0	0	Thailand		THA	Thailand	East Asia & Pacific	Upper middle income	0
14114691	Ong-Artborirak, Parichat, Kantow, Supakan, Seangpraw, Katekaew et al.. Ergonomic Risk Factors for Musculoskeletal Disorders among Ethnic Lychee-Longan Harvesting Workers in Northern Thailand.. Healthcare (Basel, Switzerland), 2022, 10	2022	1	0	0	0	0	0	0	1	0	1	0	0	0	0	0	0	0	0	0	0	Thailand		THA	Thailand	East Asia & Pacific	Upper middle income	0
14120750	Kongtawelert, Amarin, Buchholz, Bryan, Sujitrarath, Dusit et al.. Prevalence and Factors Associated with Musculoskeletal Disorders among Thai Burley Tobacco Farmers.. International journal of environmental research and public health, 2022, 19	2022	1	0	0	0	0	0	0	1	0	1	0	0	0	0	0	0	0	0	0	0	Thailand		THA	Thailand	East Asia & Pacific	Upper middle income	0
14136898	Meyer, Sarah R, Decker, Michele R, Tol, Wietse A et al.. Workplace and security stressors and mental health among migrant workers on the Thailand-Myanmar border.. Social Psychiatry and Psychiatric Epidemiology: The International Journal for Research in Social and Genetic Epidemiology and M, 2016, 51: 713-723	2016	1	0	0	0	0	0	0	0	0	0	0	0	0	0	0	1	1	0	0	0	Thailand		THA	Thailand	East Asia & Pacific	Upper middle income	0
14113895	Pengpan, Ratchadaporn, Kopolrat, Kulthida Y, Srichaijaroonpong, Sribud et al.. Relationship Between Pesticide Exposure Factors and Health Symptoms Among Chili Farmers in Northeast Thailand.. Journal of preventive medicine and public health = Yebang Uihakhoe chi, 2024, 57: 73-82	2024	1	0	0	0	0	0	0	1	0	0	1	0	0	0	0	0	0	0	0	0	Thailand		THA	Thailand	East Asia & Pacific	Upper middle income	0
14121014	Boonyathee, Sorawit, Ong-Artborirak, Parichat, Seangpraw, Katekaew et al.. Health Behavior, Level of Hemoglobin A1c, and Quality of Life Among Agricultural Workers of Various Ethnicities in Thai Border Communities.. Frontiers in medicine, 2022, 9	2022	1	0	0	0	0	0	0	0	0	0	0	0	0	0	0	0	0	0	1	0	Thailand		THA	Thailand	East Asia & Pacific	Upper middle income	0
14121790	Akbar, Kurnia A, Try, Phally, Viwattanakulvanid, Pramon et al.. Work-Related Musculoskeletal Disorders Among Farmers in the Southeast Asia Region: A Systematic Review.. Safety and health at work, 2023, 14: 243-249	2023	1	0	0	0	0	0	0	1	0	1	0	0	0	0	0	0	0	0	0	0	Thailand		THA	Thailand	East Asia & Pacific	Upper middle income	0
14130226	Juntarawijit, Chudchawal, Juntarawijit, Yuwayong. Association between diabetes and pesticides: a case-control study among Thai farmers.. Environmental health and preventive medicine, 2018, 23	2018	1	1	1	0	0	0	0	0	0	0	0	0	0	0	0	0	0	0	0	0	Thailand		THA	Thailand	East Asia & Pacific	Upper middle income	0
14110214	Nankongnab, Noppanun, Kongtip, Pornpimol, Tipayamongkholgul, Mathuros et al.. Difference in Accidents, Health Symptoms, and Ergonomic Problems between Conventional Farmers Using Pesticides and Organic Farmers.. Journal of agromedicine, 2020, 25: 158-165	2020	3	0	0	0	0	0	0	1	1	1	1	0	0	0	0	0	0	0	0	0	Thailand		THA	Thailand	East Asia & Pacific	Upper middle income	0
14122332	Kongtip, Pornpimol, Nankongnab, Noppanun, Kallayanatham, Nichcha et al.. Longitudinal Study of Metabolic Biomarkers among Conventional and Organic Farmers in Thailand.. International journal of environmental research and public health, 2020, 17	2020	1	1	1	0	0	0	0	0	0	0	0	0	0	0	0	0	0	0	0	0	Thailand		THA	Thailand	East Asia & Pacific	Upper middle income	0
14134005	Baksh, K S, Ganpat, W, Narine, L K. Occupational Health and Safety Issues among Vegetable Farmers in Trinidad and the Implications for Extension.. Journal of agricultural safety and health, 2015, 21: 159-71	2015	2	0	0	0	0	0	0	1	1	1	0	0	0	0	0	0	0	0	0	0	Trinidad and Tobago		TTO	Trinidad and Tobago	Latin America & Caribbean	High income	1
14132269	Bellali, Hedia, Chemak, Fraj, Nouiri, Issam et al.. Zoonotic Cutaneous Leishmaniasis Prevalence Among Farmers in Central Tunisia, 2014.. Journal of agromedicine, 2017, 22: 244-250	2017	1	0	0	0	0	0	0	0	0	0	0	1	1	0	0	0	0	0	0	0	Tunisia		TUN	Tunisia	Middle East & North Africa	Lower middle income	0
14129510	Simsek, Zeynep, Ersin, Fatma, Kirmizitoprak, Evin. Development of the Seasonal Migrant Agricultural Worker Stress Scale in Sanliurfa, Southeast Turkey.. Journal of agromedicine, 2016, 21: 56-60	2016	1	0	0	0	0	0	0	0	0	0	0	0	0	0	0	1	1	0	0	0	Turkey		TUR	Türkiye	Europe & Central Asia	Upper middle income	0
14133084	Yentur Doni, Nebiye, Simsek, Zeynep, Gurses, Gulcan et al.. The knowledge and high seroprevalence of hepatitis A in a high-risk group (agricultural reproductive-aged women) in the southeastern region of Turkey.. Turkish journal of medical sciences, 2017, 47: 1055-1060	2017	1	0	0	0	0	0	0	0	0	0	0	1	0	0	1	0	0	0	0	0	Turkey		TUR	Türkiye	Europe & Central Asia	Upper middle income	0
14123268	Adibelli, Derya, Kirca, Nurcan, Ozkan, Ilknur. The problems of women working in greenhouse agriculture in rural area in Turkey: A phenomenological study from health and social perspective.. Health & social care in the community, 2022, 30: 203-211	2022	1	0	0	0	0	0	0	0	0	0	0	0	0	0	0	0	0	0	0	1	Turkey		TUR	Türkiye	Europe & Central Asia	Upper middle income	0
14133193	Cevizci, Sibel, Babaoglu, Ulken Tunga, Bakar, Coskun. EVALUATING PESTICIDE USE AND SAFETY PRACTICES AMONG FARMWORKERS IN GALLIPOLI PENINSULA, TURKEY.. The Southeast Asian journal of tropical medicine and public health, 2015, 46: 143-54	2015	1	0	0	0	0	0	0	1	0	0	1	0	0	0	0	0	0	0	0	0	Turkey		TUR	Türkiye	Europe & Central Asia	Upper middle income	0
14132962	Ilgaz, Ays Egul, Gozum, Sebahat. Determination of Colorectal Cancer Risk Levels, Colorectal Cancer Screening Rates, and Factors Affecting Screening Participation of Individuals Working in Agriculture in Turkey.. Cancer nursing, 2018, 41	2018	1	1	0	0	0	1	0	0	0	0	0	0	0	0	0	0	0	0	0	0	Turkey		TUR	Türkiye	Europe & Central Asia	Upper middle income	0
14117080	Cevik, Celalettin, Ozdemir, Raziye, Ari, Sezgin. Occupational acute pesticide poisoning: a cross-sectional study of Turkish vegetable and fruit farmers based on self-reported symptoms and job characteristics.. La Medicina del lavoro, 2020, 111: 296-305	2020	1	0	0	0	0	0	0	1	0	0	1	0	0	0	0	0	0	0	0	0	Turkey		TUR	Türkiye	Europe & Central Asia	Upper middle income	0
14132855	Simsek, Zeynep, Kara, Burcu, Ersin, Fatma et al.. Prevalence of Violence: Male and Female Seasonal Agricultural Workers' Approach to Violence in Turkey.. Social work in public health, 2016, 31: 626-637	2016	1	0	0	0	0	0	0	1	1	0	0	0	0	0	0	0	0	0	0	0	Turkey		TUR	Türkiye	Europe & Central Asia	Upper middle income	0
14125821	Cetinkol, Y, Enginyurt, O, Celebi, B et al.. Investigation of zoonotic infections in risk groups in Ordu University Hospital, Turkey.. Nigerian journal of clinical practice, 2017, 20: 6-11	2017	1	0	0	0	0	0	0	0	0	0	0	1	1	0	0	0	0	0	0	0	Turkey		TUR	Türkiye	Europe & Central Asia	Upper middle income	0
14117531	AdibellI, Derya, Sumen, Adem. Non-Fatal Agricultural Injuries and First Aid Self-Efficacy Among Greenhouse Workers in Turkey.. Journal of agromedicine, 2024, 29: 1-9	2024	1	0	0	0	0	0	0	1	1	0	0	0	0	0	0	0	0	0	0	0	Turkey		TUR	Türkiye	Europe & Central Asia	Upper middle income	0
14126032	Simsek, Zeynep, Keklik, Aysana Zehra, Demir, Canan et al.. Prevalence and predictors of mental health among farmworkers in Southeastern Anatolia of Turkey.. International journal of environmental & agriculture research, 2017, 3: 21-29	2017	1	0	0	0	0	0	0	0	0	0	0	0	0	0	0	1	1	0	0	0	Turkey		TUR	Türkiye	Europe & Central Asia	Upper middle income	0
14123966	Oztas, Dilek, Kurt, Burak, Koc, Aysegul et al.. Knowledge Level, Attitude, and Behaviors of Farmers in Cukurova Region regarding the Use of Pesticides.. BioMed research international, 2018, 2018	2018	1	0	0	0	0	0	0	1	0	0	1	0	0	0	0	0	0	0	0	0	Turkey		TUR	Türkiye	Europe & Central Asia	Upper middle income	0
14126033	Uzunoglu, Emel, Oguz, Isil Deniz, Kir, Busra et al.. Clinical and Epidemiological Features of Paederus Dermatitis Among Nut Farm Workers in Turkey.. The American journal of tropical medicine and hygiene, 2017, 96: 483-487	2017	1	0	0	0	0	0	0	0	0	0	0	0	0	0	0	0	0	0	0	1	Turkey		TUR	Türkiye	Europe & Central Asia	Upper middle income	0
14129625	Okyay, Ramazan Azim, Tanir, Ferdi, Agaoglu, Pelin Mutlu. Occupational health and safety characteristics of agricultural workers in Adana, Turkey: a cross-sectional study.. PeerJ, 2018, 6	2018	1	0	0	0	0	0	0	1	1	0	0	0	0	0	0	0	0	0	0	0	Turkey		TUR	Türkiye	Europe & Central Asia	Upper middle income	0
14123432	Emiral, Gulsum Ozturk, Onsuz, Muhammed Fatih, Ozay, Ozkan et al.. Cardiovascular Disease Risk Factors among Migrant Seasonal Agricultural Workers: Comparison with Local Residents.. Iranian journal of public health, 2021, 50: 747-755	2021	2	1	1	0	0	0	0	0	0	0	0	0	0	0	0	0	0	0	0	0	Turkey		TUR	Türkiye	Europe & Central Asia	Upper middle income	0
14129261	Koyuncu, Tugce, Metintas, Selma, Ayhan, Emine et al.. Evaluation of reproductive health criteria in seasonal agricultural workers: a sample from Eskisehir, Turkey.. Rural and remote health, 2016, 16	2016	1	0	0	0	0	0	0	0	0	0	0	0	0	0	0	0	0	0	0	1	Turkey		TUR	Türkiye	Europe & Central Asia	Upper middle income	0
14131663	Say, Ferhat, Coskun, Huseyin Sina, Erdogan, Murat et al.. Causes of open fractures: orthopaedic injuries related to home-made agricultural vehicles in the eastern Black Sea region of Turkey.. Turkish journal of medical sciences, 2016, 46: 972-6	2016	1	0	0	0	0	0	0	1	1	0	0	0	0	0	0	0	0	0	0	0	Turkey		TUR	Türkiye	Europe & Central Asia	Upper middle income	0
14109752	Wang, Ta-Chin, Tsai, Yuan-Hsiung, Yang, Jen-Tsung et al.. The prevalence of chronic dehydration and associated with cardiometabolic risks among agriculture and aquaculture workers.. Frontiers in public health, 2023, 11	2023	2	1	1	0	0	0	0	0	0	0	0	0	0	0	0	0	0	0	0	0	Taiwan		TWN	Taiwan, China	East Asia & Pacific	High income	1
14119857	Chen, Wei-Liang, Lin, Gwan-Ling, Lin, Yu-Jen et al.. Cancer risks in a population-based study of agricultural workers: results from the Taiwan's Farmers and Health Cohort study.. Scandinavian journal of work, environment & health, 2023, 49: 419-427	2023	1	1	0	0	0	1	0	0	0	0	0	0	0	0	0	0	0	0	0	0	Taiwan		TWN	Taiwan, China	East Asia & Pacific	High income	1
14112765	Huang, Yu-Ting, Lin, Ming-Shyan, James, Kathy et al.. From self-care behaviours to cardiometabolic risks prevention for the health of farmers: Nursing implications.. Journal of advanced nursing, 2023, 79: 3025-3034	2023	1	1	1	0	0	0	0	0	0	0	0	0	0	0	0	0	0	0	0	0	Taiwan		TWN	Taiwan, China	East Asia & Pacific	High income	1
14139012	Chang, Che-Jui, Yang, Hsiao-Yu. Chronic Kidney Disease Among Agricultural Workers in Taiwan: A Nationwide Population-Based Study.. Kidney international reports, 2023, 8: 2677-2689	2023	1	1	0	1	0	0	0	0	0	0	0	0	0	0	0	0	0	0	0	0	Taiwan		TWN	Taiwan, China	East Asia & Pacific	High income	1
14115251	Chen, Mei-Yen. Misperception of cardiometabolic risks and health needs among agriculture and aquaculture workers in Taiwan.. European journal of cardiovascular nursing, 2021, 20: 383-388	2021	1	1	1	0	0	0	0	0	0	0	0	0	0	0	0	0	0	0	0	0	Taiwan		TWN	Taiwan, China	East Asia & Pacific	High income	1
14116171	Wu, Wei-Te, Chen, Jyun-Ming, Chang, Yu-Yin et al.. Assessing the effectiveness of mitigating pesticide-related disease risk among pesticide-spraying drone operators in Taiwan.. American journal of industrial medicine, 2024, 67: 110-118	2024	2	1	0	0	1	0	0	0	0	0	0	0	0	0	0	0	0	0	0	1	Taiwan		TWN	Taiwan, China	East Asia & Pacific	High income	1
14122142	Chang, Jerry Che-Jui, Yang, Hsiao-Yu. Epidemiology of chronic kidney disease of undetermined aetiology in Taiwanese farmers: a cross-sectional study from Changhua Community-based Integrated Screening programme.. Occupational and environmental medicine, 2021, 78: 849-858	2021	1	1	0	1	0	0	0	0	0	0	0	0	0	0	0	0	0	0	0	0	Taiwan		TWN	Taiwan, China	East Asia & Pacific	High income	1
14125348	Yang, Chun-Yuh. Deaths from colon cancer among farmers in Taiwan: a mortality odds ratio study.. Journal of toxicology and environmental health. Part A, 2019, 82: 1137-1142	2019	1	1	0	0	0	1	0	0	0	0	0	0	0	0	0	0	0	0	0	0	Taiwan		TWN	Taiwan, China	East Asia & Pacific	High income	1
14121571	Tsai, Wen-Tien. Survey on Agricultural Accidents or Injuries in Taiwan.. Journal of agromedicine, 2021, 26: 404-410	2021	1	0	0	0	0	0	0	1	1	0	0	0	0	0	0	0	0	0	0	0	Taiwan		TWN	Taiwan, China	East Asia & Pacific	High income	1
14116146	Wang, Chung-Ching, Lin, Gwan-Ling, Lin, Yu-Jen et al.. Occupational health surveillance and detection of emerging occupational diseases among Taiwan farmers, through analysis of national-based farmers' and medico-administrative databases.. American journal of industrial medicine, 2023, 66: 85-93	2023	4	0	0	0	0	0	0	1	1	0	1	1	1	0	0	0	0	0	0	1	Taiwan		TWN	Taiwan, China	East Asia & Pacific	High income	1
14130024	Huang, S Y, Yang, J R, Lin, Y J et al.. Serological comparison of antibodies to avian influenza viruses, subtypes H5N2, H6N1, H7N3 and H7N9 between poultry workers and non-poultry workers in Taiwan in 2012.. Epidemiology and infection, 2015, 143: 2965-74	2015	1	0	0	0	0	0	0	0	0	0	0	1	1	0	0	0	0	0	0	0	Taiwan		TWN	Taiwan, China	East Asia & Pacific	High income	1
14131578	Tsai, Shang-Shyue, Weng, Yi-Hao, Chiu, Ya-Wen et al.. Farming and mortality rates attributed to non-Hodgkin's lymphoma in Taiwan.. Journal of toxicology and environmental health. Part A, 2018, 81: 31-36	2018	1	1	0	0	0	1	0	0	0	0	0	0	0	0	0	0	0	0	0	0	Taiwan		TWN	Taiwan, China	East Asia & Pacific	High income	1
14133437	Manyilizu, Wilbert Bunini, Mdegela, Robbinson Hammerton, Helleve, Arnfinn et al.. Self-Reported Symptoms and Pesticide Use among Farm Workers in Arusha, Northern Tanzania: A Cross Sectional Study.. Toxics, 2017, 5	2017	1	0	0	0	0	0	0	1	0	0	1	0	0	0	0	0	0	0	0	0	Tanzania		TZA	Tanzania	Sub-Saharan Africa	Lower middle income	0
14111604	Kayuni, Emmanuel Nestory. Socio-economic and health costs of porcine/human cysticercosis, neurocysticercosis and epilepsy to small-scale pig producers in Tanzania.. Bulletin of the National Research Centre, 2021, 45	2021	1	0	0	0	0	0	0	0	0	0	0	1	1	0	0	0	0	0	0	0	Tanzania		TZA	Tanzania	Sub-Saharan Africa	Lower middle income	0
14119084	Ngajilo, Dorothy, Adams, Shahieda, Kincl, Laurel et al.. Occupational Health and Safety in Tanzanian Aquaculture - Emerging Issues.. Journal of agromedicine, 2023, 28: 321-333	2023	1	0	0	0	0	0	0	0	0	0	0	0	0	0	0	0	0	0	1	0	Tanzania		TZA	Tanzania	Sub-Saharan Africa	Lower middle income	0
14116143	Eleraky, Laila, Issa, Ramula, Maciel, Sonia et al.. Anthropometrics, Hemoglobin Status and Dietary Micronutrient Intake among Tanzanian and Mozambican Pigeon Pea Farmers.. Nutrients, 2022, 14	2022	3	1	1	0	0	0	0	0	0	0	0	0	0	0	0	0	0	0	1	1	Tanzania		TZA	Tanzania	Sub-Saharan Africa	Lower middle income	0
14130568	Asakura, Shingo, Makingi, George, Kazwala, Rudovick et al.. Brucellosis Risk in Urban and Agro-pastoral Areas in Tanzania.. EcoHealth, 2018, 15: 41-51	2018	1	0	0	0	0	0	0	0	0	0	0	1	1	0	0	0	0	0	0	0	Tanzania		TZA	Tanzania	Sub-Saharan Africa	Lower middle income	0
14109811	Mgode, Georgies F, Japhary, Maulid M, Mhamphi, Ginethon G et al.. Leptospirosis in sugarcane plantation and fishing communities in Kagera northwestern Tanzania.. PLoS neglected tropical diseases, 2019, 13	2019	1	0	0	0	0	0	0	0	0	0	0	1	1	0	0	0	0	0	0	0	Tanzania		TZA	Tanzania	Sub-Saharan Africa	Lower middle income	0
14111611	Kapeleka, Jones A, Sauli, Elingarami, Sadik, Omowunmi et al.. Biomonitoring of Acetylcholinesterase (AChE) Activity among Smallholder Horticultural Farmers Occupationally Exposed to Mixtures of Pesticides in Tanzania.. Journal of environmental and public health, 2019, 2019	2019	1	0	0	0	0	0	0	1	0	0	1	0	0	0	0	0	0	0	0	0	Tanzania		TZA	Tanzania	Sub-Saharan Africa	Lower middle income	0
14115672	Eleraky, Laila, Issa, Ramula, Maciel, Sonia et al.. High Prevalence of Overweight and Its Association with Mid-Upper Arm Circumference among Female and Male Farmers in Tanzania and Mozambique.. International journal of environmental research and public health, 2021, 18	2021	1	1	1	0	0	0	0	0	0	0	0	0	0	0	0	0	0	0	0	0	Tanzania		TZA	Tanzania	Sub-Saharan Africa	Lower middle income	0
14129621	Lekei, Elikana E, Ngowi, Aiwerasia V, London, Leslie. Undereporting of acute pesticide poisoning in Tanzania: modelling results from two cross-sectional studies.. Environmental health : a global access science source, 2016, 15	2016	1	0	0	0	0	0	0	1	0	0	1	0	0	0	0	0	0	0	0	0	Tanzania		TZA	Tanzania	Sub-Saharan Africa	Lower middle income	0
14113369	Milheiras, Sergio G, Sallu, Susannah M, Loveridge, Robin et al.. Agroecological practices increase farmers' well-being in an agricultural growth corridor in Tanzania.. Agronomy for sustainable development, 2022, 42	2022	1	0	0	0	0	0	0	0	0	0	0	0	0	0	0	0	0	0	1	0	Tanzania		TZA	Tanzania	Sub-Saharan Africa	Lower middle income	0
14132203	da Silva, Marisa, Stadlinger, Nadja, Mmochi, Aviti J et al.. Pesticide Use and Self-Reported Health Symptoms Among Rice Farmers in Zanzibar.. Journal of agromedicine, 2016, 21: 335-44	2016	1	0	0	0	0	0	0	1	0	0	1	0	0	0	0	0	0	0	0	0	Tanzania		TZA	Tanzania	Sub-Saharan Africa	Lower middle income	0
14129923	Wensman, Jonas J, Lindahl, Johanna, Wachtmeister, Nica et al.. A study of Rift Valley fever virus in Morogoro and Arusha regions of Tanzania - serology and farmers' perceptions.. Infection ecology & epidemiology, 2015, 5	2015	1	0	0	0	0	0	0	0	0	0	0	1	1	0	0	0	0	0	0	0	Tanzania		TZA	Tanzania	Sub-Saharan Africa	Lower middle income	0
14111052	Stuetz, Wolfgang, Gowele, Victoria, Kinabo, Joyce et al.. Consumption of Dark Green Leafy Vegetables Predicts Vitamin A and Iron Intake and Status among Female Small-Scale Farmers in Tanzania.. Nutrients, 2019, 11	2019	2	1	1	0	0	0	0	0	0	0	0	0	0	0	0	0	0	0	0	1	Tanzania		TZA	Tanzania	Sub-Saharan Africa	Lower middle income	0
14117965	Mwabulambo, Suten Geofrey, Mrema, Ezra Jonathan, Ngowi, Aiwerasia Vera et al.. Health Symptoms Associated with Pesticides Exposure among Flower and Onion Pesticide Applicators in Arusha Region.. Annals of global health, 2018, 84: 369-379	2018	1	0	0	0	0	0	0	1	0	0	1	0	0	0	0	0	0	0	0	0	Tanzania		TZA	Tanzania	Sub-Saharan Africa	Lower middle income	0
14112133	Atim, Stella A, Ashraf, Shirin, Belij-Rammerstorfer, Sandra et al.. Risk factors for Crimean-Congo Haemorrhagic Fever (CCHF) virus exposure in farming communities in Uganda.. The Journal of infection, 2022, 85: 693-701	2022	1	0	0	0	0	0	0	0	0	0	0	1	1	0	0	0	0	0	0	0	Uganda		UGA	Uganda	Sub-Saharan Africa	Low income	0
14112906	Fuhrimann, Samuel, Farnham, Andrea, Staudacher, Philipp et al.. Exposure to multiple pesticides and neurobehavioral outcomes among smallholder farmers in Uganda.. Environment international, 2021, 152	2021	1	1	0	0	0	0	1	0	0	0	0	0	0	0	0	0	0	0	0	0	Uganda		UGA	Uganda	Sub-Saharan Africa	Low income	0
14118446	Fuhrimann, Samuel, Mueller, William, Atuhaire, Aggrey et al.. Self-reported and urinary biomarker-based measures of exposure to glyphosate and mancozeb and sleep problems among smallholder farmers in Uganda.. Environment international, 2023, 182	2023	2	1	0	0	0	0	1	0	0	0	0	0	0	0	0	1	1	0	0	0	Uganda		UGA	Uganda	Sub-Saharan Africa	Low income	0
14138907	Hansen, Martin Rune Hassan, Jors, Erik, Sandbaek, Annelli et al.. Organophosphate and carbamate insecticide exposure is related to lung function change among smallholder farmers: a prospective study.. Thorax, 2021,	2021	1	1	0	0	1	0	0	0	0	0	0	0	0	0	0	0	0	0	0	0	Uganda		UGA	Uganda	Sub-Saharan Africa	Low income	0
14138381	Fuhrimann, Samuel, Mueller, William, Atuhaire, Aggrey et al.. Occupational exposure to pesticides and neurobehavioral outcomes. Impact of different original and recalled exposure measures on the associations.. Annals of work exposures and health, 2024,	2024	1	1	0	0	0	0	1	0	0	0	0	0	0	0	0	0	0	0	0	0	Uganda		UGA	Uganda	Sub-Saharan Africa	Low income	0
14113634	Nguna, Joyce, Dione, Michel, Apamaku, Micheal et al.. Seroprevalence of brucellosis and risk factors associated with its seropositivity in cattle, goats and humans in Iganga District, Uganda.. The Pan African medical journal, 2019, 33	2019	1	0	0	0	0	0	0	0	0	0	0	1	1	0	0	0	0	0	0	0	Uganda		UGA	Uganda	Sub-Saharan Africa	Low income	0
14126989	Lunner-Kolstrup, Christina, Ssali, Tonny Kiggundu. Awareness and Need for Knowledge of Health and Safety among Dairy Farmers Interviewed in Uganda.. Frontiers in public health, 2016, 4	2016	1	0	0	0	0	0	0	1	0	0	1	0	0	0	0	0	0	0	0	0	Uganda		UGA	Uganda	Sub-Saharan Africa	Low income	0
14132031	Chang, Larry W, Grabowski, Mary K, Ssekubugu, Robert et al.. Heterogeneity of the HIV epidemic in agrarian, trading, and fishing communities in Rakai, Uganda: an observational epidemiological study.. The lancet. HIV, 2016, 3	2016	1	0	0	0	0	0	0	0	0	0	0	1	0	0	1	0	0	0	0	0	Uganda		UGA	Uganda	Sub-Saharan Africa	Low income	0
14132870	Okonya, Joshua Sikhu, Kroschel, Jurgen. A Cross-Sectional Study of Pesticide Use and Knowledge of Smallholder Potato Farmers in Uganda.. BioMed research international, 2015, 2015	2015	1	0	0	0	0	0	0	1	0	0	1	0	0	0	0	0	0	0	0	0	Uganda		UGA	Uganda	Sub-Saharan Africa	Low income	0
14121097	Fuhrimann, Samuel, van den Brenk, Iris, Atuhaire, Aggrey et al.. Recent pesticide exposure affects sleep: A cross-sectional study among smallholder farmers in Uganda.. Environment international, 2022, 158	2022	1	0	0	0	0	0	0	0	0	0	0	0	0	0	0	1	1	0	0	0	Uganda		UGA	Uganda	Sub-Saharan Africa	Low income	0
14112349	Odakha, Justine Athieno, Harborne, Derek, Chen, Harry. Predictors of mortality in emergency centre patients with acute pesticide poisoning in Uganda.. African journal of emergency medicine : Revue africaine de la medecine d'urgence, 2022, 12: 242-245	2022	1	0	0	0	0	0	0	1	0	0	1	0	0	0	0	0	0	0	0	0	Uganda		UGA	Uganda	Sub-Saharan Africa	Low income	0
14120936	Hansen, Martin Rune Hassan, Jors, Erik, Sandbaek, Annelli et al.. Exposure to cholinesterase inhibiting insecticides and blood glucose level in a population of Ugandan smallholder farmers.. Occupational and environmental medicine, 2020, 77: 713-720	2020	1	1	1	0	0	0	0	0	0	0	0	0	0	0	0	0	0	0	0	0	Uganda		UGA	Uganda	Sub-Saharan Africa	Low income	0
14109369	Prodanchuk, Mykola H, Balan, Galyna M, Bubalo, Nataliia M et al.. The problem of acute pesticide poisonings of agricultural workers in ukraine under the conditions of the new business patterns.. Wiadomosci lekarskie (Warsaw, Poland : 1960), 2019, 72: 1083-1086	2019	1	0	0	0	0	0	0	1	0	0	1	0	0	0	0	0	0	0	0	0	Ukraine		UKR	Ukraine	Europe & Central Asia	Upper middle income	0
14109152	Ruiz, Paul, Benitez, Gustavo, Bobadilla, Pablo Ernesto et al.. Do predator attacks on productive species and the respective economic losses influence the psychological distress of farmers in Uruguay? A cross-sectional study.. Rural and remote health, 2024, 24	2024	1	0	0	0	0	0	0	0	0	0	0	0	0	0	0	1	1	0	0	0	Uruguay		URY	Uruguay	Latin America & Caribbean	High income	1
14121250	McFalls, Matthew, Ramirez, Marizen, Harland, Karisa et al.. Farm vehicle crashes on public roads: Analysis of farm-level factors.. The Journal of rural health : official journal of the American Rural Health Association and the National Rural Health Care Asso, 2022, 38: 537-545	2022	1	0	0	0	0	0	0	1	1	0	0	0	0	0	0	0	0	0	0	0	United States of America		USA	United States	North America	High income	1
14131900	Kohlbeck, Sara A. Toward a better understanding of farmer suicide in Wisconsin.. Dissertation Abstracts International: Section B: The Sciences and Engineering, 2023, 84	2023	1	0	0	0	0	0	0	0	0	0	0	0	0	0	0	1	1	0	0	0	United States of America		USA	United States	North America	High income	1
14113951	Mizelle, Elizabeth, Larson, Kim L, Bolin, Linda P et al.. Fluid Intake and Hydration Status Among North Carolina Farmworkers: A Mixed Methods Study.. Workplace health & safety, 2022, 70: 532-541	2022	1	1	0	1	0	0	0	0	0	0	0	0	0	0	0	0	0	0	0	0	United States of America		USA	United States	North America	High income	1
14121717	El-Zaemey, Sonia, Schinasi, Leah H, Ferro, Gilles et al.. Animal farming and the risk of lymphohaematopoietic cancers: a meta-analysis of three cohort studies within the AGRICOH consortium.. Occupational and environmental medicine, 2019, 76: 827-837	2019	1	1	0	0	0	1	0	0	0	0	0	0	0	0	0	0	0	0	0	0	United States of America		USA	United States	North America	High income	1
14131708	Masterson, Elizabeth A, Themann, Christa L, Calvert, Geoffrey M. Prevalence of hearing loss among noise-exposed workers within the agriculture, forestry, fishing, and hunting sector, 2003-2012.. American journal of industrial medicine, 2018, 61: 42-50	2018	1	0	0	0	0	0	0	0	0	0	0	0	0	0	0	0	0	0	0	1	United States of America		USA	United States	North America	High income	1
14128730	Castaneda, Sheila F, Rosenbaum, Rene P, Holscher, Jessica T et al.. Cardiovascular disease risk factors among Latino migrant and seasonal farmworkers.. Journal of agromedicine, 2015, 20: 95-104	2015	3	1	1	0	0	0	0	0	0	0	0	0	0	0	0	0	0	0	0	0	United States of America		USA	United States	North America	High income	1
14139766	Montgomery, Anne, Basey, Stephanie, Baucom, Lily et al.. Stress and suicidal ideation among first-generation farmers: A cross-sectional study with 1,288 farmers in Georgia.. The Journal of rural health : official journal of the American Rural Health Association and the National Rural Health Care Asso, 2024, 40: 75-86	2024	1	0	0	0	0	0	0	0	0	0	0	0	0	0	0	1	1	0	0	0	United States of America		USA	United States	North America	High income	1
14119795	Farfalla, Alexandra A, Beseler, Cheryl, Achutan, Chandran et al.. Coexposure to Solvents and Noise as a Risk Factor for Hearing Loss in Agricultural Workers.. Journal of occupational and environmental medicine, 2022, 64: 754-760	2022	1	0	0	0	0	0	0	0	0	0	0	0	0	0	0	0	0	0	0	1	USA		USA	United States	North America	High income	1
14131514	Hofmann, Jonathan N, Hoppin, Jane A, Lynch, Charles F et al.. Farm characteristics, allergy symptoms, and risk of non-hodgkin lymphoid neoplasms in the agricultural health study.. Cancer epidemiology, biomarkers & prevention : a publication of the American Association for Cancer Research, cosponsored by th, 2015, 24: 587-94	2015	1	1	0	0	0	1	0	0	0	0	0	0	0	0	0	0	0	0	0	0	United States of America		USA	United States	North America	High income	1
14117130	Reed, Deborah B, Claunch, Deborah T. Risk for Depressive Symptoms and Suicide Among U.S. Primary Farmers and Family Members: A Systematic Literature Review.. Workplace health & safety, 2020, 68: 236-248	2020	1	0	0	0	0	0	0	0	0	0	0	0	0	0	0	1	1	0	0	0	United States of America		USA	United States	North America	High income	1
14119355	Flunker, John C, Clouser, Jessica Miller, Swanberg, Jennifer E. Analysis of Thoroughbred horse farm workers' compensation insurance claims in Kentucky: Injury frequency, cost, lost time, and associated occupational factors.. American journal of industrial medicine, 2020, 63: 936-948	2020	1	0	0	0	0	0	0	1	1	0	0	0	0	0	0	0	0	0	0	0	United States of America		USA	United States	North America	High income	1
14133237	Ringgenberg, Wendy, Peek-Asa, Corinne, Donham, Kelley et al.. Trends and Characteristics of Occupational Suicide and Homicide in Farmers and Agriculture Workers, 1992-2010.. The Journal of rural health : official journal of the American Rural Health Association and the National Rural Health Care Asso, 2018, 34: 246-253	2018	2	0	0	0	0	0	0	1	1	0	0	0	0	0	0	1	1	0	0	0	United States of America		USA	United States	North America	High income	1
14131110	Medel-Herrero, Alvaro, Martinez-Lopez, Beatriz, Silva-Del-Rio, Noelia et al.. Tuberculosis Prevalence Among US Crop-Workers, 2000 to 2012: Trends and Contributing Factors.. Journal of occupational and environmental medicine, 2018, 60: 603-611	2018	1	0	0	0	0	0	0	0	0	0	0	1	0	0	1	0	0	0	0	0	United States of America		USA	United States	North America	High income	1
14132387	Mutic, Abby D, Mix, Jacqueline M, Elon, Lisa et al.. Classification of Heat-Related Illness Symptoms Among Florida Farmworkers.. Journal of nursing scholarship : an official publication of Sigma Theta Tau International Honor Society of Nursing, 2018, 50: 74-82	2018	1	1	0	1	0	0	0	0	0	0	0	0	0	0	0	0	0	0	0	0	United States of America		USA	United States	North America	High income	1
14125178	Miller, James S, Holshue, Michelle, Dostal, Tia K H et al.. COVID-19 Outbreak Among Farmworkers - Okanogan County, Washington, May-August 2020.. MMWR. Morbidity and mortality weekly report, 2021, 70: 617-621	2021	1	0	0	0	0	0	0	0	0	0	0	1	0	0	1	0	0	0	0	0	United States of America		USA	United States	North America	High income	1
14125121	Andreotti, Gabriella, Beane Freeman, Laura E, Shearer, Joseph J et al.. Occupational Pesticide Use and Risk of Renal Cell Carcinoma in the Agricultural Health Study.. Environmental health perspectives, 2020, 128	2020	1	1	0	0	0	1	0	0	0	0	0	0	0	0	0	0	0	0	0	0	United States of America		USA	United States	North America	High income	1
14135007	Limon, Francisco, Lamson, Angela L, Hodgson, Jennifer L et al.. Improving detection of depression symptoms in Latino farmworkers: Latino Farmworker Affective Scale.. Hispanic Journal of Behavioral Sciences, 2019, 41: 250-266	2019	1	0	0	0	0	0	0	0	0	0	0	0	0	0	0	1	1	0	0	0	USA	Latino immigrant	USA	United States	North America	High income	1
14136965	Ramos, Athena K. Precarious work, invisible people, unjust livelihoods: A social ecological model of migrant farmworker health in the Midwest.. Dissertation Abstracts International: Section B: The Sciences and Engineering, 2018, 78	2018	3	0	0	0	0	0	0	1	1	1	0	0	0	0	0	1	1	0	0	0	United States of America		USA	United States	North America	High income	1
14123576	Krenz, Jennifer, Santos, Erica Chavez, Torres, Elizabeth et al.. The multi-level heat education and awareness tools [HEAT] intervention study for farmworkers: Rationale and methods.. Contemporary clinical trials communications, 2021, 22	2021	1	1	0	1	0	0	0	0	0	0	0	0	0	0	0	0	0	0	0	0	USA		USA	United States	North America	High income	1
14139754	Chen, Dazhe, Parks, Christine G, Beane Freeman, Laura E et al.. Ingested nitrate and nitrite and end-stage renal disease in licensed pesticide applicators and spouses in the Agricultural Health Study.. Journal of exposure science & environmental epidemiology, 2024, 34: 322-332	2024	1	1	0	1	0	0	0	0	0	0	0	0	0	0	0	0	0	0	0	0	USA	AGH Study	USA	United States	North America	High income	1
14137420	Acevedo Leon, Nancy F, Jaramillo, Pablo Lamino, Gabela, Carlos Duran et al.. Hispanic worker attitudes toward pig euthanasia on U.S. farms.. Frontiers in veterinary science, 2024, 11	2024	1	0	0	0	0	0	0	0	0	0	0	0	0	0	0	1	1	0	0	0	United States of America		USA	United States	North America	High income	1
14130647	Baumert, Brittney O, Carnes, Megan Ulmer, Hoppin, Jane A et al.. Sleep apnea and pesticide exposure in a study of US farmers.. Sleep health, 2018, 4: 20-26	2018	1	1	0	0	1	0	0	0	0	0	0	0	0	0	0	0	0	0	0	0	United States of America		USA	United States	North America	High income	1
14136568	Swendener, Alexis. How work and family roles influence health, mental health, and relationships within farm families: A quantitative and qualitative approach.. Dissertation Abstracts International Section A: Humanities and Social Sciences, 2018, 79	2018	1	0	0	0	0	0	0	0	0	0	0	0	0	0	0	1	1	0	0	0	USA		USA	United States	North America	High income	1
14125995	Tinc, P J, Ayers, P D, May, J J et al.. Creating a National Coalition to Address Tractor Overturn Fatalities.. Journal of agricultural safety and health, 2015, 21: 105-12	2015	1	0	0	0	0	0	0	1	1	0	0	0	0	0	0	0	0	0	0	0	United States of America		USA	United States	North America	High income	1
14128071	Kearney, Gregory D, Rodriguez, Guadalupe, Quandt, Sara A et al.. Work Safety Climate, Safety Behaviors, and Occupational Injuries of Youth Farmworkers in North Carolina.. American journal of public health, 2015, 105: 1336-43	2015	1	0	0	0	0	0	0	1	1	0	0	0	0	0	0	0	0	0	0	0	United States of America		USA	United States	North America	High income	1
14112090	Bjornestad, Andrea, Cuthbertson, Courtney, Hendricks, Jessie. An Analysis of Suicide Risk Factors among Farmers in the Midwestern United States.. International journal of environmental research and public health, 2021, 18	2021	1	0	0	0	0	0	0	0	0	0	0	0	0	0	0	1	1	0	0	0	United States of America		USA	United States	North America	High income	1
14117964	Nour, Mahmoud M, Cheng, Yuan-Hsin, Ni, Ji-Qin et al.. Summary of Injuries and Fatalities Involving Livestock Manure Storage, Handling, and Transport Operations in Seven Central States: 1976-2019.. Journal of agricultural safety and health, 2021, 27: 105-122	2021	1	0	0	0	0	0	0	1	1	0	0	0	0	0	0	0	0	0	0	0	United States of America		USA	United States	North America	High income	1
14117436	Ramos, Athena K, Carvajal-Suarez, Marcela, Trinidad, Natalia et al.. A Cross-sectional Study of Gender-related Differences in Reporting Fatigue and Pain among Latino/A Migrant Farmworkers.. Journal of agromedicine, 2020, 25: 319-329	2020	2	0	0	0	0	0	0	1	0	1	0	0	0	0	0	0	0	0	0	1	United States of America		USA	United States	North America	High income	1
14136074	Quandt, Sara A, Walker, Francis O, Talton, Jennifer W et al.. Olfactory function in Latino farmworkers: Subclinical neurological effects of pesticide exposure in a vulnerable population.. Journal of Occupational and Environmental Medicine, 2016, 58: 248-253	2016	1	1	0	0	0	0	1	0	0	0	0	0	0	0	0	0	0	0	0	0	USA	Latino immigrant	USA	United States	North America	High income	1
14123936	Kemmick Pintor, Jessie, Mitchell, Diane C, Schenker, Marc B. Exploring the Role of Depression as a Moderator of a Workplace Obesity Intervention for Latino Immigrant Farmworkers.. Journal of immigrant and minority health, 2019, 21: 383-392	2019	1	1	1	0	0	0	0	0	0	0	0	0	0	0	0	0	0	0	0	0	United States of America		USA	United States	North America	High income	1
14134470	Kearney, Gregory D, Allen, Daniel L, Balanay, Jo Anne G et al.. A Descriptive Study of Body Pain and Work-Related Musculoskeletal Disorders Among Latino Farmworkers Working on Sweet Potato Farms in Eastern North Carolina.. Journal of agromedicine, 2016, 21: 234-43	2016	1	0	0	0	0	0	0	1	0	1	0	0	0	0	0	0	0	0	0	0	United States of America		USA	United States	North America	High income	1
14122242	Reddy, Aditya, Halenda, Kevin, Cromer, Pamela et al.. The Association of Intraocular Pressure With Obesity and Cardiometabolic Risk in a Young Farmworker Population.. Journal of glaucoma, 2021, 30: 24-31	2021	2	1	1	0	0	0	0	0	0	0	0	0	0	0	0	0	0	0	0	0	USA		USA	United States	North America	High income	1
14129909	Duysen, Ellen, Irvine, Kelsey, Yoder, Aaron et al.. Assessment of Tribal Bison Worker Hazards Using Trusted Research Facilitators.. Journal of agromedicine, 2017, 22: 337-346	2017	1	0	0	0	0	0	0	1	1	0	0	0	0	0	0	0	0	0	0	0	United States of America		USA	United States	North America	High income	1
14127934	Arcury, Thomas A, Talton, Jennifer W, Summers, Phillip et al.. Alcohol Consumption and Risk for Dependence Among Male Latino Migrant Farmworkers Compared to Latino Nonfarmworkers in North Carolina.. Alcoholism, clinical and experimental research, 2016, 40: 377-84	2016	1	0	0	0	0	0	0	0	0	0	0	0	0	0	0	1	0	1	0	0	United States of America		USA	United States	North America	High income	1
14117561	Wilmsen, Carl, Castro, A Butch de, Bush, Diane et al.. System Failure: Work Organization and Injury Outcomes among Latino Forest Workers.. Journal of agromedicine, 2019, 24: 186-196	2019	1	0	0	0	0	0	0	1	1	0	0	0	0	0	0	0	0	0	0	0	USA	Latino immigrant	USA	United States	North America	High income	1
14116366	Shrestha, Srishti, Parks, Christine G, Umbach, David M et al.. Pesticide use and incident Parkinson's disease in a cohort of farmers and their spouses.. Environmental research, 2020, 191	2020	1	1	0	0	0	0	1	0	0	0	0	0	0	0	0	0	0	0	0	0	USA	AGH Study	USA	United States	North America	High income	1
14129735	Tual, Severine, Silverman, Debra T, Koutros, Stella et al.. Use of Dieselized Farm Equipment and Incident Lung Cancer: Findings from the Agricultural Health Study Cohort.. Environmental health perspectives, 2016, 124: 611-8	2016	1	1	0	0	0	1	0	0	0	0	0	0	0	0	0	0	0	0	0	0	United States of America		USA	United States	North America	High income	1
14108719	Holliday, Michael W Jr, Majeti, Ravikumar Nagavenkata, Sheikh-Hamad, David. Chronic Interstitial Nephritis in Agricultural Communities: Observational and Mechanistic Evidence Supporting the Role of Nephrotoxic Agrochemicals.. Clinical journal of the American Society of Nephrology : CJASN, 2024, 19: 538-545	2024	1	1	0	1	0	0	0	0	0	0	0	0	0	0	0	0	0	0	0	0	USA		USA	United States	North America	High income	1
14128344	Swanberg, Jennifer E, Clouser, Jessica Miller, Gan, Wenqi et al.. Individual and occupational characteristics associated with respiratory symptoms among Latino horse farm workers.. American journal of industrial medicine, 2015, 58: 679-87	2015	1	1	0	0	1	0	0	0	0	0	0	0	0	0	0	0	0	0	0	0	United States of America		USA	United States	North America	High income	1
14125975	Moore, Kristin L, Mercado, Jenny, Hill, Jana et al.. Disparities in Health Insurance Coverage and Health Status Among Farmworkers, Sonoma County, California, 2013-2014.. Preventing chronic disease, 2016, 13	2016	1	1	1	0	0	0	0	0	0	0	0	0	0	0	0	0	0	0	0	0	United States of America		USA	United States	North America	High income	1
14126108	Cuthbertson, Courtney, Brennan, Alison, Shutske, John et al.. Developing and implementing farm stress training to address agricultural producer mental health.. Health Promotion Practice, 2022, 23: 8-10	2022	1	0	0	0	0	0	0	0	0	0	0	0	0	0	0	1	1	0	0	0	United States of America		USA	United States	North America	High income	1
14139921	Cardenas, Victor M, Cen, Ruiqi, Clemens, Melissa M et al.. Morbidity and mortality from farm tractor-related injuries in Arkansas.. Journal of agricultural safety and health, 2018, 24: 213-225	2018	1	0	0	0	0	0	0	1	1	0	0	0	0	0	0	0	0	0	0	0	United States of America		USA	United States	North America	High income	1
14128512	Monroy, Maria, Garcia, Sydney B, Mendoza-Denton, Rodolfo et al.. The dynamics of coping, positive emotions, and well-being: Evidence from Latin American immigrant farmworkers and college students during a time of political strife.. Emotion, 2021, 21: 1599-1609	2021	1	0	0	0	0	0	0	0	0	0	0	0	0	0	0	1	1	0	0	0	United States of America		USA	United States	North America	High income	1
14134355	Quandt, Sara A, Brooke, Carol, Fagan, Kathleen et al.. Farmworker Housing in the United States and Its Impact on Health.. New solutions : a journal of environmental and occupational health policy : NS, 2015, 25: 263-86	2015	1	0	0	0	0	0	0	0	0	0	0	0	0	0	0	1	1	0	0	0	United States of America		USA	United States	North America	High income	1
14129048	Scott, Erika, Bell, Erin, Krupa, Nicole et al.. Data processing and case identification in an agricultural and logging morbidity surveillance study: Trends over time.. American journal of industrial medicine, 2017, 60: 811-820	2017	1	0	0	0	0	0	0	1	1	0	0	0	0	0	0	0	0	0	0	0	United States of America		USA	United States	North America	High income	1
14129045	Browning, Steven R, Westneat, Susan C, Reed, Deborah B. Farm work injuries among a cohort of children in Kentucky, USA.. Annals of agricultural and environmental medicine : AAEM, 2016, 23: 604-611	2016	1	0	0	0	0	0	0	1	1	0	0	0	0	0	0	0	0	0	0	0	United States of America		USA	United States	North America	High income	1
14120026	Liang, Yanni, Janssen, Brandi, Casteel, Carri et al.. Agricultural Cooperatives in Mental Health: Farmers' Perspectives on Potential Influence.. Journal of agromedicine, 2022, 27: 143-153	2022	1	0	0	0	0	0	0	0	0	0	0	0	0	0	0	1	1	0	0	0	USA		USA	United States	North America	High income	1
14119094	Liang, Yanni, Casteel, Carri, Janssen, Brandi et al.. Organizational Resources and Social Support Influences on Stress and Depression: A Comparison among Cooperative and Non-Cooperative Farmers.. Journal of agromedicine, 2023, 28: 177-186	2023	1	0	0	0	0	0	0	0	0	0	0	0	0	0	0	1	1	0	0	0	United States of America		USA	United States	North America	High income	1
14125010	Clarke, Kayan, Manrique, Andres, Sabo-Attwood, Tara et al.. A Narrative Review of Occupational Air Pollution and Respiratory Health in Farmworkers.. International journal of environmental research and public health, 2021, 18	2021	1	1	0	0	1	0	0	0	0	0	0	0	0	0	0	0	0	0	0	0	United States of America		USA	United States	North America	High income	1
14128710	Gorucu, Serap, Murphy, Dennis, Kassab, Cathy. Occupational and nonoccupational farm fatalities among youth for 2000 through 2012 in Pennsylvania.. Journal of agromedicine, 2015, 20: 125-39	2015	1	0	0	0	0	0	0	1	1	0	0	0	0	0	0	0	0	0	0	0	United States of America		USA	United States	North America	High income	1
14124163	Prado, Kimberly Y, Rivera-Heredia, Maria Elena, McCurdy, Stephen A. Exposure to Workplace Sexual Harassment among Women and Men Farmworkers in the U.S. and Mexico.. Journal of agricultural safety and health, 2021, 27: 229-247	2021	1	0	0	0	0	0	0	1	1	0	0	0	0	0	0	0	0	0	0	0	United States of America		USA	United States	North America	High income	1
14117585	Beseler, Cheryl, Stallones, Lorann. Using a Neural Network Analysis to Assess Stressors in the Farming Community.. Safety (Basel, Switzerland), 2020, 6	2020	1	0	0	0	0	0	0	0	0	0	0	0	0	0	0	1	1	0	0	0	United States of America		USA	United States	North America	High income	1
14109073	Walker, Jared, Madigan, Dana, Friedman, Lee S et al.. Injuries Among Hispanic/Latinx Agricultural Workers Seen in Illinois Hospitals.. Journal of agromedicine, 2024, 29: 246-256	2024	1	0	0	0	0	0	0	1	1	0	0	0	0	0	0	0	0	0	0	0	United States of America		USA	United States	North America	High income	1
14138551	Rodriguez, Anabel, Chavez, Lus, Wagner, Teresa et al.. Effectiveness of Trained Community Lay Workers on Glycemic Control, Knowledge, and Self-Efficacy Among Agricultural Workers with Diabetes in the Texas Panhandle.. Journal of immigrant and minority health, 2024,	2024	2	1	1	0	0	0	0	0	0	0	0	0	0	0	0	1	1	0	0	0	United States of America		USA	United States	North America	High income	1
14134393	Akpinar-Elci, Muge, Pasquale, Dana K, Abrokwah, Michael et al.. United Airway Disease Among Crop Farmers.. Journal of agromedicine, 2016, 21: 217-23	2016	1	1	0	0	1	0	0	0	0	0	0	0	0	0	0	0	0	0	0	0	United States of America		USA	United States	North America	High income	1
14134968	Fox, Shannon, Ricketts, Mitch, Minton, J Ernest. Worker Injuries Involving the Interaction of Cattle, Cattle Handlers, and Farm Structures or Equipment.. Journal of agricultural safety and health, 2015, 21: 3-12	2015	1	0	0	0	0	0	0	1	1	0	0	0	0	0	0	0	0	0	0	0	USA		USA	United States	North America	High income	1
14136825	Kim, Sunwook, Nussbaum, Maury A, Laurienti, Paul J et al.. Exploring associations between postural balance and levels of urinary organophosphorus pesticide metabolites.. Journal of Occupational and Environmental Medicine, 2018, 60: 174-179	2018	1	1	0	0	0	0	1	0	0	0	0	0	0	0	0	0	0	0	0	0	USA	Latino immigrant	USA	United States	North America	High income	1
14110239	Staskywicz, Zachery, Burchill, Kayla, Sahr, Sheryl et al.. Changing Patterns in Midwestern Farm Trauma: A Retrospective Comparative Analysis.. The American surgeon, 2022, 88: 1792-1797	2022	1	0	0	0	0	0	0	1	1	0	0	0	0	0	0	0	0	0	0	0	United States of America		USA	United States	North America	High income	1
14128018	Kearney, Gregory D, Gallagher, Barbara, Shaw, Robert. Respiratory Protection Behavior and Respiratory Indices among Poultry House Workers on Small, Family-Owned Farms in North Carolina: A Pilot Project.. Journal of agromedicine, 2016, 21: 136-43	2016	1	1	0	0	1	0	0	0	0	0	0	0	0	0	0	0	0	0	0	0	United States of America		USA	United States	North America	High income	1
14127910	Kim, Nicole Jung-Eun, Vasquez, Victoria Breckwich, Torres, Elizabeth et al.. Breaking the Silence: Sexual Harassment of Mexican Women Farmworkers.. Journal of agromedicine, 2016, 21: 154-62	2016	1	0	0	0	0	0	0	0	0	0	0	0	0	0	0	0	0	0	1	0	United States of America		USA	United States	North America	High income	1
14138604	Coco, Laura, Sanchez, Gabriela D, Campuzano, Gabriel A et al.. Hearing Difficulties Among Farmworkers in the Mexico-US Southwest Border Region.. Journal of immigrant and minority health, 2024,	2024	1	0	0	0	0	0	0	0	0	0	0	0	0	0	0	0	0	0	0	1	United States of America		USA	United States	North America	High income	1
14121903	Reyes, Sara, Acosta, Laura M, Dominguez, Vanessa et al.. Immigrant and U.S.-born migrant farmworkers: Dual paths to discrimination-related health outcomes.. The American journal of orthopsychiatry, 2022, 92: 452-462	2022	3	0	0	0	0	0	0	1	0	1	0	0	0	0	0	1	1	0	1	0	United States of America		USA	United States	North America	High income	1
14135199	Rudolphi, Josie M, Berg, Richard L, Parsaik, Ajay. Depression, anxiety and stress among young farmers and ranchers: A pilot study.. Community Mental Health Journal, 2020, 56: 126-134	2020	1	0	0	0	0	0	0	0	0	0	0	0	0	0	0	1	1	0	0	0	USA		USA	United States	North America	High income	1
14133634	House, John S, Wyss, Annah B, Hoppin, Jane A et al.. Early-life farm exposures and adult asthma and atopy in the Agricultural Lung Health Study.. The Journal of allergy and clinical immunology, 2017, 140	2017	1	1	0	0	1	0	0	0	0	0	0	0	0	0	0	0	0	0	0	0	United States of America		USA	United States	North America	High income	1
14134532	Mac, Valerie Vi Thien, Tovar-Aguilar, Jose Antonio, Flocks, Joan et al.. Heat Exposure in Central Florida Fernery Workers: Results of a Feasibility Study.. Journal of agromedicine, 2017, 22: 89-99	2017	1	1	0	1	0	0	0	0	0	0	0	0	0	0	0	0	0	0	0	0	United States of America		USA	United States	North America	High income	1
14120731	Luque, John S, Becker, Alan, Bossak, Brian H et al.. Knowledge and Practices to Avoid Heat-Related Illness among Hispanic Farmworkers along the Florida-Georgia Line.. Journal of agromedicine, 2020, 25: 190-200	2020	1	1	0	1	0	0	0	0	0	0	0	0	0	0	0	0	0	0	0	0	United States of America		USA	United States	North America	High income	1
14126499	Tonozzi, Theresa R, Layne, Larry A. Hired crop worker injuries on farms in the United States: A comparison of two survey periods from the National Agricultural Workers Survey.. American journal of industrial medicine, 2016, 59: 408-23	2016	1	0	0	0	0	0	0	1	1	0	0	0	0	0	0	0	0	0	0	0	United States of America		USA	United States	North America	High income	1
14117221	Parks, Christine G, Meyer, Armando, Beane Freeman, Laura E et al.. Farming tasks and the development of rheumatoid arthritis in the agricultural health study.. Occupational and environmental medicine, 2019, 76: 243-249	2019	1	0	0	0	0	0	0	1	0	1	0	0	0	0	0	0	0	0	0	0	USA	AGH Study	USA	United States	North America	High income	1
14127234	Carlos Chavez, Fiorella L, Gonzales-Backen, Melinda A, Grzywacz, Joseph G. Work, stressors, and psychosocial adjustment of undocumented Guatemalan adolescents in United States agriculture: A mixed-methods approach.. Journal of Research on Adolescence, 2021, 31: 1218-1234	2021	1	0	0	0	0	0	0	0	0	0	0	0	0	0	0	1	1	0	0	0	United States of America		USA	United States	North America	High income	1
14140013	Ramos, Athena K, Carlo, Gustavo, Grant, Kathleen et al.. Stress, Depression, and Occupational Injury among Migrant Farmworkers in Nebraska.. Safety (Basel, Switzerland), 2016, 2	2016	2	0	0	0	0	0	0	1	1	0	0	0	0	0	0	1	1	0	0	0	United States of America		USA	United States	North America	High income	1
14128700	Perla, M E, Iman, Esmeralda, Campos, Leticia et al.. Agricultural occupational health and safety perspectives among Latino-American youth.. Journal of agromedicine, 2015, 20: 167-77	2015	1	0	0	0	0	0	0	1	1	0	0	0	0	0	0	0	0	0	0	0	United States of America		USA	United States	North America	High income	1
14126960	Kennedy, Alison, Cerel, Julie, Kheibari, Athena et al.. A comparison of farming- and non-farming-related suicides from the United States' National Violent Deaths Reporting System, 2003-2016.. Suicide and Life-Threatening Behavior, 2021, 51: 504-514	2021	1	0	0	0	0	0	0	0	0	0	0	0	0	0	0	1	1	0	0	0	United States of America		USA	United States	North America	High income	1
[truncated: 556 more rows]
