# Supplementary material for: Unequal harvests: AI-assisted evidence map of trends and gaps in global farmer health research along SDG 3 priorities
Source: BMJ Open. 2026 Jun 1;16(6):e110537. doi: 10.1136/bmjopen-2025-110537 (PMC13239455; doi:10.1136/bmjopen-2025-110537)
Supplement: online supplemental file 7 [file bmjopen-16-6-s007.csv]

Key	Publication Year	Author	Title	Publication Title	DOI	Publication Year	Author	Title	Publication Title	DOI	Date	Inclusion decision	Abstract Note	Non-communicable diseases	Diet-related NCD (cardiovascular, diabetes, obesity)	Kidney and heat related illness	Respiratory illness	Cancer	Neurological conditions	Accidents and injuries	Work-accidents	Musculoskeletal problems	Pesticide poisoning	Communicable diseases	Zoonoses & parasites	MRSA	Other CD	Mental health	Mental health and suicide	Substance use disorders	General health and wellbeing	Other health outcomes	country	country2	iso3code	economy	region	incomegroup	hic_wb
24A6H4B6	2025	Kayani, Kawan F; Abdullah, Chalak Najat	A Dual-Mode Detection Sensor Based on Nitrogen-Doped Carbon Dots for Visual Detection of Fe(III) and Ascorbic Acid via a Smartphone.	Journal of fluorescence	10.1007/s10895-024-03604-0	2025	Kayani, Kawan F; Abdullah, Chalak Najat	A Dual-Mode Detection Sensor Based on Nitrogen-Doped Carbon Dots for Visual Detection of Fe(III) and Ascorbic Acid via a Smartphone.	Journal of fluorescence	10.1007/s10895-024-03604-0	2025	Excluded	Accurately and promptly detecting Fe3+ and ascorbic acid (AA) is a crucial objective. In this study, nitrogen-doped carbon dots (N-CDs) were synthesized using a one-step hydrothermal synthesis method with 6,9-diamino-2-ethoxyacridine lactate as the precursor. The introduction of Fe3+ and AA resulted in both fluorescence (FL) quenching and enhancement of the synthesized N-CDs. The fluorescent resp…
2BVHY2RR	2025	Okan, Nesrullah; Kizlgecit, Muhammed; Sahin, Hanifi; Kurt, Fatih; Keles, Reyhan; Oren, Aytac	Development and Validation of the Spiritual Empathy Fatigue Scale (SEFC): A Psychometric Study Among Faith-Based Care Providers in Turkey.	Journal of religion and health	10.1007/s10943-025-02523-z	2025	Okan, Nesrullah; Kizlgecit, Muhammed; Sahin, Hanifi; Kurt, Fatih; Keles, Reyhan; Oren, Aytac	Development and Validation of the Spiritual Empathy Fatigue Scale (SEFC): A Psychometric Study Among Faith-Based Care Providers in Turkey.	Journal of religion and health	10.1007/s10943-025-02523-z	2025	Excluded	This study aims to reveal the psychometric properties of the spiritual empathy fatigue scale (SEFC), which was developed to assess spiritual empathy fatigue (SEFC), one of the unique forms of burnout experienced by professionals providing faith-based help. SEFC is structured on four theoretical dimensions at the intersection of empathy fatigue and spiritual burnout: Empathic Overload and Overexpo…
2D9SRYEZ	2025	Costa, Annamaria; Buoio, Eleonora; Pallaoro, Margherita; Mainardi, Edda; Mirra, Giorgio; Di Giancamillo, Alessia; Mazzola, Silvia Michela; Rossi, Raffaella	A Preliminary Study on Productive Performance and Environmental Requirements of a Newly Established Breed: Nero di Lomellina Pig.	Animals : an open access journal from MDPI	10.3390/ani15182655	2025	Costa, Annamaria; Buoio, Eleonora; Pallaoro, Margherita; Mainardi, Edda; Mirra, Giorgio; Di Giancamillo, Alessia; Mazzola, Silvia Michela; Rossi, Raffaella	A Preliminary Study on Productive Performance and Environmental Requirements of a Newly Established Breed: Nero di Lomellina Pig.	Animals : an open access journal from MDPI	10.3390/ani15182655	2025	Excluded	The Nero di Lomellina (NL) pig, a newly established breed from the cross of the Poland China with the Berkshire breed, which was created to reconstitute a local breed called Nero di Cavour, was recognized by the Italian Ministry of Agriculture in 2020 (DM 12222/2020). The objective of this study is to investigate, for the first time, the zootechnical performance and environmental response of the …
2E2Y9AP7	2025	Abdallah, Nasir; Oluwaseun, Oyebamiji A	Socio-economic and production dynamics of Guinea fowl farming in Northern Ghana: insights into health management, challenges, and climate change impacts.	Tropical animal health and production	10.1007/s11250-025-04427-2	2025	Abdallah, Nasir; Oluwaseun, Oyebamiji A	Socio-economic and production dynamics of Guinea fowl farming in Northern Ghana: insights into health management, challenges, and climate change impacts.	Tropical animal health and production	10.1007/s11250-025-04427-2	2025	Excluded	Guinea fowl farming is vital to the livelihoods of rural communities in northern Ghana, yet its socio-economic and production dynamics remain underexplored, especially concerning health management and climate change. This study bridges this gap by investigating the socio-economic profiles, production practices, and health challenges of guinea fowl farmers in three towns in northern Ghana. A total…
2F27DG94	2025	Zhang, Ting; Chen, Xinheng; Gu, Hongtao; Chen, Huayi; Huang, Kaichun; Wang, Jinjin; Xu, Huijuan; Zhang, Yulong; Li, Wenyan	Preparation and Application of Core-Shell Nanocarbon-Based Slow-Release Foliar Fertilizer.	Nanomaterials (Basel, Switzerland)	10.3390/nano15070565	2025	Zhang, Ting; Chen, Xinheng; Gu, Hongtao; Chen, Huayi; Huang, Kaichun; Wang, Jinjin; Xu, Huijuan; Zhang, Yulong; Li, Wenyan	Preparation and Application of Core-Shell Nanocarbon-Based Slow-Release Foliar Fertilizer.	Nanomaterials (Basel, Switzerland)	10.3390/nano15070565	2025	Excluded	The application of nanotechnology offers a promising solution to improve fertilizer utilization efficiency by mitigating the losses and volatilization of conventional fertilizers, contributing to sustainable agriculture. In this study, a core-shell nanocarbon-based slow-release foliar fertilizer (CN@mSiO2-NH2@Urea@PDA) was synthesized using nanocarbon (CN) as the core, amino-functionalized mesopo…
2JPSK43Q	2025	Chen, Juanjuan; Luo, Yuanhao; Hao, Yun; Wang, Qian; Wang, Qi	Structural and functional characterization of gut microbiota in dyslipidemic patients from high-altitude Tibetan pastoral areas.	Frontiers in nutrition	10.3389/fnut.2025.1676238	2025	Chen, Juanjuan; Luo, Yuanhao; Hao, Yun; Wang, Qian; Wang, Qi	Structural and functional characterization of gut microbiota in dyslipidemic patients from high-altitude Tibetan pastoral areas.	Frontiers in nutrition	10.3389/fnut.2025.1676238	2025	Excluded	Introduction: Approximately 49.3% of individuals living at high altitudes suffer from dyslipidemia. Emerging evidence indicates that gut microbiota can regulate lipid metabolism and cholesterol homeostasis, but the composition and function of gut microbiota in dyslipidemic patients from Tibetan pastoral regions remain unclear., Methods: To address this, we enrolled a cohort consisting of 22 dysli…
2LF9NUHS	2025	Paramitadevi, Yudith V; Priadi, Cindy R; Rahmatika, Iftita; Rukmana, Andriansjah	Fecal ingestion rate based on worker activity patterns during stool handling in a ruminant farm.	Narra J	10.52225/narra.v5i2.1989	2025	Paramitadevi, Yudith V; Priadi, Cindy R; Rahmatika, Iftita; Rukmana, Andriansjah	Fecal ingestion rate based on worker activity patterns during stool handling in a ruminant farm.	Narra J	10.52225/narra.v5i2.1989	2025	Excluded	Farm workers who handle livestock stools face an increased risk of infection by pathogenic bacteria, such as Escherichia coli O157 and Salmonella spp., leading to millions of severe health issues and thousands of fatalities annually. The aim of this study was to assess the impact of these pathogens by measuring their concentrations, determining rates of unintentional fecal consumption, and conduc…
2MDP2MBR	2025	Tosoroni, Andrea; Di Vittori, Valerio; Nanni, Laura; Musari, Evan; Papalini, Simone; Bitocchi, Elena; Bellucci, Elisa; Pieri, Alice; Ghitarrini, Sofia; Susek, Karolina; Papa, Roberto	Recent Advances in Molecular Tools and Pre-Breeding Activities in White Lupin (Lupinus albus).	Plants (Basel, Switzerland)	10.3390/plants14060914	2025	Tosoroni, Andrea; Di Vittori, Valerio; Nanni, Laura; Musari, Evan; Papalini, Simone; Bitocchi, Elena; Bellucci, Elisa; Pieri, Alice; Ghitarrini, Sofia; Susek, Karolina; Papa, Roberto	Recent Advances in Molecular Tools and Pre-Breeding Activities in White Lupin (Lupinus albus).	Plants (Basel, Switzerland)	10.3390/plants14060914	2025	Excluded	The higher adaptation of landraces to local agroclimatic conditions resulting from natural and moderate artificial selection by farmers within specific environments makes them a crucial source of alleles and genotypes for cultivation and breeding programs. Unlike modern cultivars, which have been developed under more intense artificial selective pressures, landraces exhibit a broader genetic base…
2RCNF5P6	2025	Wolkaro, Takele; Tadesse, Yosef; Urge, Mengistu; Bayisa, Merga	Prediction of slaughter weight with body components and liner body measurement of Hararge cattle at Haramaya University abattoir, Ethiopia.	Heliyon	10.1016/j.heliyon.2024.e41219	2025	Wolkaro, Takele; Tadesse, Yosef; Urge, Mengistu; Bayisa, Merga	Prediction of slaughter weight with body components and liner body measurement of Hararge cattle at Haramaya University abattoir, Ethiopia.	Heliyon	10.1016/j.heliyon.2024.e41219	2025	Excluded	The aim of the study was to determine the relationship between slaughter weight (SW) with body components and liner body measurements and investigate the coefficient of correlation between slaughter weight with body component and liner body measurements to select the best regression equation. Data on liner body measurements (height at wither and at hips, heart girth, body length, height and width…
2UNHY727	2025	Feng, L; Wang, L; Jiang, X; Tan, K; Li, P	[Epidemiological characteristics of imported malaria cases in Chengdu City from 2016 to 2023].	Zhongguo xue xi chong bing fang zhi za zhi = Chinese journal of schistosomiasis control	10.16250/j.32.1915.2024228	2025	Feng, L; Wang, L; Jiang, X; Tan, K; Li, P	[Epidemiological characteristics of imported malaria cases in Chengdu City from 2016 to 2023].	Zhongguo xue xi chong bing fang zhi za zhi = Chinese journal of schistosomiasis control	10.16250/j.32.1915.2024228	2025	Excluded	OBJECTIVE: To investigate the epidemiological characteristics of imported malaria cases in Chengdu City, Sichuan Province from 2016 to 2023, so to provide insights into formulation of the malaria control strategy in the city., METHODS: All data pertaining to imported malaria cases reported in Chengdu City during the period from 2016 to 2023 were retrieved from the China Disease Prevention and Con…
2VNY7JQ7	2025	Torres-Miralles, M; Jeanneret, P; Lamminen, M; Joly, F; Dumont, B; Tuomisto, H; Herzon, I	High nature value farming systems in Europe: A dataset encompassing the environmental impact assessment of farms and extensive ruminant food products.	Data in brief	10.1016/j.dib.2024.111164	2025	Torres-Miralles, M; Jeanneret, P; Lamminen, M; Joly, F; Dumont, B; Tuomisto, H; Herzon, I	High nature value farming systems in Europe: A dataset encompassing the environmental impact assessment of farms and extensive ruminant food products.	Data in brief	10.1016/j.dib.2024.111164	2025	Excluded	High Nature Value (HNV) farming systems occur in areas where the major land use is agriculture and are characterized by their significance in promoting biodiversity and ecosystem services due to their extensive land use. Despite their importance for ecological and socio-economic resilience of rural regions, these systems are often overlooked in Life Cycle Assessment (LCA) studies due to challenge…
2XMZPP24	2025	Salazar, Gonzalo; Reyes, Magdalena; Kaulen-Luks, Santiago; Barrera, Maria Guadalupe; Burgos, Alison; Ibarra, Jose Tomas	Biocultural memory of reciprocity: the Mapuche trafkintu as social-ecological relationships of care and vindication.	Journal of ethnobiology and ethnomedicine	10.1186/s13002-025-00811-2	2025	Salazar, Gonzalo; Reyes, Magdalena; Kaulen-Luks, Santiago; Barrera, Maria Guadalupe; Burgos, Alison; Ibarra, Jose Tomas	Biocultural memory of reciprocity: the Mapuche trafkintu as social-ecological relationships of care and vindication.	Journal of ethnobiology and ethnomedicine	10.1186/s13002-025-00811-2	2025	Excluded	Reconsidering the relationship between humans and more-than-human beings amid global crises has brought reciprocity practices between people and biodiversity to the forefront. We examine social-ecological reciprocity practices within Indigenous territories and their direct connection to biocultural memory. Specifically, we explore the Mapuche practice of trafkintu in the Andean zone of Wallmapu, …
2Y4XJUNH	2025	Dussault, Nicole; Henderson, Katherine; Daniel, Katherine; Mitchell, Nia Michaela; Nickolopoulos, Elissa; Hemming, Patrick; Casarett, David; Cho, Alex; Ma, Jessica E	Evaluating a Clinical Chaplain Pilot Intervention to Facilitate Advance Care Planning in a Primary Care Clinic.	Journal of general internal medicine	10.1007/s11606-025-09527-1	2025	Dussault, Nicole; Henderson, Katherine; Daniel, Katherine; Mitchell, Nia Michaela; Nickolopoulos, Elissa; Hemming, Patrick; Casarett, David; Cho, Alex; Ma, Jessica E	Evaluating a Clinical Chaplain Pilot Intervention to Facilitate Advance Care Planning in a Primary Care Clinic.	Journal of general internal medicine	10.1007/s11606-025-09527-1	2025	Excluded	BACKGROUND: While advance care planning (ACP) conversations align an individual's healthcare options to their goals, primary care physicians (PCPs) often have limited time and training to conduct ACP in clinic. A clinical chaplain's unique expertise may provide targeted support to help overcome these barriers by assessing the complex dynamics around ACP for patients and providers alike., OBJECTIV…
2YAZ89AR	2025	Mitten, Michele Anne; Molenberghs, Pascal	Stress and coping in Australian male farmers.	The Australian journal of rural health	10.1111/ajr.13207	2025	Mitten, Michele Anne; Molenberghs, Pascal	Stress and coping in Australian male farmers.	The Australian journal of rural health	10.1111/ajr.13207	2025	Included	INTRODUCTION: Farmers face high levels of stress, often related to unique farming industry stressors. Coping strategies in dealing with stress, can be less (avoidant) or more (approach) effective. No previous research has investigated coping strategies across a range of farming-specific stressors., OBJECTIVE: To determine levels of stress in various categories and the relationship between these s…															1	1				Australia		AUS	Australia	East Asia & Pacific	High income	1	1
2YZWV8TT	2025	Khaluf, Yara; de Hooge, Ilona E	Beauty isn't everything: An agent-based model of imperfect food acceptance and market utility balance.	PloS one	10.1371/journal.pone.0334504	2025	Khaluf, Yara; de Hooge, Ilona E	Beauty isn't everything: An agent-based model of imperfect food acceptance and market utility balance.	PloS one	10.1371/journal.pone.0334504	2025	Excluded	Imperfect or suboptimal foods-cosmetically flawed yet nutritionally sound-are frequently discarded across the food supply chain, contributing significantly to global food waste. Although farmers, retailers, and consumers all influence this waste dynamic, existing research often treats their behaviors in isolation and fails to capture the evolving, systemic interplay among them. This study present…																									Upper middle income		Upper middle income
33QRCECD	2025	Chippaux, Jean-Philippe; Amta, Pierre; Madec, Yoann; Ntone, Rodrigue; Noel, Gaelle; Clauteaux, Pedro; Boum Ii, Yap; Nkwescheu, Armand S; Taieb, Fabien	Epidemiologic, clinical, and therapeutic aspects of formally identified Echis romani bites in northern Cameroon.	PLoS neglected tropical diseases	10.1371/journal.pntd.0013195	2025	Chippaux, Jean-Philippe; Amta, Pierre; Madec, Yoann; Ntone, Rodrigue; Noel, Gaelle; Clauteaux, Pedro; Boum Ii, Yap; Nkwescheu, Armand S; Taieb, Fabien	Epidemiologic, clinical, and therapeutic aspects of formally identified Echis romani bites in northern Cameroon.	PLoS neglected tropical diseases	10.1371/journal.pntd.0013195	2025	Excluded	BACKGROUND: Species of the genus Echis, particularly those of the 'ocellatus' group, are responsible for the majority of snakebite envenomations and deaths in the savannas of sub-Saharan Africa. In a clinical study conducted in Cameroon, we treated a series of patients bitten by formally identified E. romani. The clinical outcomes are described and discussed., METHODOLOGY/PRINCIPAL FINDINGS: Spec…																									Upper middle income		Upper middle income
36J8TT7X	2025	Barrett, Tyler M; Liebert, Melissa A; Eick, Geeta N; Ridgeway-Diaz, Julia G; Madimenos, Felicia C; Blackwell, Aaron D; Cepon-Robins, Tara J; Urlacher, Samuel S; Sugiyama, Lawrence S; Snodgrass, J Josh	Circulating Epstein-Barr Virus Antibody Levels as a Biomarker of Socioecological Adversity in Amazonian Ecuador.	American journal of human biology : the official journal of the Human Biology Council	10.1002/ajhb.70063	2025	Barrett, Tyler M; Liebert, Melissa A; Eick, Geeta N; Ridgeway-Diaz, Julia G; Madimenos, Felicia C; Blackwell, Aaron D; Cepon-Robins, Tara J; Urlacher, Samuel S; Sugiyama, Lawrence S; Snodgrass, J Josh	Circulating Epstein-Barr Virus Antibody Levels as a Biomarker of Socioecological Adversity in Amazonian Ecuador.	American journal of human biology : the official journal of the Human Biology Council	10.1002/ajhb.70063	2025	Excluded	OBJECTIVES: Circulating Epstein-Barr virus antibodies (EBV-Ab) are used as a biomarker of chronic stress in high-income settings, but their relevance in environments with a high burden of infectious disease, nutritional constraints, and limited resources is less clear. We investigated EBV-Ab as a biomarker of adversity in a setting where local ecology and economy may affect immune development dif…																									Upper middle income		Upper middle income
37QCF8QX	2025	Le Corre, Mael; Douville, Eric; Dapoigny, Arnaud; Tran, Khanh-Vi; Turbat, Tsagaan; Enkhbayar, Ganbold; Lepetz, Sebastien; Zazzo, Antoine	A bioavailable 87Sr/86Sr isoscape of Mongolia: Implications for the reconstruction of past human and animal mobility.	PloS one	10.1371/journal.pone.0336327	2025	Le Corre, Mael; Douville, Eric; Dapoigny, Arnaud; Tran, Khanh-Vi; Turbat, Tsagaan; Enkhbayar, Ganbold; Lepetz, Sebastien; Zazzo, Antoine	A bioavailable 87Sr/86Sr isoscape of Mongolia: Implications for the reconstruction of past human and animal mobility.	PloS one	10.1371/journal.pone.0336327	2025	Excluded	Understanding past human and animal mobility is essential for reconstructing the social and cultural dynamics of ancient societies. Strontium isotope analysis (87Sr/86Sr) offers a powerful tool to investigate provenance and movement. The bioavailable 87Sr/86Sr follows the underlying lithology, and increasing efforts have been made to map its spatial distribution across the landscape and produce 8…																									Upper middle income		Upper middle income
38ZN6P62	2025	Li, Haijun; Wang, Baitong; Yang, Xiaomin; Yang, Xiaoyu; He, Haifeng; Wang, Rui; Wang, Chuan-Chao	Ancient genomes shed light on the genetic history of the Iron Age to historical central Xinjiang, northwest China.	BMC biology	10.1186/s12915-025-02195-x	2025	Li, Haijun; Wang, Baitong; Yang, Xiaomin; Yang, Xiaoyu; He, Haifeng; Wang, Rui; Wang, Chuan-Chao	Ancient genomes shed light on the genetic history of the Iron Age to historical central Xinjiang, northwest China.	BMC biology	10.1186/s12915-025-02195-x	2025	Excluded	BACKGROUND: The genetic profile of the population in Xinjiang, northwest China, has been shaped by interregional movement and admixture since the Bronze Age. However, the detailed and intraregional population history of Xinjiang, especially central Xinjiang, has been unsolved due to uneven sample distribution., RESULTS: Here, we reported the ancient genomes from 8 individuals between the Iron Age…																									High income		High income
39ESI2AL	2025	Cheng, Chenxia; Zhang, Chunjian; Jin, Xiaoshan; Wang, Tingting; Zhang, Yong; Wang, Yuling; Yang, Shaolan	Calcium disrupts CML38/WRKY46-NAC187-CCR cascade to inhibit the formation of lignin-related physiological disorders in pear fruit.	Plant biotechnology journal	10.1111/pbi.70158	2025	Cheng, Chenxia; Zhang, Chunjian; Jin, Xiaoshan; Wang, Tingting; Zhang, Yong; Wang, Yuling; Yang, Shaolan	Calcium disrupts CML38/WRKY46-NAC187-CCR cascade to inhibit the formation of lignin-related physiological disorders in pear fruit.	Plant biotechnology journal	10.1111/pbi.70158	2025	Excluded	Hard-end, superficial scald and cork spot are prevalent physiological disorders in pear fruit, characterized by an increase in lignin deposition, which impairs the fruit quality and reduces farmer income. Although calcium deficiency is known to exacerbate symptoms of these lignin-related disorders, the underlying mechanisms remain poorly understood. In this study, we aimed to elucidate the regula…
3DMFPQHT	2025	Baffoe-Bonnie, Anthony; Asiseh, Fafanyo; Quaicoe, Obed	Barriers to agricultural employment among African American youth: Evidence from the American Community Survey.	PloS one	10.1371/journal.pone.0330114	2025	Baffoe-Bonnie, Anthony; Asiseh, Fafanyo; Quaicoe, Obed	Barriers to agricultural employment among African American youth: Evidence from the American Community Survey.	PloS one	10.1371/journal.pone.0330114	2025	Excluded	This paper investigates the occupational choices of African American youth in U.S. agricultural and food sectors. Using nationally representative data from the American Community Survey, we estimate a multinomial logit model to assess how socioeconomic conditions influence employment in three occupational categories: farming, farm-related work, and food preparation. Results reveal that agricultur…
3E9PQ3R4	2025	Gill, Haechan; Seidualy, Madina; Lee, Juhyeon; Lee, Jiyoung; Moon, Hyungmin; Walter, Antonia; Bianco, Raffaela Angelina; Kurmangaliev, Arman; Rakhmankulov, Erbolat; Samashev, Zainolla; Aitkali, Azat; Kiyasbek, Galymzhan; Tashmanbetova, Zhuldyz; Zhuniskhanov, Aidyn; Krause, Johannes; Hermes, Taylor; Zhabagin, Maxat; Doumani Dupuy, Paula; Warinner, Christina; Jeong, Choongwon	Ancient genomes from eastern Kazakhstan reveal dynamic genetic legacy of Inner Eurasian hunter-gatherers.	Science advances	10.1126/sciadv.adw8219	2025	Gill, Haechan; Seidualy, Madina; Lee, Juhyeon; Lee, Jiyoung; Moon, Hyungmin; Walter, Antonia; Bianco, Raffaela Angelina; Kurmangaliev, Arman; Rakhmankulov, Erbolat; Samashev, Zainolla; Aitkali, Azat; Kiyasbek, Galymzhan; Tashmanbetova, Zhuldyz; Zhuniskhanov, Aidyn; Krause, Johannes; Hermes, Taylor; Zhabagin, Maxat; Doumani Dupuy, Paula; Warinner, Christina; Jeong, Choongwon	Ancient genomes from eastern Kazakhstan reveal dynamic genetic legacy of Inner Eurasian hunter-gatherers.	Science advances	10.1126/sciadv.adw8219	2025	Excluded	Because of limited availability of ancient genomes, the genetic history of prehistoric Inner Asian hunter-gatherers remains incomplete, especially for eastern Kazakhstan where the Eurasian Steppe meets mountain forests of Inner Asia. Here we report genome-wide data of two Early Neolithic (EN) hunter-gatherers and 19 Middle-Late Bronze Age (MLBA) pastoralists, from the site of Koken in the Upper I…
HTMGVKZ2	2025	Mesa-Castrillon, Carlos; Peachey, Kerri-Lynn; Lower, Tony	Farm Injury Deaths and Workers' Compensation Claims in Australia and Their Economic Costs.	The Australian journal of rural health	10.1111/ajr.70087	2025	Mesa-Castrillon, Carlos; Peachey, Kerri-Lynn; Lower, Tony	Farm Injury Deaths and Workers' Compensation Claims in Australia and Their Economic Costs.	The Australian journal of rural health	10.1111/ajr.70087	2025	Included	OBJECTIVE: To describe the pattern and estimated direct economic burdens associated with unintentional deaths and injuries on Australian farms over the past 11 years (2013-2023)., DESIGN: Descriptive retrospective epidemiological study of National Coronial Information System (NCIS) data for persons fatally injured on a farm and workers' compensation injuries data from the National Data Set., SETT…							1	1												Australia		AUS	Australia	East Asia & Pacific	High income	1	2
3JTMSMQD	2025	Li, Xinyao; Diao, Zhan; Dong, Jiangbo; Liu, Xiaofang; Luo, Xiaogang; Hou, Changjun; Huo, Danqun	A homogeneous electrochemical aptasensor based on Pd@rGO and targeted methylene blue enrichment for sensitive detection of dibutyl phthalate.	Biosensors & bioelectronics	10.1016/j.bios.2025.118009	2025	Li, Xinyao; Diao, Zhan; Dong, Jiangbo; Liu, Xiaofang; Luo, Xiaogang; Hou, Changjun; Huo, Danqun	A homogeneous electrochemical aptasensor based on Pd@rGO and targeted methylene blue enrichment for sensitive detection of dibutyl phthalate.	Biosensors & bioelectronics	10.1016/j.bios.2025.118009	2025	Excluded	Efficient detection of phthalate esters (PAEs) is of great significance for assessing ecological environment and food safety. This work developed an electrochemical aptasensor based on a Pd@rGO/GCE sensing electrode, which utilizes target-induced conformational changes of G-quadruplex (G4) to regulate the accumulation of methylene blue (MB) on the electrode surface for homogeneous and efficient d…																											Upper middle income
3LZL928V	2025	Ramesh, Gutha Venkata; Kaur, Jaspal; Singla, Deepak; Chhuneja, Parveen; Saharan, Anurag; Gangwar, O P; Bala, Ritu; Mir, Reyazul Rouf; Tak, Parminder Singh	Use of Field pathogenomics approach for Puccinia striiformis f. sp. tritici race identification and phylogenomic delineation in North India.	World journal of microbiology & biotechnology	10.1007/s11274-025-04391-x	2025	Ramesh, Gutha Venkata; Kaur, Jaspal; Singla, Deepak; Chhuneja, Parveen; Saharan, Anurag; Gangwar, O P; Bala, Ritu; Mir, Reyazul Rouf; Tak, Parminder Singh	Use of Field pathogenomics approach for Puccinia striiformis f. sp. tritici race identification and phylogenomic delineation in North India.	World journal of microbiology & biotechnology	10.1007/s11274-025-04391-x	2025	Excluded	Stripe rust of wheat caused by Puccinia striiformis f. sp. tritici (Pst) is among the top 10 most important fungal phytopathogens in the world, threatening the global wheat production. Continuous pathogen evolution and air borne nature of the pathogen, increased the importance of pathogen population structure studies in case of wheat-Puccinia pathosystem. The current study aimed to characterize t…																											Upper middle income
3MZ2BKSE	2025	Barlow, K A; Gutler, J	Bilateral septic acromioclavicular arthritis in a farm worker with high suspicion of zoonotic disease: a case report.	Bilaterale septische Arthritis des Akromioklavikulargelenks bei einem Landwirt mit starkem Verdacht auf Zoonose - ein Fallbericht.	10.1007/s00132-024-04593-5	2025	Barlow, K A; Gutler, J	Bilateral septic acromioclavicular arthritis in a farm worker with high suspicion of zoonotic disease: a case report.	Bilaterale septische Arthritis des Akromioklavikulargelenks bei einem Landwirt mit starkem Verdacht auf Zoonose - ein Fallbericht.	10.1007/s00132-024-04593-5	2025	Excluded	INTRODUCTION: We report the case of a 54-year-old male with the rare entity of bilateral septic acromioclavicular (AC) arthritis with osteomyelitis of the lateral clavicle with methicillin-susceptible Staphylococcus aureus (MSSA). The glenohumeral joint was affected as well. The patient was immunocompetent with no history of diabetes or intravenous drug abuse. There is a high possibility of a tra…																											Upper middle income
3RHCT4Z8	2025	Markos, Zekarias; Tekletsadik, Yegle Asrat; Kassegn, Ayenew; Aligaz, Esubalew Muluneh	Prevalence of stunting, wasting, and underweight among children aged 6 to 59 months and adolescents in pastoral and semi-pastoral areas of Ethiopia: a systematic review and meta-analysis.	BMC nutrition	10.1186/s40795-025-01210-2	2025	Markos, Zekarias; Tekletsadik, Yegle Asrat; Kassegn, Ayenew; Aligaz, Esubalew Muluneh	Prevalence of stunting, wasting, and underweight among children aged 6 to 59 months and adolescents in pastoral and semi-pastoral areas of Ethiopia: a systematic review and meta-analysis.	BMC nutrition	10.1186/s40795-025-01210-2	2025	Excluded																												Upper middle income
3UK223FD	2025	Galanis, Elizabeth; Clayton, Helena; Burton, Michael; Vocino, Andrea; Malerba, Martino E	Incentivising farm dam Enhancement: Barriers, motivations, and market potential in Australian grazing systems.	Journal of environmental management	10.1016/j.jenvman.2025.127314	2025	Galanis, Elizabeth; Clayton, Helena; Burton, Michael; Vocino, Andrea; Malerba, Martino E	Incentivising farm dam Enhancement: Barriers, motivations, and market potential in Australian grazing systems.	Journal of environmental management	10.1016/j.jenvman.2025.127314	2025	Excluded	Enhanced farm dams-managed to limit livestock access and restore vegetation-offer significant environmental benefits, including improved water quality, increased biodiversity, and reduced greenhouse gas emissions. However, the uptake of these practices remains low, largely due to high upfront costs and the absence of incentive mechanisms to reward the delivery of public goods. This study uses a d…																											High income
3ZH87AZ3	2025	Yao, Zhiyang; Li, Chong	A Rotary Piezoelectric Electromagnetic Hybrid Energy Harvester.	Micromachines	10.3390/mi16070807	2025	Yao, Zhiyang; Li, Chong	A Rotary Piezoelectric Electromagnetic Hybrid Energy Harvester.	Micromachines	10.3390/mi16070807	2025	Excluded	To collect the energy generated by rotational motion in the natural environment, a piezoelectric electromagnetic hybrid energy harvester (HEH) based on a planetary gear system is proposed. The harvester combines piezoelectric and electromagnetic effects and is mainly used for collecting low-frequency rotational energy. The HEH has a compact structure and contains four sets of piezoelectric energy…
43R2T9SF	2025	Zhou, Lei; Peng, Yubo; Xia, Qing	The impact of digital skills on the mental health of rural residents: from the perspective of happiness.	Frontiers in psychology	10.3389/fpsyg.2025.1471488	2025	Zhou, Lei; Peng, Yubo; Xia, Qing	The impact of digital skills on the mental health of rural residents: from the perspective of happiness.	Frontiers in psychology	10.3389/fpsyg.2025.1471488	2025	Excluded	Happiness is one of the important manifestations of the psychological health of rural residents. Based on the data of the 2020 China Rural Revitalization Comprehensive Survey (CRRS), this paper constructs a theoretical analysis framework of "material compensation-emotional immersion" and adopts OLS model and instrumental variables method to study the influence of digital skills on the happiness o…
43ZZNWEJ	2025	Del Rio, Maria Cristina; Martin, Sergio; Quilez, Joaquin; Vergara-Castiblanco, Claudia; Molina, Jose Manuel; Ferrer, Otilia; Conde, Magnolia Maria; Molina, Jose Adrian; Ruiz, Antonio	Molecular analysis of cryptosporidiosis on cattle farms in Gran Canaria, Canary Islands (Spain).	International journal of veterinary science and medicine	10.1080/23144599.2025.2460923	2025	Del Rio, Maria Cristina; Martin, Sergio; Quilez, Joaquin; Vergara-Castiblanco, Claudia; Molina, Jose Manuel; Ferrer, Otilia; Conde, Magnolia Maria; Molina, Jose Adrian; Ruiz, Antonio	Molecular analysis of cryptosporidiosis on cattle farms in Gran Canaria, Canary Islands (Spain).	International journal of veterinary science and medicine	10.1080/23144599.2025.2460923	2025	Excluded	Cryptosporidium spp. infections in calves cause serious economic losses in livestock and pose an important zoonotic risk. The aim of this study was to investigate the prevalence of Cryptosporidium spp. in cattle on the island of Gran Canaria. Faecal samples were collected from calves and adult cattle from a total of 15 farms, and a questionnaire survey was conducted to farmers. The presence of Cr…
46C7AWS4	2025	Pennington, Whitney; Martinez, Yessica; Hobbs-Murphy, Kayna; Rosecrance, John; Valley, Morgan	The Most Important Thing is to Know What to Wear When Working in the Sun.	Journal of agromedicine	10.1080/1059924X.2025.2540576	2025	Pennington, Whitney; Martinez, Yessica; Hobbs-Murphy, Kayna; Rosecrance, John; Valley, Morgan	The Most Important Thing is to Know What to Wear When Working in the Sun.	Journal of agromedicine	10.1080/1059924X.2025.2540576	2025	Excluded	OBJECTIVE: Crop workers face increasingly hot working conditions. Wearing light-colored, single-layer breathable clothing and wide-brimmed hats, on top of having water, rest, and shade, can reduce the risk of heat illness among crop workers. Clothing preferences and limited access may prevent crop workers from wearing optimal work apparel. However, little is known about crop workers' workplace cl…
4A9PLQ5K	2025	Yona, Clara; Makange, Mariam R; Moshiro, Eva; Hakizimana, Jean N; Mfumbilwa, Zakile A; Lupala, Abel S; Chengula, Augustino A; Misinzo, Gerald	African Swine Fever Perception, Risk Factors, and Socioeconomic Disparities Among Smallholder Domestic Pig Farmers in Serengeti, Tanzania.	Transboundary and emerging diseases	10.1155/tbed/3922067	2025	Yona, Clara; Makange, Mariam R; Moshiro, Eva; Hakizimana, Jean N; Mfumbilwa, Zakile A; Lupala, Abel S; Chengula, Augustino A; Misinzo, Gerald	African Swine Fever Perception, Risk Factors, and Socioeconomic Disparities Among Smallholder Domestic Pig Farmers in Serengeti, Tanzania.	Transboundary and emerging diseases	10.1155/tbed/3922067	2025	Excluded	African swine fever (ASF) is a hemorrhagic disease of domestic pigs and wild boars. The ASF virus (ASFV), a sole member of the family Asfarviridae and genus Asfivirus, causes this devastating disease. In sub-Saharan Africa, ASFV is maintained through three interlinked cycles: the domestic cycle, the pig-tick cycle, and the sylvatic cycle, which collectively sustain its endemic presence in the reg…
4CW2DJ3T	2025	Feng, Junjie; Zhang, Yu; Xu, Jianjun; Hu, Jiazheng; Tang, Yuan; Liang, Xiwen	Dynamic assessment and prediction of typhoon disaster risk in Beibu Gulf: From the analytic hierarchy process and projection pursuit clustering perspective.	The Science of the total environment	10.1016/j.scitotenv.2025.179389	2025	Feng, Junjie; Zhang, Yu; Xu, Jianjun; Hu, Jiazheng; Tang, Yuan; Liang, Xiwen	Dynamic assessment and prediction of typhoon disaster risk in Beibu Gulf: From the analytic hierarchy process and projection pursuit clustering perspective.	The Science of the total environment	10.1016/j.scitotenv.2025.179389	2025	Excluded	The Beibu Gulf, located over the South China Sea, has frequently experienced tropical cyclones and typhoons over recent decades, significantly impacting marine ranching activities. This study introduces the Typhoon Disaster Prediction Algorithm (TDPA), a high-resolution disaster assessment algorithm specifically designed for marine ranching risk evaluation. By integrating meteorological and disas…
4EI4E7VA	2025	Tiruneh, Gizachew Tadele; Chitashvili, Tamar; Hunegnaw, Bezawit Mesfin; Shewangzaw, Tsegaye; Bogale, Biruk; Fesseha, Nebreed; Yeshiwas, Takele; Belete, Netsanet; Nursebo, Nesredin; Emaway, Dessalew	Effective coverage of maternal and newborn health services across the antepartum and peripartum continuum in primary health care in Ethiopia.	Reproductive health	10.1186/s12978-025-02241-5	2025	Tiruneh, Gizachew Tadele; Chitashvili, Tamar; Hunegnaw, Bezawit Mesfin; Shewangzaw, Tsegaye; Bogale, Biruk; Fesseha, Nebreed; Yeshiwas, Takele; Belete, Netsanet; Nursebo, Nesredin; Emaway, Dessalew	Effective coverage of maternal and newborn health services across the antepartum and peripartum continuum in primary health care in Ethiopia.	Reproductive health	10.1186/s12978-025-02241-5	2025	Excluded	INTRODUCTION: Despite progress in improving access to and use of maternal and newborn health (MNH) services in Ethiopia, challenges persist in ensuring equitable, high-quality care., METHODS: This study assessed the effective coverage cascade across antepartum and peripartum care (PPC) using formative implementation science research data obtained during July-August 2024. A stratified multistage s…
4G2PK9IA	2025	Zhou, Zhixi; Tang, Huijuan; Tan, Yehui; Liu, Jiaxing; Ke, Zhixin	Environmental DNA analysis of phytoplankton biodiversity and seasonal succession in a marine ranching area around Nan'ao Island, southern China.	Marine environmental research	10.1016/j.marenvres.2025.107325	2025	Zhou, Zhixi; Tang, Huijuan; Tan, Yehui; Liu, Jiaxing; Ke, Zhixin	Environmental DNA analysis of phytoplankton biodiversity and seasonal succession in a marine ranching area around Nan'ao Island, southern China.	Marine environmental research	10.1016/j.marenvres.2025.107325	2025	Excluded	The coastal waters surrounding Nan'ao Island serve as important areas for marine ranching in southern China. In this study, we examined the structure and seasonal succession of the phytoplankton community in this region using an environmental DNA (eDNA) metabarcoding approach. Across four seasons, we identified 6154 eukaryotic phytoplankton amplicon sequence variants (ASVs), with 510 known specie…
4PXZ5ZI8	2025	Castellaneta, Andrea; Losito, Ilario; Palmitessa, Onofrio Davide; Somma, Annalisa; Didonna, Adriano; Renna, Massimiliano; Santamaria, Pietro; Calvano, Cosima Damiana; Cataldi, Tommaso R I	Confirmation of the unexpected occurrence of bitterness-inducing cucurbitacins in edible unripe melons by a two-step workflow based on liquid chromatography with combined UV and high-resolution MS detection.	Food chemistry	10.1016/j.foodchem.2024.142586	2025	Castellaneta, Andrea; Losito, Ilario; Palmitessa, Onofrio Davide; Somma, Annalisa; Didonna, Adriano; Renna, Massimiliano; Santamaria, Pietro; Calvano, Cosima Damiana; Cataldi, Tommaso R I	Confirmation of the unexpected occurrence of bitterness-inducing cucurbitacins in edible unripe melons by a two-step workflow based on liquid chromatography with combined UV and high-resolution MS detection.	Food chemistry	10.1016/j.foodchem.2024.142586	2025	Excluded	Plant metabolites known as cucurbitacins are known to impart an unpleasant bitter taste to edible fruits and even lead to severe health complications after the ingestion of relatively high amounts. In this study, an analytical method based on reversed phase liquid chromatography with combined detection by UV spectroscopy and atmospheric pressure chemical ionization high-resolution single/tandem m…
4WHYZ8PN	2025	Vinod, Valil Kunjukunju; Malik, Satyaveer Singh; Sivaprasad, M S; Malik, Chinmay; Parmar, Neha; Mathesh, Karikalan; Kumar, Brijesh; De, Ujjwal Kumar; Sanjumon, E S; Vergis, Jess; Barbuddhe, Sukhadeo Baliram; Rawool, Deepak Bhiwa	Coxiellosis in Dogs-A Hitherto Masked Zoonosis in India: An Insight From Seromolecular Investigation and Risk Factor Analysis.	The Canadian journal of infectious diseases & medical microbiology = Journal canadien des maladies infectieuses et de la microbiologie medicale	10.1155/cjid/8642619	2025	Vinod, Valil Kunjukunju; Malik, Satyaveer Singh; Sivaprasad, M S; Malik, Chinmay; Parmar, Neha; Mathesh, Karikalan; Kumar, Brijesh; De, Ujjwal Kumar; Sanjumon, E S; Vergis, Jess; Barbuddhe, Sukhadeo Baliram; Rawool, Deepak Bhiwa	Coxiellosis in Dogs-A Hitherto Masked Zoonosis in India: An Insight From Seromolecular Investigation and Risk Factor Analysis.	The Canadian journal of infectious diseases & medical microbiology = Journal canadien des maladies infectieuses et de la microbiologie medicale	10.1155/cjid/8642619	2025	Excluded	Coxiellaburnetii is an airborne bacterial zoonotic pathogen that causes Q fever/coxiellosis in humans and animals. Although dogs are suspected of transmitting Q fever to humans in past outbreaks, the prevalence of C. burnetii in the Indian dog population and risk factors for infection remain unknown. In this study, 452 dogs from pet clinics in three Indian states were screened for coxiellosis usi…
4XJAH855	2025	Freitas, Livia Souza; Silva, Goncalo Santos; Santos, Ivanildes Conceicao Dos; Ferreira, Adriana C Reis; Santos, Laysa Evelin Silva; Umaharan, Pathmanthan; Motilal, Lambert A; Calle-Bellido, Juan; Zhang, Dapeng; Correa, Ronan Xavier; Ahnert, Dario	Elite Cacao Clonal Cultivars with Diverse Genetic Structure, High Potential of Production, and Good Organoleptic Quality Are Helping to Rebuild the Cocoa Industry in Brazil.	International journal of molecular sciences	10.3390/ijms26073386	2025	Freitas, Livia Souza; Silva, Goncalo Santos; Santos, Ivanildes Conceicao Dos; Ferreira, Adriana C Reis; Santos, Laysa Evelin Silva; Umaharan, Pathmanthan; Motilal, Lambert A; Calle-Bellido, Juan; Zhang, Dapeng; Correa, Ronan Xavier; Ahnert, Dario	Elite Cacao Clonal Cultivars with Diverse Genetic Structure, High Potential of Production, and Good Organoleptic Quality Are Helping to Rebuild the Cocoa Industry in Brazil.	International journal of molecular sciences	10.3390/ijms26073386	2025	Excluded	In the Americas' leading cocoa-producing countries, more productive clonal cultivars than traditional biclonal hybrids have been created. In Brazil, several disease-resistant and self-compatible clones such as PS 1319, FA 13, and SJ 02 have been selected on producer farms. The CCN 51 clone from Ecuador is also significant in Brazil. This study aimed to analyze these clones concerning their geneti…
52A934G3	2025	Seven, Memnun; Adawudu, Emefa Awo; Moraitis, Ann Marie; Evans, Brenda D; Sturgeon, Susan; Wenzel, Jennifer; Hammer, Marilyn J	Experiences in Recruitment for Hispanic, Non-Hispanic Black, and Other Non-White Cancer Survivors Through Community Outreach and Other Targeted Approaches.	Seminars in oncology nursing	10.1016/j.soncn.2024.151719	2025	Seven, Memnun; Adawudu, Emefa Awo; Moraitis, Ann Marie; Evans, Brenda D; Sturgeon, Susan; Wenzel, Jennifer; Hammer, Marilyn J	Experiences in Recruitment for Hispanic, Non-Hispanic Black, and Other Non-White Cancer Survivors Through Community Outreach and Other Targeted Approaches.	Seminars in oncology nursing	10.1016/j.soncn.2024.151719	2025	Excluded	OBJECTIVES: Recruitment of racial/ethnic underserved populations in oncology research is essential to address health disparities. This article presents strategies and lessons learned from community outreach and other approaches for recruiting non-Hispanic Black, Hispanic, and other non-White survivors of cancer into a pilot study that investigated biopsychosocial determinants of health behaviors.…
HWKW8GIK	2025	Shava, Gamuchirai M; Todd, Katherine; Oakman, Tracey; Rahman, Saifur; Hueston, Linda; Glasgow, Keira; Roberts-Witteveen, April	The detection of Japanese encephalitis virus (JEV) in the Murray region, New South Wales: a public health investigation.	Communicable diseases intelligence (2018)	10.33321/cdi.2025.49.004	2025	Shava, Gamuchirai M; Todd, Katherine; Oakman, Tracey; Rahman, Saifur; Hueston, Linda; Glasgow, Keira; Roberts-Witteveen, April	The detection of Japanese encephalitis virus (JEV) in the Murray region, New South Wales: a public health investigation.	Communicable diseases intelligence (2018)	10.33321/cdi.2025.49.004	2025	Included	Abstract: The detection of Japanese encephalitis virus (JEV) in pigs, at four piggeries in the Murray region in February 2022, prompted a public health investigation (PHI) by the New South Wales Department of Health (NSW Health) to identify people at greatest risk of infection. The PHI included three components: a vaccination clinic and accompanying clinic questionnaire; a serological investigati…											1	1								Australia		AUS	Australia	East Asia & Pacific	High income	1	3
5DA4ISGD	2025	Waiswa, Denis; Muriithi, Beatrice Wambui; Murage, Alice W; Ireri, Dave Mwangi; Maina, Fredah; Chidawanyika, Frank; Yavuz, Fahri	The role of social-psychological factors in the adoption of push-pull technology by small-scale farmers in East Africa: Application of the theory of planned behavior.	Heliyon	10.1016/j.heliyon.2024.e41449	2025	Waiswa, Denis; Muriithi, Beatrice Wambui; Murage, Alice W; Ireri, Dave Mwangi; Maina, Fredah; Chidawanyika, Frank; Yavuz, Fahri	The role of social-psychological factors in the adoption of push-pull technology by small-scale farmers in East Africa: Application of the theory of planned behavior.	Heliyon	10.1016/j.heliyon.2024.e41449	2025	Excluded	Push-pull technology (PPT) continues to gain relevance among smallholder farmers across the East African region in managing the constraints affecting cereal crop yields including stemborers, fall armyworm, striga weed, and low soil fertility. While previous research has emphasized the significance of socioeconomic factors in explaining farmers' decisions to adopt PPT, the social-psychological fac…																											Upper middle income
5GMDD94Y	2025	Bellato, Alessandro; Bergagna, Stefania; Moriconi, Martina; Whitaker, Sarah Henry; Traverso, Federica; Mannelli, Alessandro	Prevalence of intramammary infection pathogens in dairy herds of the Northern Apennine mountains, Italy.	The Journal of dairy research	10.1017/S0022029925000676	2025	Bellato, Alessandro; Bergagna, Stefania; Moriconi, Martina; Whitaker, Sarah Henry; Traverso, Federica; Mannelli, Alessandro	Prevalence of intramammary infection pathogens in dairy herds of the Northern Apennine mountains, Italy.	The Journal of dairy research	10.1017/S0022029925000676	2025	Excluded	This Research Communication presents a cross-sectional study to compare the prevalence of contagious, environmental, opportunistic and other intramammary infection pathogens in mountain dairy herds. In the Italian Apennine mountains, areas where dairy farming is thriving are interspersed among areas where only a few dairy herds remain. The disappearance of some dairy farms relates to the reductio…																											Upper middle income
5H3RFPBZ	2025	Ramsden, Mark; Nordskog, Berit; Skog, Tor-Einar; Skirvin, Dave; Marguglio, Angelo; Caruso, Antonio; Pradal, Christophe; Jorgensen, Lise; Sonderskov, Mette; Georgantzis, Nikos; Debeljak, Marko; Marinko, Jurij; Brinks, Harm; Andersson, Bjorn; Travlos, Ilias; Dearlove, Eleanor; Paveley, Neil	IPM Decisions Platform - a Pan-European online platform hosting decision support systems and associated resources for integrated pest management.	Open research Europe	10.12688/openreseurope.21411.1	2025	Ramsden, Mark; Nordskog, Berit; Skog, Tor-Einar; Skirvin, Dave; Marguglio, Angelo; Caruso, Antonio; Pradal, Christophe; Jorgensen, Lise; Sonderskov, Mette; Georgantzis, Nikos; Debeljak, Marko; Marinko, Jurij; Brinks, Harm; Andersson, Bjorn; Travlos, Ilias; Dearlove, Eleanor; Paveley, Neil	IPM Decisions Platform - a Pan-European online platform hosting decision support systems and associated resources for integrated pest management.	Open research Europe	10.12688/openreseurope.21411.1	2025	Excluded	Crop protection and pest management are major economic and environmental concerns throughout Europe. The consultation of decision support systems (DSS) to guide decisions relating to Integrated Pest Management (IPM) is one of the key principles of IPM, reducing the ambiguity around potential risks to crop health. 'Pests' in this context include invertebrate pests, weeds and pathogens. The impact …																											Upper middle income
5JZJ2Q57	2025	Aslam, Afira; Usman, Syed Muhammad; Zubair, Muhammad; Yasin, Amanullah; Owais, Muhammad; Hussain, Irfan	Multi-convolutional neural networks for cotton disease detection using synergistic deep learning paradigm.	PloS one	10.1371/journal.pone.0324293	2025	Aslam, Afira; Usman, Syed Muhammad; Zubair, Muhammad; Yasin, Amanullah; Owais, Muhammad; Hussain, Irfan	Multi-convolutional neural networks for cotton disease detection using synergistic deep learning paradigm.	PloS one	10.1371/journal.pone.0324293	2025	Excluded	Cotton is a major cash crop, and increasing its production is extremely important worldwide, especially in agriculture-led economies. The crop is susceptible to various diseases, leading to decreased yields. In recent years, advancements in deep learning methods have enabled researchers to develop automated methods for detecting diseases in cotton crops. Such automation not only assists farmers i…																											Upper middle income
5K96CK2M	2025	Stepinac, Domagoj; Pejic, Ivan; Pandzic, Kreso; Likso, Tanja; Sarcevic, Hrvoje; Simic, Domagoj; Bukan, Miroslav; Buhinicek, Ivica; Jambrovic, Antun; Markovic, Bojan; Jukic, Mirko; Gunjaca, Jerko	Selecting Tolerant Maize Hybrids Using Factor Analytic Models and Environmental Covariates as Drought Stress Indicators.	Genes	10.3390/genes16070754	2025	Stepinac, Domagoj; Pejic, Ivan; Pandzic, Kreso; Likso, Tanja; Sarcevic, Hrvoje; Simic, Domagoj; Bukan, Miroslav; Buhinicek, Ivica; Jambrovic, Antun; Markovic, Bojan; Jukic, Mirko; Gunjaca, Jerko	Selecting Tolerant Maize Hybrids Using Factor Analytic Models and Environmental Covariates as Drought Stress Indicators.	Genes	10.3390/genes16070754	2025	Excluded	Background/Objectives: A critical part of the maize life cycle takes place during the summer, and due to climate change, its growth and development are increasingly exposed to the irregular and unpredictable effects of drought stress. Developing and using new cultivars with increased drought tolerance for farmers is the easiest and cheapest solution. One of the concepts to screen for drought tole…																											High income
5M7RTCHJ	2025	Rabin, Ronald L; Altman, Matthew C; Arshad, S Hasan; Beger, Richard D; Frischmeyer-Guerrerio, Pamela A; Goleva, Elena; Hamilton, Robert G; Khurana Hershey, Gurjit K; Shamji, Mohamed H; Sampson, Hugh A; Santos, Alexandra F; Shreffler, Wayne G; Togias, Alkis; Vieths, Stefan; Wambre, Erik; Wenzel, Sally E; Hise, Kathleen; Lee, Joohee; Tripathi, Anubha; Slater, Jay E	Biomarker-driven drug development for allergic diseases and asthma: An FDA public workshop.	The Journal of allergy and clinical immunology	10.1016/j.jaci.2025.03.014	2025	Rabin, Ronald L; Altman, Matthew C; Arshad, S Hasan; Beger, Richard D; Frischmeyer-Guerrerio, Pamela A; Goleva, Elena; Hamilton, Robert G; Khurana Hershey, Gurjit K; Shamji, Mohamed H; Sampson, Hugh A; Santos, Alexandra F; Shreffler, Wayne G; Togias, Alkis; Vieths, Stefan; Wambre, Erik; Wenzel, Sally E; Hise, Kathleen; Lee, Joohee; Tripathi, Anubha; Slater, Jay E	Biomarker-driven drug development for allergic diseases and asthma: An FDA public workshop.	The Journal of allergy and clinical immunology	10.1016/j.jaci.2025.03.014	2025	Excluded	The US Food and Drug Administration (FDA) hosted a workshop on February 22, 2024, to discuss the status of biomarkers in drug development for allergic asthma and food allergy. The workshop provided a forum for open discussion among regulators, academicians, National Institutes of Health staff and industry to inform stakeholders of the requirements for the FDA to adopt a biomarker as a surrogate e…
5MKWAXMH	2025	Southern, Morgan D; Kumar, Mohan G N; Blauer, Jacob M	Cultivars and Their Developmental Phases Interact with Temperature Fluctuations to Modulate Growth, Productivity and Seed Tuber Physiology of Potatoes (Solanum tuberosum L.).	Plants (Basel, Switzerland)	10.3390/plants14050750	2025	Southern, Morgan D; Kumar, Mohan G N; Blauer, Jacob M	Cultivars and Their Developmental Phases Interact with Temperature Fluctuations to Modulate Growth, Productivity and Seed Tuber Physiology of Potatoes (Solanum tuberosum L.).	Plants (Basel, Switzerland)	10.3390/plants14050750	2025	Excluded	In view of raising concerns of climate change, the impact of temperature on potato (Solanum tuberosum L.) growth and productivity was investigated by planting at different times to expose plants to natural variations in air and soil temperatures. Over two seasons with differing temperature patterns, emergence, stem and tuber numbers, tuber size distribution, yield, processing quality, and seed tu…
5MWDL4GY	2025	Harsanto, Budi; Kasumaningrum, Yulistyne; Arviansyah, M Rifqi; Siregar, Adiatma Ym; Purnomo, Dwi; Freddy; Iskandar, Yusuf; Utama, Iston Dwija; Sari, Dian Inda	Leveraging disruptive technologies for food security: A systematic review on agricultural supply chain resilience to climate change.	Current research in food science	10.1016/j.crfs.2025.101079	2025	Harsanto, Budi; Kasumaningrum, Yulistyne; Arviansyah, M Rifqi; Siregar, Adiatma Ym; Purnomo, Dwi; Freddy; Iskandar, Yusuf; Utama, Iston Dwija; Sari, Dian Inda	Leveraging disruptive technologies for food security: A systematic review on agricultural supply chain resilience to climate change.	Current research in food science	10.1016/j.crfs.2025.101079	2025	Excluded	Climate change and global warming are increasingly recognized as major threats to agriculture and food security worldwide. It is a major problem for supply chains and food safety. Digital agricultural transformation and primarily disruptive technologies are among the primary solutions to overcome these challenges to ensure food sustainability. This research fills the gap in studies that focuses e…
5TCRE77F	2025	Tinsley, J H I; Morgan, E R	Future climate change is projected to predominantly suppress the transmission potential of the small ruminant parasite Haemonchus contortus in Africa.	International journal for parasitology	10.1016/j.ijpara.2025.08.013	2025	Tinsley, J H I; Morgan, E R	Future climate change is projected to predominantly suppress the transmission potential of the small ruminant parasite Haemonchus contortus in Africa.	International journal for parasitology	10.1016/j.ijpara.2025.08.013	2025	Excluded	This paper examines the impact of climate change in Africa on the transmission potential (Q0) of Haemonchus contortus (H. contortus), a highly pathogenic haematophagous gastrointestinal nematode (GIN) parasite that has significant implications for the health and productivity of small ruminants. Changes in Q0 were assessed over the period 1981-2070 under a high emission scenario (RCP 8.5). Climate…
5UKVSSTT	2025	Li, Xiaowen; Chen, Yu; Huang, Guoyang; Sun, Xuerong; Mo, Gang; Peng, Xiaohong	Epidemiology and risk factors of Clonorchis sinensis infection in the mountainous areas of Longsheng County, Guangxi: insights from automated machine learning.	Parasitology research	10.1007/s00436-025-08470-8	2025	Li, Xiaowen; Chen, Yu; Huang, Guoyang; Sun, Xuerong; Mo, Gang; Peng, Xiaohong	Epidemiology and risk factors of Clonorchis sinensis infection in the mountainous areas of Longsheng County, Guangxi: insights from automated machine learning.	Parasitology research	10.1007/s00436-025-08470-8	2025	Excluded	Clonorchis sinensis (C. sinensis) is mainly prevalent in Northeast and South China, with Guangxi being the most severely affected region. This study aimed to evaluate the prevalence and identify the risk factors of C. sinensis infection in Longsheng County, a mountainous area in northern Guangxi. In 2023, a comprehensive study was conducted in Longsheng County, utilizing longstanding inhabitants …
5VFY3VX4	2025	Karssa, Tiruha H; Kussaga, Jamal B; Semedo-Lemsaddek, Teresa; Mugula, Jovin K	Fermentation, Handling and Claimed Therapeutic Effects of Dhanaan: An Ethiopian Fermented Camel Milk.	Food science & nutrition	10.1002/fsn3.70295	2025	Karssa, Tiruha H; Kussaga, Jamal B; Semedo-Lemsaddek, Teresa; Mugula, Jovin K	Fermentation, Handling and Claimed Therapeutic Effects of Dhanaan: An Ethiopian Fermented Camel Milk.	Food science & nutrition	10.1002/fsn3.70295	2025	Excluded	Dhanaan is a spontaneously fermented camel milk that is popular in the Somali regional state of Ethiopia and plays a significant role in the livelihoods of pastoral communities. This study aimed to investigate traditional fermentation methods of dhanaan in these communities. Four districts, namely, Gursum, Shabelle, Degehabur, and Birqot, were purposively selected on the basis of camel rearing, c…
5WX6594J	2025	Singh, Gurpreet; Sharma, Sandeep	Enhancing precision agriculture through cloud based transformative crop recommendation model.	Scientific reports	10.1038/s41598-025-93417-3	2025	Singh, Gurpreet; Sharma, Sandeep	Enhancing precision agriculture through cloud based transformative crop recommendation model.	Scientific reports	10.1038/s41598-025-93417-3	2025	Excluded	Modern agriculture relies more on technology to boost food production. It aims to improve both the quality and quantity of food. This paper introduces a novel TCRM (Transformative Crop Recommendation Model). It uses advanced machine learning and cloud platforms to give personalized crop recommendations. Unlike traditional methods, TCRM uses real-time data. It includes environmental and agronomic …
5XF7XGXC	2025	Abaho, Ivan; Kwikiriza, Gerald; Atukwatse, Faith; Izaara, Andrew A; Ekwangu, Joseph; Baguma, Sylvester D; Kubiriba, Jerome; Kasozi, Nasser	Selective Breeding for Genetic Improvement of Nile tilapia (Oreochromis niloticus Linnaeus, 1758) in Uganda: Current Status, Challenges, and Future Perspectives.	Animals : an open access journal from MDPI	10.3390/ani15020142	2025	Abaho, Ivan; Kwikiriza, Gerald; Atukwatse, Faith; Izaara, Andrew A; Ekwangu, Joseph; Baguma, Sylvester D; Kubiriba, Jerome; Kasozi, Nasser	Selective Breeding for Genetic Improvement of Nile tilapia (Oreochromis niloticus Linnaeus, 1758) in Uganda: Current Status, Challenges, and Future Perspectives.	Animals : an open access journal from MDPI	10.3390/ani15020142	2025	Excluded	Nile tilapia (Oreochromis niloticus) aquaculture continues to significantly contribute to the growth of the aquaculture sector in Uganda. However, its production is beset by erratic and unreliable seed supply. Also, most hatcheries practice inbreeding of broodstock, resulting in inferior seed characterized by low growth rates. As such, a selective breeding program is necessary to readily avail fa…
5YQBXTJZ	2025	Follett, Elizabeth; Davis, Lorna; Wilson, Catherine; Cable, Jo	Working for the environment: farmer attitudes towards sustainable farming actions in rural Wales, UK.	Environment, development and sustainability	10.1007/s10668-024-04459-y	2025	Follett, Elizabeth; Davis, Lorna; Wilson, Catherine; Cable, Jo	Working for the environment: farmer attitudes towards sustainable farming actions in rural Wales, UK.	Environment, development and sustainability	10.1007/s10668-024-04459-y	2025	Excluded	Recognition of land management impacts on water quality and flooding, and climate change-induced increases in storm intensity and flood risk, have led to interest in farmer provision of ecosystem services alongside food production. However, pathways for practical design and funding of agroecological interventions are less well understood. Effective design and implementation of sustainable farming…
62TFNLQC	2025	Shamban, Ava; Roberts, Wendy E; Bucay, Vivian; Chilukuri, Suneel; Simmons-O'Brien, Eva; Orlinsky, Diane	Topical Carboxytherapy for Skin Rejuvenation.	The Journal of clinical and aesthetic dermatology		2025	Shamban, Ava; Roberts, Wendy E; Bucay, Vivian; Chilukuri, Suneel; Simmons-O'Brien, Eva; Orlinsky, Diane	Topical Carboxytherapy for Skin Rejuvenation.	The Journal of clinical and aesthetic dermatology		2025	Excluded	Driven by public demand, new safe and effective approaches for achieving dermal rejuvenation are continuously being developed. Recently, there has been growing interest and advances in carbon dioxide therapy, or carboxytherapy. Based on the Bohr effect, carboxytherapy enhances the release of O2 from the blood into the surrounding tissues in response to increased blood CO2. Injections of CO2 promo…
6767SI4M	2025	Thanh, Nguyen Thi Minh; Hang, Le Thi; Hung, Mai Trong; Phuong, Tran Hoa; Lan, Nguyen Thi Phuong; Tuan, Mac Dang; Bach, Nguyen Xuan; Anh, Nguyen Duy	Safety of and Adverse Reactions to the COVID-19 Vaccine Among Pregnant and Breastfeeding Women.	Medical sciences (Basel, Switzerland)	10.3390/medsci13020038	2025	Thanh, Nguyen Thi Minh; Hang, Le Thi; Hung, Mai Trong; Phuong, Tran Hoa; Lan, Nguyen Thi Phuong; Tuan, Mac Dang; Bach, Nguyen Xuan; Anh, Nguyen Duy	Safety of and Adverse Reactions to the COVID-19 Vaccine Among Pregnant and Breastfeeding Women.	Medical sciences (Basel, Switzerland)	10.3390/medsci13020038	2025	Excluded	OBJECTIVES: This study aimed to evaluate the incidence of adverse reactions to the COVID-19 vaccine among pregnant and breastfeeding women and identify associated demographic and clinical factors., METHODS: A cross-sectional study was conducted at a hospital in Hanoi, Vietnam, from November 2021 to March 2022. A total of 1204 participants, including 991 pregnant women beyond 13 weeks of gestation…
684QN639	2025	Chimate, Yogesh; Patil, Sangram; Prathapan, K; Patil, Jaydeep; Khot, Jayendra	Optimized sequential model for superior classification of plant disease.	Scientific reports	10.1038/s41598-025-86427-8	2025	Chimate, Yogesh; Patil, Sangram; Prathapan, K; Patil, Jaydeep; Khot, Jayendra	Optimized sequential model for superior classification of plant disease.	Scientific reports	10.1038/s41598-025-86427-8	2025	Excluded	Indian agriculture is vital sector in the country's economy, providing employment and sustenance to millions of farmers. However, Plant diseases are a serious risk to crop yields and farmers' livelihoods. Traditional plant disease diagnosis methods rely heavily on human expertise, which can lead to inaccuracies due to the invisible nature of early disease symptoms and the labor-intensive process,…
6986SYUM	2025	Papanikolaou, K; Kettrukat, T; Kjaerup, R B; Moosavi, M; Dalgaard, T S; Therkildsen, M	Effects of incubation temperature and sex on local and systemic immune parameters in broiler chickens.	British poultry science	10.1080/00071668.2025.2564718	2025	Papanikolaou, K; Kettrukat, T; Kjaerup, R B; Moosavi, M; Dalgaard, T S; Therkildsen, M	Effects of incubation temperature and sex on local and systemic immune parameters in broiler chickens.	British poultry science	10.1080/00071668.2025.2564718	2025	Excluded	1. The current study investigated the effects of different egg incubation temperatures and sex on local and systemic immune parameters post-hatch in Ross 308 broilers. It was hypothesised that increased or decreased incubation temperature could support the developing immune system.2. In total, 405 eggs from a 49-week-old breeder hens were divided into three groups and incubated between embryonic …
6E5BEHE3	2025	Schrank, Magdalena; Pereira, Maria; Mollo, Antonio	Diagnostic imaging in the pregnant bitch: risks, advantages, and disadvantages.	Frontiers in veterinary science	10.3389/fvets.2025.1588847	2025	Schrank, Magdalena; Pereira, Maria; Mollo, Antonio	Diagnostic imaging in the pregnant bitch: risks, advantages, and disadvantages.	Frontiers in veterinary science	10.3389/fvets.2025.1588847	2025	Excluded	Diagnostic imaging techniques are routinely used in bitches during pregnancy. Ultrasound examination (UE) and radiographic imaging (RI) are the two most frequently employed exams, for pregnancy diagnosis, assessment of fetal vitality and parturition date prediction, and for determination of litter size, respectively. In human medicine, the effects of radiation exposure resulting from diagnostic i…
6GBM9WD4	2025	Zhou, Qihui; Huang, Ming; Hu, Chuan; Liu, Aohan; Dong, Shiyan; Ren, Kaiming; Tian, Wenzhong; Li, Junhong; Li, Fang; Fu, Guozhan; Wu, Jinzhi; Li, Youjun	Effects of Ridge and Furrow Planting Patterns on Crop Yield and Grain Quality in Dryland Maize-Wheat Double Cropping System.	Plants (Basel, Switzerland)	10.3390/plants14193030	2025	Zhou, Qihui; Huang, Ming; Hu, Chuan; Liu, Aohan; Dong, Shiyan; Ren, Kaiming; Tian, Wenzhong; Li, Junhong; Li, Fang; Fu, Guozhan; Wu, Jinzhi; Li, Youjun	Effects of Ridge and Furrow Planting Patterns on Crop Yield and Grain Quality in Dryland Maize-Wheat Double Cropping System.	Plants (Basel, Switzerland)	10.3390/plants14193030	2025	Excluded	Ridge and furrow planting is a prevalent drought-resistant cultivation technique in dryland regions. Notably, the effects of this technology on crop grain yield and quality in dryland maize-wheat double-cropping systems remain limited. This study utilized a long-term positioning experiment initiated in 2004, which included five treatments: a permanent ridge and furrow with a border ridge of 133 c…
6GZ9SCEY	2025	Katsarou, Eleni I; Michael, Charalambia K; Lianou, Dafni T; Liagka, Dimitra V; Vaitsi, Georgia A; Mavrogianni, Vasia S; Fthenakis, George C	Nationwide Investigation of Respiratory Problemsin Sheep Lambs and Goat Kids in Greece.	Animals : an open access journal from MDPI	10.3390/ani15213155	2025	Katsarou, Eleni I; Michael, Charalambia K; Lianou, Dafni T; Liagka, Dimitra V; Vaitsi, Georgia A; Mavrogianni, Vasia S; Fthenakis, George C	Nationwide Investigation of Respiratory Problemsin Sheep Lambs and Goat Kids in Greece.	Animals : an open access journal from MDPI	10.3390/ani15213155	2025	Excluded	This study, carried out as part of a large countrywide investigation into the sheep and goat industries in Greece, focused on respiratory problems of lambs and kids in Greece. The work was performed as part of a wider study performed in farms throughout the country with the participation of farmers, by means of an in-person questionnaire investigation. The specific objectives of the study were (a…
6HDXWQ49	2025	Yasin, Rahima; Padhani, Zahra A; Mirani, Mushtaque; Jamali, Muhammad Khan; Memon, Mahwish; Khatoon, Sana; Rai, Riya; Rahman, Areeba; Attaullahjan, Anushka; K Das, Jai	Biofortification and fortification of wheat flour: Qualitative analysis for implementation and acceptance.	PLOS global public health	10.1371/journal.pgph.0003619	2025	Yasin, Rahima; Padhani, Zahra A; Mirani, Mushtaque; Jamali, Muhammad Khan; Memon, Mahwish; Khatoon, Sana; Rai, Riya; Rahman, Areeba; Attaullahjan, Anushka; K Das, Jai	Biofortification and fortification of wheat flour: Qualitative analysis for implementation and acceptance.	PLOS global public health	10.1371/journal.pgph.0003619	2025	Excluded	This paper comprehensively investigates various aspects of dietary behaviors relating to the usage of wheat flour and sociocultural preferences embedded within rural communities and aims to bridge health gaps resulting from zinc deficiency by introducing zinc bio-fortified and fortified flour in Pakistan. A household and a market study was conducted in Ghotki and Tando Muhammad Khan districts in …
6JIXNY3J	2025	Zhang, Kai	Feedback mechanisms between physical frailty and cognitive declines in older community-dwelling adults: The Rancho Bernardo Study.	Archives of gerontology and geriatrics	10.1016/j.archger.2025.105870	2025	Zhang, Kai	Feedback mechanisms between physical frailty and cognitive declines in older community-dwelling adults: The Rancho Bernardo Study.	Archives of gerontology and geriatrics	10.1016/j.archger.2025.105870	2025	Excluded	This study investigates bidirectional feedback mechanisms between physical frailty and cognitive decline in older adults using 12-year longitudinal data from the Rancho Bernardo Study. Frailty phenotypes were assessed through measures of body composition (appendicular lean mass, adjusted by BMI and height squared), weakness (handgrip strength), and physical functioning (Timed Up-and-Go test and 5…
6LYF6UPF	2025	Lee, Yong-Suk; Patil, Maheshkumar Prakash; Kim, Jeong Gyu; Seo, Yong Bae; Ahn, Dong-Hyun; Kim, Gun-Do	Hyperparameter Optimization for Tomato Leaf Disease Recognition Based on YOLOv11m.	Plants (Basel, Switzerland)	10.3390/plants14050653	2025	Lee, Yong-Suk; Patil, Maheshkumar Prakash; Kim, Jeong Gyu; Seo, Yong Bae; Ahn, Dong-Hyun; Kim, Gun-Do	Hyperparameter Optimization for Tomato Leaf Disease Recognition Based on YOLOv11m.	Plants (Basel, Switzerland)	10.3390/plants14050653	2025	Excluded	The automated recognition of disease in tomato leaves can greatly enhance yield and allow farmers to manage challenges more efficiently. This study investigates the performance of YOLOv11 for tomato leaf disease recognition. All accessible versions of YOLOv11 were first fine-tuned on an improved tomato leaf disease dataset consisting of a healthy class and 10 disease classes. YOLOv11m was selecte…
6NXLKJBD	2025	Feng, Jie; Yu, Haolin; Wu, Lingjuan; Yuan, Chao; Zhao, Xiaolong; Sun, Huiying; Cheng, Cheng; Li, Yifei; Sun, Jingyi; Li, Yan; Wang, Xiaolong; Shang, Yongjun; Xu, Jiangling; Zhang, Tao	Evaluating Ecosystem Characteristics and Ecological Carrying Capacity for Marine Fauna Stock Enhancement Within a Marine Ranching System.	Animals : an open access journal from MDPI	10.3390/ani15020165	2025	Feng, Jie; Yu, Haolin; Wu, Lingjuan; Yuan, Chao; Zhao, Xiaolong; Sun, Huiying; Cheng, Cheng; Li, Yifei; Sun, Jingyi; Li, Yan; Wang, Xiaolong; Shang, Yongjun; Xu, Jiangling; Zhang, Tao	Evaluating Ecosystem Characteristics and Ecological Carrying Capacity for Marine Fauna Stock Enhancement Within a Marine Ranching System.	Animals : an open access journal from MDPI	10.3390/ani15020165	2025	Excluded	China has recently launched extensive marine ranching projects, highlighting the need for scientific evaluation of ecosystem structure and function to guide their development. This study established two energy flow models and an evaluation index system to assess the structure, function, carrying capacity, and ecological status of both a marine ranching ecosystem and a nearby control site in the B…
6RJ3X474	2025	Wu, Zhonglan; Liu, Yichang; Ma, Xiaofa; Li, Yufeng; Zhu, Xiaohong; Yang, Dongzhi; Pei, Jianxin; Li, Yong	Epidemiological and spatiotemporal analysis of elderly HIV-1/AIDS patients in Ningxia, China, from 2018 to 2023.	Scientific reports	10.1038/s41598-025-98791-6	2025	Wu, Zhonglan; Liu, Yichang; Ma, Xiaofa; Li, Yufeng; Zhu, Xiaohong; Yang, Dongzhi; Pei, Jianxin; Li, Yong	Epidemiological and spatiotemporal analysis of elderly HIV-1/AIDS patients in Ningxia, China, from 2018 to 2023.	Scientific reports	10.1038/s41598-025-98791-6	2025	Excluded	To analyze the epidemiological transmission characteristics and spatiotemporal distribution patterns of the elderly HIV-1/AIDS population in NHAR from 2018 to 2023, to provide theoretical support for the targeted formulation and implementation of HIV-1 interventions. A cross-sectional study was conducted in August 2024. Plasma samples were collected from the elderly HIV-1/AIDS patients (> 50 year…
6WBND46E	2025	Abraham, Amon; Mtewa, Andrew G; Chiutula, Chimwemwe; Mvula, Richard Lizwe Steven; Maluwa, Alfred; Eregno, Fasil Ejigu; Njalam'mano, John	Antimicrobial Use and Manure Management Among Pig and Poultry Farmers in Malawi.	Antibiotics (Basel, Switzerland)	10.3390/antibiotics14111141	2025	Abraham, Amon; Mtewa, Andrew G; Chiutula, Chimwemwe; Mvula, Richard Lizwe Steven; Maluwa, Alfred; Eregno, Fasil Ejigu; Njalam'mano, John	Antimicrobial Use and Manure Management Among Pig and Poultry Farmers in Malawi.	Antibiotics (Basel, Switzerland)	10.3390/antibiotics14111141	2025	Excluded	BACKGROUND/OBJECTIVES: Antimicrobial resistance (AMR) is a growing public health concern, and misuse of antibiotics in livestock farming contributes to its emergence. In Blantyre, Malawi, small-scale pig and poultry farming is widespread, but the knowledge, attitudes, and practices (KAP) driving antimicrobial use (AMU) remain poorly understood. This study aimed to assess the KAP regarding AMU and…
6WTUAGMG	2025	Kovacs, Florian; Juhos, Katalin; Vizvari, Zoltan; Odry, Peter; Gyalai, Ingrid M; Sarcevic, Peter; Odry, Akos	Bioimpedance Analysis of Cucumber Plants Exposed to Different Nitrogen Doses Under Greenhouse Conditions.	Sensors (Basel, Switzerland)	10.3390/s25082486	2025	Kovacs, Florian; Juhos, Katalin; Vizvari, Zoltan; Odry, Peter; Gyalai, Ingrid M; Sarcevic, Peter; Odry, Akos	Bioimpedance Analysis of Cucumber Plants Exposed to Different Nitrogen Doses Under Greenhouse Conditions.	Sensors (Basel, Switzerland)	10.3390/s25082486	2025	Excluded	Nitrogen (N) availability is critical for cucumber (Cucumis sativus L.) growth and yield in greenhouse production. In this study, we investigated the effects of different N doses on the bioimpedance spectroscopy (BIS) parameters of cucumber plants (ES.22.17 F1 genotype), focusing on extracellular fluid resistance (R1), intracellular fluid resistance (R2), vacuole fluid resistance (R4), and cell m…
6YDAKL6A	2025	Panda, Sudhanshu S; Siddique, Aftab; Terrill, Thomas H; Mahapatra, Ajit K; Morgan, Eric; Pech-Cervantes, Andres A; van Wyk, Jan A	Decision support system for Lespedeza cuneata production and quality evaluation: a WebGIS dashboard approach to precision agriculture.	Frontiers in plant science	10.3389/fpls.2025.1520163	2025	Panda, Sudhanshu S; Siddique, Aftab; Terrill, Thomas H; Mahapatra, Ajit K; Morgan, Eric; Pech-Cervantes, Andres A; van Wyk, Jan A	Decision support system for Lespedeza cuneata production and quality evaluation: a WebGIS dashboard approach to precision agriculture.	Frontiers in plant science	10.3389/fpls.2025.1520163	2025	Excluded	Small-scale farmers in the southeastern United States face increasing challenges in sustaining forage production due to erratic rainfall, poor soils, and limited access to precision agricultural tools. These constraints demand site-specific solutions that integrate climate resilience with sustainable land use. This study introduces a pioneering Site-Specific Fodder Management Decision Support Sys…
DDZYDQ49	2025	Humer, Elke; Gachter, Afsaneh; Pieh, Christoph; Zeldovich, Marina; Neubauer, Viktoria	Suicidality Among Austrian Farmers: Prevalence, Risk Factors, and Disparities Compared to the General Population.	Archives of suicide research : official journal of the International Academy for Suicide Research	10.1080/13811118.2025.2552954	2025	Humer, Elke; Gachter, Afsaneh; Pieh, Christoph; Zeldovich, Marina; Neubauer, Viktoria	Suicidality Among Austrian Farmers: Prevalence, Risk Factors, and Disparities Compared to the General Population.	Archives of suicide research : official journal of the International Academy for Suicide Research	10.1080/13811118.2025.2552954	2025	Included	OBJECTIVE: Suicide is a significant global public health issue, with occupations like farming-marked by financial instability and isolation-facing elevated risks. Despite international evidence, suicidality among Austrian farmers remains unstudied. This study compared suicidal ideation between Austrian farmers (n = 2,006) and the general population (n = 2,007), while identifying sociodemographic,…															1	1				Austria		AUS	Australia	East Asia & Pacific	High income	1	4
6ZRABR6R	2025	Keinath, Anthony P; DuBose, Virginia; Carnley, Phillip; Last, Robert; Colburn, Curt; Yang, Xiao	Pythium deliense Causing Cottony Leak on Pickling Cucumber Fruit in South Carolina, USA.	Plant disease	10.1094/PDIS-04-25-0855-SR	2025	Keinath, Anthony P; DuBose, Virginia; Carnley, Phillip; Last, Robert; Colburn, Curt; Yang, Xiao	Pythium deliense Causing Cottony Leak on Pickling Cucumber Fruit in South Carolina, USA.	Plant disease	10.1094/PDIS-04-25-0855-SR	2025	Excluded	Cottony leak, a soft rot on fruit of cucurbit crops, is a concern for pickling cucumber (Cucumis sativus cv. Gershwin) growers in South Carolina and other states. Fruit with typical symptoms and signs of cottony leak were sampled from five commercial fields in 2022 and 2023. Most isolates (28) recovered from symptomatic fruit were identified as Pythium deliense, and the remaining five isolates we…																											Upper middle income
FRVIHSTP	2025	Humer, Elke; Gachter, Afsaneh; Pieh, Christoph; Neubauer, Viktoria	Support needs, received support and mental well-being in Austrian farmers: a mixed-methods approach.	Frontiers in public health	10.3389/fpubh.2025.1600624	2025	Humer, Elke; Gachter, Afsaneh; Pieh, Christoph; Neubauer, Viktoria	Support needs, received support and mental well-being in Austrian farmers: a mixed-methods approach.	Frontiers in public health	10.3389/fpubh.2025.1600624	2025	Included	Introduction: Although Austrian farmers are at increased risk for mental ill health, there is limited research on their specific support needs and hardly any evidence on the prevalence of these support requirements. This study aims to explore the mental health support needs of Austrian farmers and to identify the types of support they consider most useful., Methods: An online survey was conducted…															1	1	1			Austria		AUS	Australia	East Asia & Pacific	High income	1	5
74D8AQPE	2025	Ourednickova, Jana; Skalsky, Michal; Meszaros, Martin	A New Invasive Pest in Plums: Monitoring and Control of Eurytoma schreineri.	Insects	10.3390/insects16111112	2025	Ourednickova, Jana; Skalsky, Michal; Meszaros, Martin	A New Invasive Pest in Plums: Monitoring and Control of Eurytoma schreineri.	Insects	10.3390/insects16111112	2025	Excluded	Eurytoma schreineri is a new invasive pest in the Czech Republic and may pose a risk in other European countries. Fruit damage caused by E. schreineri results in premature fruit drop, sometimes up to 90%. This study is the first to test the attractiveness of differently coloured sticky traps as a monitoring tool to determine presence, abundance, and timing of treatments against adults. We also ev…																											Upper middle income
76NW35JQ	2025	Bokati, Laxman; Somenahally, Anil; Kumar, Saurav; Robatjazi, Javad; Talchabhadel, Rocky; Sarkar, Reshmi; Perepi, Rahul	Temporal adjustment approach for high-resolution continental scale modeling of soil organic carbon.	Scientific reports	10.1038/s41598-025-89503-1	2025	Bokati, Laxman; Somenahally, Anil; Kumar, Saurav; Robatjazi, Javad; Talchabhadel, Rocky; Sarkar, Reshmi; Perepi, Rahul	Temporal adjustment approach for high-resolution continental scale modeling of soil organic carbon.	Scientific reports	10.1038/s41598-025-89503-1	2025	Excluded	Open-source legacy data available for training soil organic carbon (SOC) models are limited and not uniformly distributed in space or time. While some process-based models predict SOC changes, most of the large-scale data-driven SOC modeling efforts overlook temporal shifts. Accounting for the expected temporal drift allows us to increase the accuracy of dataset available for machine learning mod…																											Upper middle income
78EDRJME	2025	Han, Shuwen; Zhuang, Jing; Chu, Jian; Wu, Zheng; Jin, Yin; Liu, Jin; Wu, Yinhang	Identification of colorectal cancer using enteroviral and bacterial subtypes.	American journal of cancer research	10.62347/QAYZ9788	2025	Han, Shuwen; Zhuang, Jing; Chu, Jian; Wu, Zheng; Jin, Yin; Liu, Jin; Wu, Yinhang	Identification of colorectal cancer using enteroviral and bacterial subtypes.	American journal of cancer research	10.62347/QAYZ9788	2025	Excluded	Colorectal cancer (CRC) is influenced by both enteroviruses and bacteria, yet current microbial typing schemes rely primarily on bacterial data. To construct a more comprehensive microbial typing scheme for CRC, this study integrated enteroviral and bacterial profiling data from fecal samples of 414 healthy controls (NCs), 151 advanced adenoma (AAs) patients, and 255 CRC patients using Illumina s…																											Upper middle income
79FLZMTE	2025	Farkas, Valeria; Mayer, Andras; Poor, Judit; Farkas, Eszter Peterne; Tewelde, Kesete Goitom; Kiss, Brigitta; Such, Nikoletta; Pal, Laszlo; Csitari, Gabor; Dublecz, Karoly	Even Low Amounts of Amorphous Lignocellulose Affect Some Upper Gut Parameters, but They Do Not Modify Ileal Microbiota in Young Broiler Chickens.	Animals : an open access journal from MDPI	10.3390/ani15060851	2025	Farkas, Valeria; Mayer, Andras; Poor, Judit; Farkas, Eszter Peterne; Tewelde, Kesete Goitom; Kiss, Brigitta; Such, Nikoletta; Pal, Laszlo; Csitari, Gabor; Dublecz, Karoly	Even Low Amounts of Amorphous Lignocellulose Affect Some Upper Gut Parameters, but They Do Not Modify Ileal Microbiota in Young Broiler Chickens.	Animals : an open access journal from MDPI	10.3390/ani15060851	2025	Excluded	A feeding trial was carried out using 576 Ross 308 male chickens to test the effects of an amorphous lignocellulose (LC) product (Arbocel). Three dietary treatments (control, 0.5% LC (LC 0.5), and 0.8% LC (LC 0.8) were used, and the diets were fed in eight replicate pens of 24 chickens. The LC treatments did not modify the weight gain of the chickens, but they tended to decrease the feed intake a…																											Upper middle income
7AYI87II	2025	Hively, W Dean; Gao, Feng; McCarty, Gregory W; Daughtry, Craig S T; Zhang, Xuesong; Jennewein, Jyoti; Thieme, Alison; Lamb, Brian T; Keppler, Jason; Hapeman, Cathleen J; Cosh, Michael; Mirsky, Steven B	Satellite assessment of winter cover crop and conservation tillage outcomes to support adaptive management in working landscapes.	Journal of environmental quality	10.1002/jeq2.70082	2025	Hively, W Dean; Gao, Feng; McCarty, Gregory W; Daughtry, Craig S T; Zhang, Xuesong; Jennewein, Jyoti; Thieme, Alison; Lamb, Brian T; Keppler, Jason; Hapeman, Cathleen J; Cosh, Michael; Mirsky, Steven B	Satellite assessment of winter cover crop and conservation tillage outcomes to support adaptive management in working landscapes.	Journal of environmental quality	10.1002/jeq2.70082	2025	Excluded	The use of winter cover crops and conservation tillage are agricultural practices promoted to reduce nutrient and sediment loss from cropland, improve soil health, increase infiltration, and support farm nutrient cycling and ecosystem services. However, environmental performance of these practices is variable in the working farm landscape. The Lower Chesapeake Bay research project within the USDA…																											High income
7G2PFJSQ	2025	Oketch, Dismas C O; Njoroge, Ruth; Ngage, Tonny O; Omar, Asha Abdikadir; Magarre, Abdulai; Pasha, Raphael; Gachohi, John; Muriuki, Samuel Waiguru; Khamadi, Samoel Ashimosi; Boru, Ali Duba; Bodha, Boku; Kilowua, Lydia; Nyaga, Nazaria Wanja; Njaanake, Humphrey Kariuki; Kamaara, Eunice; Jaoko, Walter; Njenga, M Kariuki; Osoro, Eric; Omia, Dalmas	Cultural and behavioral drivers of zoonotic disease transmission and persistence among diverse pastoralist communities in East Africa.	One health outlook	10.1186/s42522-025-00153-9	2025	Oketch, Dismas C O; Njoroge, Ruth; Ngage, Tonny O; Omar, Asha Abdikadir; Magarre, Abdulai; Pasha, Raphael; Gachohi, John; Muriuki, Samuel Waiguru; Khamadi, Samoel Ashimosi; Boru, Ali Duba; Bodha, Boku; Kilowua, Lydia; Nyaga, Nazaria Wanja; Njaanake, Humphrey Kariuki; Kamaara, Eunice; Jaoko, Walter; Njenga, M Kariuki; Osoro, Eric; Omia, Dalmas	Cultural and behavioral drivers of zoonotic disease transmission and persistence among diverse pastoralist communities in East Africa.	One health outlook	10.1186/s42522-025-00153-9	2025	Excluded	BACKGROUND: Zoonotic diseases such as brucellosis, Rift Valley fever, anthrax, rabies and bovine tuberculosis are highly prevalent among pastoralist communities in low-and middle-income countries., METHODS: This study adopts a One Health approach, employing a range of participatory methods including informal observations, "go-along interviews," narrative-, and key informant- interviews, to explor…
7GXX6BZP	2025	Aghayev, Fagan; Bandyopadhyay, Ranajit; Battilani, Paola; Ortega-Beltran, Alejandro	Mycotoxin Contamination of Hazelnut Grown in Azerbaijan and Aspergillus Communities Associated with the Crop.	Plant disease	10.1094/PDIS-12-24-2623-SC	2025	Aghayev, Fagan; Bandyopadhyay, Ranajit; Battilani, Paola; Ortega-Beltran, Alejandro	Mycotoxin Contamination of Hazelnut Grown in Azerbaijan and Aspergillus Communities Associated with the Crop.	Plant disease	10.1094/PDIS-12-24-2623-SC	2025	Excluded	In Azerbaijan, hazelnut (Corylus avellana L.) is a crop of economic and nutritional importance. However, recent aflatoxin contamination events in hazelnut produced in Azerbaijan are posing health risks to consumers and reducing marketability. Aflatoxin and fumonisin levels were examined in hazelnuts collected at 33 farmers' stores one month after the 2022 harvest under various storage conditions …
7H4EXF79	2025	Rani, Ruchi; Sahoo, Jayakrushna; Bellamkonda, Sivaiah; Kumar, Sumit	A novel framework GRCornShot for corn disease detection using few shot learning with prototypical network.	Scientific reports	10.1038/s41598-025-10870-w	2025	Rani, Ruchi; Sahoo, Jayakrushna; Bellamkonda, Sivaiah; Kumar, Sumit	A novel framework GRCornShot for corn disease detection using few shot learning with prototypical network.	Scientific reports	10.1038/s41598-025-10870-w	2025	Excluded	Precision and timeliness in the detection of plant diseases are important to limit crop losses and maintain global food security. Much work has been performed to detect plant diseases using deep learning methods. However, deep learning techniques demand a large quantity of data to train the models for diagnosis and further classification. Few-shot learning has surfaced to remove the drawbacks of …
7I3XGETH	2025	Gerald, Nizeyimana; Chrisostom, Ayebazibwe; Savino, Biryomumaisho; Franklin, Mayanja; Dennis, Muhanguzi; Patrick, Vudriko; Robert, Tweyongyere; Joseph, Erume	Seroprevalence and risk factors for sheep pox and goat pox among small ruminant herds from Nakapiripirit and Sembabule districts, Uganda.	Frontiers in veterinary science	10.3389/fvets.2025.1579164	2025	Gerald, Nizeyimana; Chrisostom, Ayebazibwe; Savino, Biryomumaisho; Franklin, Mayanja; Dennis, Muhanguzi; Patrick, Vudriko; Robert, Tweyongyere; Joseph, Erume	Seroprevalence and risk factors for sheep pox and goat pox among small ruminant herds from Nakapiripirit and Sembabule districts, Uganda.	Frontiers in veterinary science	10.3389/fvets.2025.1579164	2025	Excluded	Background: Sheep pox and goat pox diseases[SP&GP] caused by sheep poxvirus and goat poxvirus, respectively are transboundary, World Organization for Animal Health class A-notifiable viral diseases. In Uganda, despite the inevitable national underreporting, suspected sheep pox and goat pox outbreaks have been reported from passive surveillance. There are limited sheep pox and goat pox serological…
7LSW9623	2025	Monecke, Stefan; Burgold-Voigt, Sindy; Braun, Sascha D; Diezel, Celia; Muller, Elke; Reinicke, Martin; El-Ashker, Maged; Gwida, Mayada; Liebler-Tenorio, Elisabeth M; Boswihi, Samar; Raji, Muhabat A; Rezk, Shahinda; Senok, Abiola; Somily, Ali M; Udo, Edet; Ehricht, Ralf	Emergence of livestock-associated MRSA in the Egyptian Nile Delta that carry the exfoliative toxin gene etA: a case for enhanced surveillance.	European journal of clinical microbiology & infectious diseases : official publication of the European Society of Clinical Microbiology	10.1007/s10096-025-05163-z	2025	Monecke, Stefan; Burgold-Voigt, Sindy; Braun, Sascha D; Diezel, Celia; Muller, Elke; Reinicke, Martin; El-Ashker, Maged; Gwida, Mayada; Liebler-Tenorio, Elisabeth M; Boswihi, Samar; Raji, Muhabat A; Rezk, Shahinda; Senok, Abiola; Somily, Ali M; Udo, Edet; Ehricht, Ralf	Emergence of livestock-associated MRSA in the Egyptian Nile Delta that carry the exfoliative toxin gene etA: a case for enhanced surveillance.	European journal of clinical microbiology & infectious diseases : official publication of the European Society of Clinical Microbiology	10.1007/s10096-025-05163-z	2025	Excluded	BACKGROUND: Staphylococcus aureus is a common opportunistic pathogen. Methicillin-resistant strains, MRSA, carry SCCmec elements that include beta-lactam resistance genes mecA/mecC. One globally common lineage, Clonal Complex (CC) 15 failed to evolve MRSA until, in 2016, CC15-MRSA were described from Saudi Arabia that carried a SCCmec V element also comprising the fusidic acid resistance gene, fu…
7QR7SJAA	2025	Prasad M A, Keerthi; B R, Pushpa	WMC-Leafset: A dataset of wax gourd and Mangalore cucumber plants for leaf miner and pest infestation diseased object detection.	Data in brief	10.1016/j.dib.2025.112231	2025	Prasad M A, Keerthi; B R, Pushpa	WMC-Leafset: A dataset of wax gourd and Mangalore cucumber plants for leaf miner and pest infestation diseased object detection.	Data in brief	10.1016/j.dib.2025.112231	2025	Excluded	Wax gourd (Benincasa hispida (Thunb.) Cogn.) and Mangalore Cucumber (Cucumis melo L. subsp. agrestis var. conomon) are nutritionally rich, mineral-dense crops with a short growing cycle, making them a preferred choice for cultivation among farmers across the country. The Mangalore cucumber, also known as the culinary cucumber, Indian yellow cucumber, or Japanese pickling melon, is widely used in …
7R89LB7E	2025	Yap, Jun Fai; Barnad, Ester; Jikal, Muhammad	Investigation of an outbreak of typhoid fever in a rural district of East Malaysia, 2019.	Western Pacific surveillance and response journal : WPSAR	10.5365/wpsar.2024.16.4.1200	2025	Yap, Jun Fai; Barnad, Ester; Jikal, Muhammad	Investigation of an outbreak of typhoid fever in a rural district of East Malaysia, 2019.	Western Pacific surveillance and response journal : WPSAR	10.5365/wpsar.2024.16.4.1200	2025	Excluded	Objective: Following the notification of two cases of typhoid fever to the Kudat District Health Office in February 2019, an investigation was conducted in a rural district in Sabah, East Malaysia, to determine the extent, characteristics and source of the outbreak., Methods: This epidemiological study used both active and passive case detection. Environmental samples were taken from water source…
7RT6WMVB	2025	Sanhueza, Paulina; Riquelme, Natalia; Leon, Marcela; Morales, Javiera Gaete; Prince, Camila; Flores, M Fernanda; Yanez, Carolina; Cuneo, Italo F; Bastias, Roberto; Besoain, Ximena	Bacteriophages Biocontrol of Kiwifruit Bacterial Canker Caused by Pseudomonas syringae pv. actinidiae (Psa) in Two Seasons Under Field Conditions.	Antibiotics (Basel, Switzerland)	10.3390/antibiotics14101023	2025	Sanhueza, Paulina; Riquelme, Natalia; Leon, Marcela; Morales, Javiera Gaete; Prince, Camila; Flores, M Fernanda; Yanez, Carolina; Cuneo, Italo F; Bastias, Roberto; Besoain, Ximena	Bacteriophages Biocontrol of Kiwifruit Bacterial Canker Caused by Pseudomonas syringae pv. actinidiae (Psa) in Two Seasons Under Field Conditions.	Antibiotics (Basel, Switzerland)	10.3390/antibiotics14101023	2025	Excluded	Background: Since 2008, the kiwifruit industry has been significantly impacted by Pseudomonas syringae pv. actinidiae (Psa), the agent responsible for bacterial canker in kiwifruit. Existing treatments, such as copper-based compounds and antibiotics, have faced challenges related to resistance and soil contamination. Phage therapy is a promising and safe alternative for controlling this pathogen.…
7SDNKZJ8	2025	Rahman, Mushfiqur; Mamun, Md Al	A comprehensive Malabar Spinach dataset for diseases classification.	Data in brief	10.1016/j.dib.2025.111532	2025	Rahman, Mushfiqur; Mamun, Md Al	A comprehensive Malabar Spinach dataset for diseases classification.	Data in brief	10.1016/j.dib.2025.111532	2025	Excluded	This study focuses on the urgent need to increase detection of diseases in Malabar Spinach, a valuable leaf vegetable crop which is at risk from several disease types including Anthracous leaf spot and Straw mite infestation. There is still a lack of research focused on Malabar spinach, although advances in machine vision have considerably increased the detection of largescale crop diseases. By d…
7VU2BVLE	2025	Smith, Emily R; Espinoza, Pamela; Kajoka, Happiness D; Rice, Henry E; Metcalf, Madeline; Tupetz, Anna; Cotache-Condor, Cesia; Mmbaga, Blandina T; Staton, Catherine; Majaliwa, Esther	Impact of out-of-pocket expenses on children with cancer in Tanzania: A mixed-methods economic study.	PloS one	10.1371/journal.pone.0326755	2025	Smith, Emily R; Espinoza, Pamela; Kajoka, Happiness D; Rice, Henry E; Metcalf, Madeline; Tupetz, Anna; Cotache-Condor, Cesia; Mmbaga, Blandina T; Staton, Catherine; Majaliwa, Esther	Impact of out-of-pocket expenses on children with cancer in Tanzania: A mixed-methods economic study.	PloS one	10.1371/journal.pone.0326755	2025	Excluded	BACKGROUND: For children with cancer in low- and middle-income countries, medical and non-medical expenses are often paid through out-of-pocket (OOP) expenditures, which pose significant barriers to timely care. Our study aims to estimate the impact of OOP expenditures for cancer care for children in Tanzania through a mixed-methods approach., METHODS: We used an explanatory mixed-method design t…
7ZEAW38T	2025	Fahrenhorst-Jones, Tyler; Lee, Stephanie; Bollenbach-Wahl, Birgit; Bojack, Guido; Braun, Ralf; Frackenpohl, Jens; Heinemann, Ines; Laber, Bernd; Lange, Gudrun; Peters, Olaf; Reingruber, Anna M; Schmutzler, Dirk; Barber, David M	Scaffold hopping approaches for the exploration of herbicidally active compounds inhibiting Acyl-ACP Thioesterase.	Pest management science	10.1002/ps.8370	2025	Fahrenhorst-Jones, Tyler; Lee, Stephanie; Bollenbach-Wahl, Birgit; Bojack, Guido; Braun, Ralf; Frackenpohl, Jens; Heinemann, Ines; Laber, Bernd; Lange, Gudrun; Peters, Olaf; Reingruber, Anna M; Schmutzler, Dirk; Barber, David M	Scaffold hopping approaches for the exploration of herbicidally active compounds inhibiting Acyl-ACP Thioesterase.	Pest management science	10.1002/ps.8370	2025	Excluded	BACKGROUND: The sustainable control of weed populations is a significant challenge facing farmers around the world. Although various methods for the control of weeds exist, the use of small molecule herbicides remains the most effective and versatile approach. Striving to find novel herbicides that combat resistant weeds via the targeting of plant specific modes of action (MoAs), we further inves…
83RAGT3L	2025	Yu, J J; Zhang, X B; Li, N; Tang, H; Ye, S D; Li, J; Liu, Z F; Yang, D D; Han, J	[Awareness of HCV infection status and willingness for ribonucleic acid testing among hepatitis C cases in four provinces in China].	Zhonghua liu xing bing xue za zhi = Zhonghua liuxingbingxue zazhi	10.3760/cma.j.cn112338-20240929-00604	2025	Yu, J J; Zhang, X B; Li, N; Tang, H; Ye, S D; Li, J; Liu, Z F; Yang, D D; Han, J	[Awareness of HCV infection status and willingness for ribonucleic acid testing among hepatitis C cases in four provinces in China].	Zhonghua liu xing bing xue za zhi = Zhonghua liuxingbingxue zazhi	10.3760/cma.j.cn112338-20240929-00604	2025	Excluded	Objective: To analyze the awareness of HCV infection status and willingness for HCV-RNA testing among hepatitis C cases in four provinces in China and to provide a reference for adjusting HCV prevention and control strategies. Methods: From September 2021 to September 2022, a cross-sectional survey was conducted using stratified random cluster sampling in four provinces (Jiangsu, Henan, Hubei, an…
86EQ5EFU	2025	Prates, Maria Paula	Extracting vitalities: Cuts in Indigenous women's bodies-territories (Brazil).	Medical anthropology quarterly	10.1111/maq.70052	2025	Prates, Maria Paula	Extracting vitalities: Cuts in Indigenous women's bodies-territories (Brazil).	Medical anthropology quarterly	10.1111/maq.70052	2025	Excluded	In this article, I explore the connections between the medicalization of childbirth and environmental devastation through Guarani-Mbya understandings of life and the living. I argue that the cuts made to Guarani-Mbya women's vaginas (episiotomies) in Brazilian hospitals are experienced and situated on the same cosmopolitical level as the cuts made in their ancestral territories by fences that dem…
875593U9	2025	Alam, Tariq; Rustgi, Sachin	Peanut Genotypes with Reduced Content of Immunogenic Proteins by Breeding, Biotechnology, and Management: Prospects and Challenges.	Plants (Basel, Switzerland)	10.3390/plants14040626	2025	Alam, Tariq; Rustgi, Sachin	Peanut Genotypes with Reduced Content of Immunogenic Proteins by Breeding, Biotechnology, and Management: Prospects and Challenges.	Plants (Basel, Switzerland)	10.3390/plants14040626	2025	Excluded	Peanut allergies affect millions of people worldwide, often causing life-threatening reactions and necessitating strict avoidance. Recent advancements in oral immunotherapy, such as Palforzia TM, and IgE-mediated treatments (e.g., Xolair), have improved care options; however, their high costs limit accessibility and widespread utility. To address these challenges, researchers are employing conven…
89SJCDYA	2025	Wang, Lewen; Ying, Yaqi; Song, Ying; Li, Ning; Liu, Xiao-Hui; Wang, Dawei	Photo-refractoriness reflects bet-hedging strategies deployed in unpredictable environments in male Brandt's voles.	Zoological letters	10.1186/s40851-025-00251-6	2025	Wang, Lewen; Ying, Yaqi; Song, Ying; Li, Ning; Liu, Xiao-Hui; Wang, Dawei	Photo-refractoriness reflects bet-hedging strategies deployed in unpredictable environments in male Brandt's voles.	Zoological letters	10.1186/s40851-025-00251-6	2025	Excluded	Day length, also known as photoperiod, is an important reproductive regulatory factor in most seasonal breeders. Brandt's vole, a long-day breeder, exhibits significant differentces in reproductive development depending on the photoperiod of the season of birth, as is seen in other rodent seasonal breeders. However, there is a lack of comprehensive studies on the effects of photoperiod across dif…
8BIRPRNB	2025	Schank, Nathan; Hunt, Julie A; Marcum, Matthew; Brockman, Robert; Center, Michael	Development and Validation of a Bovine Left Displaced Abomasum Reduction Model and Rubric.	Journal of veterinary medical education	10.3138/jvme-2024-0145	2025	Schank, Nathan; Hunt, Julie A; Marcum, Matthew; Brockman, Robert; Center, Michael	Development and Validation of a Bovine Left Displaced Abomasum Reduction Model and Rubric.	Journal of veterinary medical education	10.3138/jvme-2024-0145	2025	Excluded	Left displaced abomasum (LDA) is a common condition in dairy cattle where the abomasum dilates and migrates to the left side of the abdomen. This condition causes significant economic losses for farmers and can result in life-threatening complications, so it is critical that veterinary students be taught to surgically correct a LDA before graduating and entering food animal practice. Models have …
8I8KSZ3Q	2025	Straight, Bilinda; Qiao, Xi; Ngo, Duy; Hilton, Charles E; Olungah, Charles Owuor; Lalancette, Claudia; Naugle, Amy; Needham, Belinda L	Biological Mechanisms for Allen's Rule: DNA Methylation as Mediator of the Association Between In Utero Exposure to Environmental Heat and Tibial Growth in Childhood.	American journal of human biology : the official journal of the Human Biology Council	10.1002/ajhb.70086	2025	Straight, Bilinda; Qiao, Xi; Ngo, Duy; Hilton, Charles E; Olungah, Charles Owuor; Lalancette, Claudia; Naugle, Amy; Needham, Belinda L	Biological Mechanisms for Allen's Rule: DNA Methylation as Mediator of the Association Between In Utero Exposure to Environmental Heat and Tibial Growth in Childhood.	American journal of human biology : the official journal of the Human Biology Council	10.1002/ajhb.70086	2025	Excluded	OBJECTIVES: Understanding human phenotypic plasticity in response to social, ecosystem, and climate interactions can be an important tool for designing social and public health strategies that increase climate change resilience. Sensitivity of the tibia to environmental perturbations is well established; moreover, Allen's rule predicts relatively longer tibial length in hotter climates. In this s…
8LFANYUD	2025	Wang, Xu; Yan, Jie; Bierman, Thijs Victor; Dong, Xinzhe; Wu, Yifei; Wang, Wenxin; Zhuang, Minghao	Closing economical and sustainability gaps for China's wheat, maize, and rice production: A county level energy analysis approach.	Journal of environmental management	10.1016/j.jenvman.2025.125041	2025	Wang, Xu; Yan, Jie; Bierman, Thijs Victor; Dong, Xinzhe; Wu, Yifei; Wang, Wenxin; Zhuang, Minghao	Closing economical and sustainability gaps for China's wheat, maize, and rice production: A county level energy analysis approach.	Journal of environmental management	10.1016/j.jenvman.2025.125041	2025	Excluded	China is facing simultaneous challenges in achieving food security, increasing smallholder farmer incomes, and reducing environmental pollution. Conducting spatially explicit analysis of the environmental sustainability and economic benefits of food production systems can assist policymakers in formulating context-specific strategies, yet previous studies have largely been conducted at national a…
8MSD923L	2025	Hussein, Hisham M; Gabr, Ahmed M; Aldhahi, Monira I; Alshammari, Amsha Alhumaidi; Alshammari, Hand Zamel; Altamimi, Khulood Khleiwi; Alqahtani, Abdulaziz Mohammed; Dewir, Ibrahim M; El-Shamy, Shamekh Mohamed; Ibrahim, Ahmed Abdelmoniem	Using Radial Shock Wave Therapy to Control Cerebral Palsy-Related Dysfunctions: A Randomized Controlled Trial.	International journal of general medicine	10.2147/IJGM.S510383	2025	Hussein, Hisham M; Gabr, Ahmed M; Aldhahi, Monira I; Alshammari, Amsha Alhumaidi; Alshammari, Hand Zamel; Altamimi, Khulood Khleiwi; Alqahtani, Abdulaziz Mohammed; Dewir, Ibrahim M; El-Shamy, Shamekh Mohamed; Ibrahim, Ahmed Abdelmoniem	Using Radial Shock Wave Therapy to Control Cerebral Palsy-Related Dysfunctions: A Randomized Controlled Trial.	International journal of general medicine	10.2147/IJGM.S510383	2025	Excluded	Background: Radial Shock wave Therapy (rSWT) is one of the recent promising modalities that can effectively improve muscle tone, ROM, and enhance functional capacity. It can be used to augment the rehabilitation effectiveness in spastic CP children. So, enhance their engagement in community and participation in social activities and decrease economic burden of rehabilitation., Purpose: To investi…
8NM2NZ7Q	2025	Yang, Miaomiao; Liu, Jiannan	Dermatomyositis following resection of thyroid and breast cancer: a case report and literature review.	Frontiers in oncology	10.3389/fonc.2025.1474481	2025	Yang, Miaomiao; Liu, Jiannan	Dermatomyositis following resection of thyroid and breast cancer: a case report and literature review.	Frontiers in oncology	10.3389/fonc.2025.1474481	2025	Excluded	Background: Dermatomyositis is an idiopathic inflammatory myopathy and occurs as a paraneoplastic syndrome. Here, we report an unusual case of dermatomyositis that developed in a patient after the resection of thyroid cancer and breast cancer. The intercorrelation between dermatomyositis and neoplastic disorders was discussed., Case presentation: A 60-year-old female farmer was diagnosed with thy…
8PZJHJB2	2025	Pathania, Rahul; Singh, Ajay; Mehta, Devinder Kumar; Bhardwaj, Ramesh Kumar; Tariq, Mohd; Garg, Shivanshu; Jain, Mukul; Mohammed, Arifullah; Gangola, Saurabh; Mittal, Amit	Exploitation of combining ability and heterotic potential of okra under the sub-mountain region of Himalayan.	Scientific reports	10.1038/s41598-025-20744-w	2025	Pathania, Rahul; Singh, Ajay; Mehta, Devinder Kumar; Bhardwaj, Ramesh Kumar; Tariq, Mohd; Garg, Shivanshu; Jain, Mukul; Mohammed, Arifullah; Gangola, Saurabh; Mittal, Amit	Exploitation of combining ability and heterotic potential of okra under the sub-mountain region of Himalayan.	Scientific reports	10.1038/s41598-025-20744-w	2025	Excluded	Okra (Abelmoschus esculentus L. Moench) is a vital vegetable crop well-known for its nutritional and economic importance, especially in tropical and subtropical regions. Studying heterosis and combining ability in okra is crucial for improving its yield, quality, and resistance to diseases and pests. Heterosis can produce offspring with superior traits, while understanding combining ability helps…
AND78SLG	2025	Judai, Meire Aparecida; Simoes, Jamile Silveira Tomiazzi; Favareto, Ana Paula Alves; Antunes, Patricia Alexandra	[Association between occupational exposure to pesticides and ototoxicity in farmers of Pontal do Paranapanema-SP, Brazil].	Associacao entre exposicao ocupacional a agrotoxicos e ototoxicidade em agricultores do Pontal do Paranapanema-SP, Brasil.	10.1590/1413-81232025301.08552023	2025	Judai, Meire Aparecida; Simoes, Jamile Silveira Tomiazzi; Favareto, Ana Paula Alves; Antunes, Patricia Alexandra	[Association between occupational exposure to pesticides and ototoxicity in farmers of Pontal do Paranapanema-SP, Brazil].	Associacao entre exposicao ocupacional a agrotoxicos e ototoxicidade em agricultores do Pontal do Paranapanema-SP, Brasil.	10.1590/1413-81232025301.08552023	2025	Included	The scope of this study was to assess the ototoxic effects and general health of farmers exposed to pesticides in the Pontal do Paranapanema region, SP, Brazil. Participants of both sexes aged 18-40, 40-60 and >60 years were allocated into two groups: Non-Exposed Group (NEG) and Occupationally Exposed Group (OEG). A questionnaire of exposure and health, meatoscopy, pure tone audiometry, logoaudio…							1			1										Brazil		BRA	Brazil	Latin America & Caribbean	Upper middle income	0	6
8RRNDX96	2025	Raja, Shameem; Ali, Asif; Farhat, Fozia; Tariq, Ifra; Guo, Shengzhi; Aziz, Rana Badar; Zahra, Komal; Tariq, Arneeb	Assessing tomato germplasm for potentially toxic elements tolerance using physiological and genomic markers.	International journal of phytoremediation	10.1080/15226514.2025.2589955	2025	Raja, Shameem; Ali, Asif; Farhat, Fozia; Tariq, Ifra; Guo, Shengzhi; Aziz, Rana Badar; Zahra, Komal; Tariq, Arneeb	Assessing tomato germplasm for potentially toxic elements tolerance using physiological and genomic markers.	International journal of phytoremediation	10.1080/15226514.2025.2589955	2025	Excluded	The scarcity of freshwater resources compels farmers to utilize wastewater for irrigation. The current study aimed to assess the performance of tomato (Solanum lycopersicum L.) genotypes for potentially toxic elements (PTEs), i.e., Ni, Pb, Mn, Zn, and Cr genetic tolerance. For this purpose, 44 tomato genotypes were grown in the field conditions under sewage water (T1) and canal water (T2) irrigat…																											Upper middle income
8X9ZX3C3	2025	Yang, Mingyue; Liang, Sai; Zhou, Haifeng; Li, Ke; Yang, Zhifeng	Moving transmission centers of embodied forage-livestock conflicts from non-pastoral provinces to pastoral provinces in China.	Fundamental research	10.1016/j.fmre.2023.04.009	2025	Yang, Mingyue; Liang, Sai; Zhou, Haifeng; Li, Ke; Yang, Zhifeng	Moving transmission centers of embodied forage-livestock conflicts from non-pastoral provinces to pastoral provinces in China.	Fundamental research	10.1016/j.fmre.2023.04.009	2025	Excluded	Forage-livestock conflict (FLC) causes rangeland degradation and poses a threat to climate change mitigation, food security, and sustainable development. Previous studies have investigated the hotspots of in situ FLCs. However, region-sectors of supply chains transferring embodied FLCs are overlooked. This study identifies transmission centers of embodied FLCs in China during 2005-2015 based on m…																											Upper middle income
8ZTB4CD4	2025	Summers, Jeremy; Jones, Bailey S C L; Cosgrove, Elissa J; Bakley, Tori D; Barve, Sahas; Bowman, Reed; Fitzpatrick, John W; Chen, Nancy	Context-Dependent Fitness Outcomes of Helping in the Cooperatively-Breeding Florida Scrub-Jay ( Aphelocoma coerulescens ).	bioRxiv : the preprint server for biology	10.1101/2025.07.21.666021	2025	Summers, Jeremy; Jones, Bailey S C L; Cosgrove, Elissa J; Bakley, Tori D; Barve, Sahas; Bowman, Reed; Fitzpatrick, John W; Chen, Nancy	Context-Dependent Fitness Outcomes of Helping in the Cooperatively-Breeding Florida Scrub-Jay ( Aphelocoma coerulescens ).	bioRxiv : the preprint server for biology	10.1101/2025.07.21.666021	2025	Excluded	Cooperatively breeding species frequently live in family groups of related individuals, with helpers delaying their own reproduction and participating in alloparental care, predator vigilance, and territory defense. It remains challenging to disentangle the roles of the indirect fitness benefits of helping kin and the potential direct fitness benefits helpers receive in the evolution of cooperati…																											Upper middle income
9264EZ65	2025	Nanda, Mamata; Ghosh, Souvik	How does male out-migration impact the lives of left-behind women? Trade-off between feminization of agriculture and empowerment of farm women.	Evaluation and program planning	10.1016/j.evalprogplan.2025.102603	2025	Nanda, Mamata; Ghosh, Souvik	How does male out-migration impact the lives of left-behind women? Trade-off between feminization of agriculture and empowerment of farm women.	Evaluation and program planning	10.1016/j.evalprogplan.2025.102603	2025	Excluded	Male out-migration has become a key livelihood strategy to diversify farm income in the developing nations. This has a widespread effect in terms of a significant shift in gender roles and a change in the agricultural landscape. Current research frequently depicts the left-behinds as passive recipients of remittances, ignoring their experiences of separation and how they maintain the farm. In thi…																											Upper middle income
92S5J9MZ	2025	Sandoe, Peter; Gade, Ulrike; Ujvari, Marianne Lund; Wohler, Bryndis; Lund, Thomas Boker; Meilby, Henrik; Palmer, Clare; Nielsen, Soren Saxmose	Changes in management of owned cats in the countryside - A comparison of results from surveys undertaken in the same rural area of Denmark in 1998 and 2022.	PloS one	10.1371/journal.pone.0316704	2025	Sandoe, Peter; Gade, Ulrike; Ujvari, Marianne Lund; Wohler, Bryndis; Lund, Thomas Boker; Meilby, Henrik; Palmer, Clare; Nielsen, Soren Saxmose	Changes in management of owned cats in the countryside - A comparison of results from surveys undertaken in the same rural area of Denmark in 1998 and 2022.	PloS one	10.1371/journal.pone.0316704	2025	Excluded	This study investigates changes in the management of owned domestic cats (Felis catus) in a rural area of Denmark, at two points in time separated by 24 years. Households in a 47 km2 area, and on 23 farms near this area, were presented with the same questionnaire in 1998 and in 2022. Additional data about the number of cats earmarked/microchipped and registered in 1998 were provided by two cat re…																											High income
96XVGSQA	2025	Nguyen, Lan Huong; Dinh, Duc Anh; Thi, Lan-Anh Phan; Pham, Phuong V; Singh, Pardeep; Raizada, Pankaj; Lin, Kun-Yi Andrew; Nguyen, Van-Huy	Advances and perspectives of nanomaterials for photocatalytic degradation of biological ethylene toward the postharvest improvement of agricultural products.	Environmental science and pollution research international	10.1007/s11356-023-31524-2	2025	Nguyen, Lan Huong; Dinh, Duc Anh; Thi, Lan-Anh Phan; Pham, Phuong V; Singh, Pardeep; Raizada, Pankaj; Lin, Kun-Yi Andrew; Nguyen, Van-Huy	Advances and perspectives of nanomaterials for photocatalytic degradation of biological ethylene toward the postharvest improvement of agricultural products.	Environmental science and pollution research international	10.1007/s11356-023-31524-2	2025	Excluded	To date, intensive emphasis is required to develop advanced postharvest technologies to ensure food security, increase nutrition, and improve farmers toward cleaner production. How to effectively degrade the harmful gaseous ethylene (C2H4) biosynthesis, which distributes heavy losses of fresh-cut fruits and vegetables, has received considerable attention. Among various advanced techniques, photoc…
9DXHNC7X	2025	Klijn, Adrianne; Baylis, Chris; Xiao, Yinghua; Li, Haiping; Cabon, Antoine; Antonie-Zijlstra, Stephen; De Benito, Amparo; Ellingsen, Anette Bauer; Wells-Bennik, Marjon H J	Overview of endospore-forming bacteria in food: The road towards a harmonised method for the enumeration of their spores.	International journal of food microbiology	10.1016/j.ijfoodmicro.2024.111046	2025	Klijn, Adrianne; Baylis, Chris; Xiao, Yinghua; Li, Haiping; Cabon, Antoine; Antonie-Zijlstra, Stephen; De Benito, Amparo; Ellingsen, Anette Bauer; Wells-Bennik, Marjon H J	Overview of endospore-forming bacteria in food: The road towards a harmonised method for the enumeration of their spores.	International journal of food microbiology	10.1016/j.ijfoodmicro.2024.111046	2025	Excluded	Endospore-forming bacteria are an important challenge for the food industry due to their ubiquitous nature, widespread presence in the food chain and sophisticated survival mechanisms. An accurate method is needed that can provide insight into the quality of raw materials, predict spoilage potential and ensure food safety. A plethora of methods exist for the enumeration of spore-forming bacteria …
9EPRA38Q	2025	Hotzel, Maria Jose; Nogueira, Leticia Bicudo; Hargreaves-Mendez, Matias J; Stadnick, Elisa Cesario Pereira	Farmers' attitudes toward animal welfare.	Animal frontiers : the review magazine of animal agriculture	10.1093/af/vfae049	2025	Hotzel, Maria Jose; Nogueira, Leticia Bicudo; Hargreaves-Mendez, Matias J; Stadnick, Elisa Cesario Pereira	Farmers' attitudes toward animal welfare.	Animal frontiers : the review magazine of animal agriculture	10.1093/af/vfae049	2025	Excluded
NL2ID8V9	2025	Nanhah, Vidal Jules Kamga; Ntepe, Leonel Javeres Mbah; Tchuente, Boris Ronald Tonou; Hagbe, Pauline Vervaine; Goda, David; Ekedjoum, Yannick Dudric Enonguene; Ella, Fils Armand; Nguemto, Guy Roussel Takuissu; Mandob, Damaris Enyegue; Ngondi, Judith Laure	Neurological and organ health risks associated with pesticide mixture exposure in banana farm workers in Moungo Division, Cameroon.	Scientific reports	10.1038/s41598-025-04295-8	2025	Nanhah, Vidal Jules Kamga; Ntepe, Leonel Javeres Mbah; Tchuente, Boris Ronald Tonou; Hagbe, Pauline Vervaine; Goda, David; Ekedjoum, Yannick Dudric Enonguene; Ella, Fils Armand; Nguemto, Guy Roussel Takuissu; Mandob, Damaris Enyegue; Ngondi, Judith Laure	Neurological and organ health risks associated with pesticide mixture exposure in banana farm workers in Moungo Division, Cameroon.	Scientific reports	10.1038/s41598-025-04295-8	2025	Included	People of the littoral region of cameroon live in fragile ecosystem, which undergo a rise in pressure associated with agricultural exploitation, farming and the increasing use of pesticides in agro-industrial crops. This study aimed to evaluate chronic pesticide exposure effects on liver, renal, and neurological function among banana workers in the Moungo Division, Cameroon. A two-phase approach …							1			1										Cameroon		CMR	Cameroon	Sub-Saharan Africa	Lower middle income	0	7
9IR8URJ7	2025	Wang, Mingyu; Zhao, Yuwei; Huang, Yaqian; Liu, Jun	Integrating Drought Stress Signaling and Smart Breeding for Climate-Resilient Crops: Regulatory Mechanisms and Genetic Strategies.	Plants (Basel, Switzerland)	10.3390/plants14243714	2025	Wang, Mingyu; Zhao, Yuwei; Huang, Yaqian; Liu, Jun	Integrating Drought Stress Signaling and Smart Breeding for Climate-Resilient Crops: Regulatory Mechanisms and Genetic Strategies.	Plants (Basel, Switzerland)	10.3390/plants14243714	2025	Excluded	The escalating frequency and severity of drought events pose significant threats to agricultural productivity and food security. Drought stress not only restricts crop growth and yields but also destabilizes agricultural ecosystems. Over evolutionary timescales, plants have developed intricate adaptive strategies, encompassing drought escape (accelerated phenology), avoidance (water-conserving mo…																											High income
9KIN4VD8	2025	Shao, Xinyu; Xie, Yanhui; Chen, Anyang; Lan, Longfa; Zhao, Qingbin; Ma, Lin; Chen, Ziyan; Long, Jiehua; Chen, Wang; Hu, Dongying	Sustainable lignocellulosic nanofibers-based films with sensitive humidity and pH response for UV-blocking food preservation.	International journal of biological macromolecules	10.1016/j.ijbiomac.2025.143115	2025	Shao, Xinyu; Xie, Yanhui; Chen, Anyang; Lan, Longfa; Zhao, Qingbin; Ma, Lin; Chen, Ziyan; Long, Jiehua; Chen, Wang; Hu, Dongying	Sustainable lignocellulosic nanofibers-based films with sensitive humidity and pH response for UV-blocking food preservation.	International journal of biological macromolecules	10.1016/j.ijbiomac.2025.143115	2025	Excluded	UV-induced photo-oxidation critically compromises food quality, necessitating advanced materials that simultaneously mitigate light degradation and enable real-time freshness monitoring. Here, the excellent UV-blocking films with sensitive humidity and pH response are developed by synergistically incorporating sodium ligninsulfonate-derived carbon quantum dots (L-CDs) via a simple microwave-assis…
9N73TGNC	2025	Makarabbi, Gururaj; Sabu, Aiswarya; Saxena, Navneet; Sharma, Madan Lal	Assessing veterinary education outcomes in livestock systems: a quasi-experimental study of scientific buffalo husbandry training.	Frontiers in veterinary science	10.3389/fvets.2025.1656517	2025	Makarabbi, Gururaj; Sabu, Aiswarya; Saxena, Navneet; Sharma, Madan Lal	Assessing veterinary education outcomes in livestock systems: a quasi-experimental study of scientific buffalo husbandry training.	Frontiers in veterinary science	10.3389/fvets.2025.1656517	2025	Excluded	Scientific buffalo husbandry management practices play a pivotal role in enhancing rural livelihoods and milk productivity in India. Despite widespread training initiatives, there is limited empirical evidence quantifying the cognitive impact of such programs on smallholder farmers. This study, grounded in Adult Learning Theory (Andragogy), adopted a quasi-experimental one-group pre-test-post-tes…
9R8ZMND4	2025	Demir, Muhammed Sungur; Muratoglu, Abdullah	Optimization of agricultural crop pattern based on water footprint methodology.	Integrated environmental assessment and management	10.1093/inteam/vjaf063	2025	Demir, Muhammed Sungur; Muratoglu, Abdullah	Optimization of agricultural crop pattern based on water footprint methodology.	Integrated environmental assessment and management	10.1093/inteam/vjaf063	2025	Excluded	Agricultural activities account for the majority of global freshwater consumption, prompting extensive research into strategies for reducing water demand in the sector. Crop pattern optimization has emerged as a key strategy for achieving significant water savings. However, most existing studies prioritize yield maximization over minimizing water consumption. Additionally, water-based optimizatio…
9SBKEG3N	2025	Hajjar, Tia; Mohtar, Rabi H; Abou Jaoude, Lena; Yanni, Sandra F	Treated wastewater reuse for irrigation in a semi-arid region.	The Science of the total environment	10.1016/j.scitotenv.2025.178579	2025	Hajjar, Tia; Mohtar, Rabi H; Abou Jaoude, Lena; Yanni, Sandra F	Treated wastewater reuse for irrigation in a semi-arid region.	The Science of the total environment	10.1016/j.scitotenv.2025.178579	2025	Excluded	Globally, agriculture consumes 72 % of the freshwater resources. In this sector, the water supply-demand gap is predicted to increase with the elevated and unmet water demand and the exacerbating water supply pressure. Treated wastewater reuse (TWWR), as an alternative water source for irrigation, increases water availability and reduces the overexploitation of freshwater. Nonetheless, its safe q…
9UKXEY5N	2025	Luick, Madison; Stewart, Cristina; Clark, Michael; Bateman, Paul; Biggs, Elizabeth; Cook, Brian; Little, Melissa; Wren, Gina M; Jebb, Susan A; Pechey, Rachel	Testing the effect of ecolabels on the environmental impact of food purchases in worksite cafeterias: a randomised controlled trial.	BMC public health	10.1186/s12889-024-21272-4	2025	Luick, Madison; Stewart, Cristina; Clark, Michael; Bateman, Paul; Biggs, Elizabeth; Cook, Brian; Little, Melissa; Wren, Gina M; Jebb, Susan A; Pechey, Rachel	Testing the effect of ecolabels on the environmental impact of food purchases in worksite cafeterias: a randomised controlled trial.	BMC public health	10.1186/s12889-024-21272-4	2025	Excluded	BACKGROUND: Reducing the environmental impact of foods consumed is important for meeting climate goals. We aimed to conduct a randomised controlled trial to test whether ecolabels reduce the environmental impact of food selected in worksite cafeterias, alone or in combination with increased availability of more sustainable meal options., METHODS: Worksite cafeterias (n = 96) were randomised to on…
9VJGYHZX	2025	Ibarra-Burgos, Jaime A; Correa-Sierra, Simon; Londono-Tabares, Sergio A	Disseminated paracoccidioidomycosis under biological therapy.	Journal of infection in developing countries	10.3855/jidc.18939	2025	Ibarra-Burgos, Jaime A; Correa-Sierra, Simon; Londono-Tabares, Sergio A	Disseminated paracoccidioidomycosis under biological therapy.	Journal of infection in developing countries	10.3855/jidc.18939	2025	Excluded	INTRODUCTION: Paracoccidioidomycosis is an endemic mycotic infection caused by Paracoccidioides spp., prevalent in Central and South American countries. Anti-tumor necrosis factor (TNF) alpha agents, commonly used for autoimmune diseases, increase the risk of severe infections. We present a case of anti-TNF alpha-related paracoccidioidomycosis in a 71-year-old male farmer from Colombia., CASE PRE…
9ZW8NBPH	2025	Hasan, Md Mehedi; Ali, Tiasha; Khan, A K M Dawlat; Islam, Monjurul; Khan, Md Arif; Sayeed, Md Abu; Noman, Md Zulqarnine Ibne; Al Mamun, Abdullah; Islam, Shariful; Hassasn, Mohammad Mahmudul; Clark, Cameron E F; Shirin, Tahmina; Islam, Ariful	Determinants of indiscriminate antimicrobial use in commercial chicken farms in Bangladesh and their impact on food safety and public health.	Scientific reports	10.1038/s41598-025-14108-7	2025	Hasan, Md Mehedi; Ali, Tiasha; Khan, A K M Dawlat; Islam, Monjurul; Khan, Md Arif; Sayeed, Md Abu; Noman, Md Zulqarnine Ibne; Al Mamun, Abdullah; Islam, Shariful; Hassasn, Mohammad Mahmudul; Clark, Cameron E F; Shirin, Tahmina; Islam, Ariful	Determinants of indiscriminate antimicrobial use in commercial chicken farms in Bangladesh and their impact on food safety and public health.	Scientific reports	10.1038/s41598-025-14108-7	2025	Excluded	Antimicrobial resistance (AMR), associated with irrational antimicrobial use (AMU) poses a significant health threat to both humans and animals. Thus, our research determined AMU patterns and their associated factors in Bangladeshi chicken farms. We conducted a cross-sectional study in 340 commercial chicken farms comprising broilers (109), layers (109), and Sonali (122) farms in seven districts …
A3VYBYPX	2025	Seilov, Shakhmaran; Nurzhaubayev, Akniyet; Baideldinov, Marat; Zhursinbek, Bibinur; Ashimgaliyev, Medet; Zhumadillayeva, Ainur	Hybrid Multi-Scale Neural Network with Attention-Based Fusion for Fruit Crop Disease Identification.	Journal of imaging	10.3390/jimaging11120440	2025	Seilov, Shakhmaran; Nurzhaubayev, Akniyet; Baideldinov, Marat; Zhursinbek, Bibinur; Ashimgaliyev, Medet; Zhumadillayeva, Ainur	Hybrid Multi-Scale Neural Network with Attention-Based Fusion for Fruit Crop Disease Identification.	Journal of imaging	10.3390/jimaging11120440	2025	Excluded	Unobserved fruit crop illnesses are a major threat to agricultural productivity worldwide and frequently cause farmers to suffer large financial losses. Manual field inspection-based disease detection techniques are time-consuming, unreliable, and unsuitable for extensive monitoring. Deep learning approaches, in particular convolutional neural networks, have shown promise for automated plant dise…
A4FH5UDP	2025	Chen, Chin-Hui	Student-teacher communication preferences in Taiwanese older learners.	Gerontology & geriatrics education	10.1080/02701960.2024.2334734	2025	Chen, Chin-Hui	Student-teacher communication preferences in Taiwanese older learners.	Gerontology & geriatrics education	10.1080/02701960.2024.2334734	2025	Excluded	The role of teacher-student communication in enhancing the learning experience of older learners has received limited attention. This sociolinguistic study addresses this gap by examining the perspectives on this issue held by Taiwanese older learners. Survey data from 231 Taiwanese older learners were analyzed using ANOVA and independent-samples t-tests, with the aim of establishing how their ag…
A646ALNZ	2025	Rinke Dias de Souza, Narie; Mohn Solberg, Marte Kristiane; Hu, Xiangping; Cherubini, Francesco	Environmental benefits and changes in ecosystem services of climate-smart agriculture relative to conventional agriculture in Norway.	Journal of environmental management	10.1016/j.jenvman.2025.124633	2025	Rinke Dias de Souza, Narie; Mohn Solberg, Marte Kristiane; Hu, Xiangping; Cherubini, Francesco	Environmental benefits and changes in ecosystem services of climate-smart agriculture relative to conventional agriculture in Norway.	Journal of environmental management	10.1016/j.jenvman.2025.124633	2025	Excluded	Climate-smart agriculture (CSA) practices aim to reduce land degradation and enhance climate resilience through sustainable land use. The environmental benefits of CSA often go undetected and appear negative in life cycle assessment (LCA), which typically focuses on product-based outputs, overlooking ecosystem services and resilience. Integrating ecosystem services within LCA of agricultural syst…
A6HJTTX3	2025	Chiarlone, Sara Antonia; Gori, Andrea; Ravetta, Serena; Armani, Andrea; Guardone, Lisa; Pedonese, Francesca; Bavetta, Salvatore; Fiannacca, Caterina; Pussini, Nicola; Maurella, Cristiana; Razzuoli, Elisabetta	Microbiological Analysis Conducted on Raw Milk Collected During Official Sampling in Liguria (North-West Italy) over a Ten-Year Period (2014-2023).	Animals : an open access journal from MDPI	10.3390/ani15020286	2025	Chiarlone, Sara Antonia; Gori, Andrea; Ravetta, Serena; Armani, Andrea; Guardone, Lisa; Pedonese, Francesca; Bavetta, Salvatore; Fiannacca, Caterina; Pussini, Nicola; Maurella, Cristiana; Razzuoli, Elisabetta	Microbiological Analysis Conducted on Raw Milk Collected During Official Sampling in Liguria (North-West Italy) over a Ten-Year Period (2014-2023).	Animals : an open access journal from MDPI	10.3390/ani15020286	2025	Excluded	Milk has been consumed by humans for thousands of years for its nutritional properties. In recent years, raw milk demand has increased, valued for its authenticity and connection to local traditions. In Italy, the sale of raw milk is allowed exclusively through direct sale from the producing farm to the final consumer, either at the producing farm itself or through vending machines. However, the …
A7IDBUZA	2025	Kumar, Sanjay; Mundri, Sawan; Shubhendu, Kumar; Kumar, Anand	Analysis of Autopsy Justifications by Medical Boards in Relation to the Manner and Cause of Death.	Cureus	10.7759/cureus.83432	2025	Kumar, Sanjay; Mundri, Sawan; Shubhendu, Kumar; Kumar, Anand	Analysis of Autopsy Justifications by Medical Boards in Relation to the Manner and Cause of Death.	Cureus	10.7759/cureus.83432	2025	Excluded	Background Autopsies serve a crucial role in elucidating ambiguous deaths, thereby providing legal clarity, wherein autopsy surgeons fulfill an indispensable function in ascertaining the manner of death, classified as natural, accidental, homicidal, suicidal, or indeterminate. Medical Board autopsies, which involve a collaborative multidisciplinary approach, yield a superior standard of medico-le…
A7QI7EB9	2025	Wang, Mengge; Duan, Shuhan; Sun, Qiuxia; Sun, Yuntao; Luo, Lintao; Liu, Yunhui; Tang, Renkuan; Yun, Libing; Liu, Chao; He, Guanglin	Genomic insights into population structure, adaptation, and archaic introgression at the Himalayan-East Asian crossroads.	Journal of genetics and genomics = Yi chuan xue bao	10.1016/j.jgg.2025.09.010	2025	Wang, Mengge; Duan, Shuhan; Sun, Qiuxia; Sun, Yuntao; Luo, Lintao; Liu, Yunhui; Tang, Renkuan; Yun, Libing; Liu, Chao; He, Guanglin	Genomic insights into population structure, adaptation, and archaic introgression at the Himalayan-East Asian crossroads.	Journal of genetics and genomics = Yi chuan xue bao	10.1016/j.jgg.2025.09.010	2025	Excluded	Tibetan-Yi Corridor (TYC) is a crucial agro-pastoral region in the eastern Himalayas, linking Qinghai-Xizang Plateau with the lowlands of East Asia and facilitating human migration for millennia. However, genomic research on TYC populations remains limited, which limits the understanding of their origins and health. We provide genomic data from 1031 individuals belonging to Austroasiatic and Sino…
ADVN54FD	2025	Li, Dongxu; Li, Liujia; Yang, Jianfa; He, Junjun; Zou, Fengcai; Shu, Fanfan	Occurrence and Molecular Characterization of Cryptosporidium spp. in Beef Cattle in Yunnan Province, China.	Microorganisms	10.3390/microorganisms13040834	2025	Li, Dongxu; Li, Liujia; Yang, Jianfa; He, Junjun; Zou, Fengcai; Shu, Fanfan	Occurrence and Molecular Characterization of Cryptosporidium spp. in Beef Cattle in Yunnan Province, China.	Microorganisms	10.3390/microorganisms13040834	2025	Excluded	Cryptosporidium spp. are protozoan pathogens that are widespread within mammals. In recent years, extensive molecular epidemiology studies on Cryptosporidium in dairy cattle have been conducted in Yunnan and worldwide. However, the infection status of these pathogens in beef cattle in Yunnan remains unclear. To examined the occurrence of Cryptosporidium spp. in beef cattle in Yunnan Province, Chi…
AEAVCA7W	2025	Lestari, Dwi; Murtini, Sri; Ulupi, Niken; Gunawan, Asep; Khaerunnisa, Isyana; Anggraeni, Anneke; Sumantri, Cece	Disease resistance traits of IPB-D2 chickens: Characterization of IgY concentrations, Newcastle disease antibody titers, and leukocyte profiles.	Veterinary world	10.14202/vetworld.2025.172-177	2025	Lestari, Dwi; Murtini, Sri; Ulupi, Niken; Gunawan, Asep; Khaerunnisa, Isyana; Anggraeni, Anneke; Sumantri, Cece	Disease resistance traits of IPB-D2 chickens: Characterization of IgY concentrations, Newcastle disease antibody titers, and leukocyte profiles.	Veterinary world	10.14202/vetworld.2025.172-177	2025	Excluded	Background and Aim: The IPB-D2 chicken, a potential disease-resistant local Indonesian line, has been developed to improve poultry health and productivity for small-scale farmers. This study aimed to characterize the disease resistance traits of IPB-D2 chickens by analyzing key immunological parameters, including immunoglobulin Y (IgY) concentration, Newcastle disease (ND) antibody titers, and le…
AFIZE938	2025	Giovannetti-Singh, Gianamar	Wild horses: Tartar warfare and the history of civilization.	Annals of science	10.1080/00033790.2025.2490050	2025	Giovannetti-Singh, Gianamar	Wild horses: Tartar warfare and the history of civilization.	Annals of science	10.1080/00033790.2025.2490050	2025	Excluded	In 1644, the Manchus, a Tungusic population from northeast Asia, conquered Ming China, establishing the Qing Empire. Four years later, Crimean Tartar horsemen joined a major uprising against the Polish-Lithuanian Commonwealth, gravely destabilizing one of Europe's largest states. These near-simultaneous incursions by ostensibly nomadic, horse-riding 'Tartars' into firearm-defended sedentary state…
AIHH9CLD	2025	Shibeshi, Abdu Hailu; Seifu, Beminate Lemma; Kase, Bizunesh Fantahun; Ibrahim, Mohammed Ahmed; Mare, Kusse Urmale	Receipt of adequate antenatal care and associated factors among women delivering in public hospitals, Afar region, Ethiopia.	Scientific reports	10.1038/s41598-025-10535-8	2025	Shibeshi, Abdu Hailu; Seifu, Beminate Lemma; Kase, Bizunesh Fantahun; Ibrahim, Mohammed Ahmed; Mare, Kusse Urmale	Receipt of adequate antenatal care and associated factors among women delivering in public hospitals, Afar region, Ethiopia.	Scientific reports	10.1038/s41598-025-10535-8	2025	Excluded	Adequate antenatal care (ANC) is crucial for improving pregnancy outcomes through preventive and promotive interventions. Despite WHO standards for regular check-ups, screenings, and counseling, compliance in Ethiopia's pastoral areas, particularly Afar, is underexplored. This study assessed adequate ANC receipt and its associated factors among 704 women who delivered in public hospitals in Afar,…
9HWP633S	2025	Peng, Yanlin; Deng, Jingjing	Can internet usage reduce health inequality among rural residents? Evidence from China.	Frontiers in public health	10.3389/fpubh.2025.1743477	2025	Peng, Yanlin; Deng, Jingjing	Can internet usage reduce health inequality among rural residents? Evidence from China.	Frontiers in public health	10.3389/fpubh.2025.1743477	2025	Included	The widespread adoption of the internet has made its role in reducing health inequalities within the digital health domain increasingly clear. Using data from six waves of the China Family Panel Studies (CFPS) spanning 2012-2022, this study employs a two-way fixed effects model to systematically examine the impact of internet usage on health inequalities among Chinese farmers. The findings reveal…																		1		China		CHN	China	East Asia & Pacific	Upper middle income	0	8
AL4FXLNZ	2025	Thingujam, Doni; Gouli, Sandeep; Cooray, Sachin Promodh; Chandran, Katie Busch; Givens, Seth Bradley; Gandhimeyyan, Renganathan Vellaichamy; Tan, Zhengzhi; Wang, Yiqing; Patam, Keerthi; Greer, Sydney A; Acharya, Ranju; Moseley, David Octor; Osman, Nesma; Zhang, Xin; Brooker, Megan E; Tagert, Mary Love; Schafer, Mark J; Jeong, Changyoon; Hoffseth, Kevin Flynn; Bheemanahalli, Raju; Wyss, J Michael;…	Climate-Resilient Crops: Integrating AI, Multi-Omics, and Advanced Phenotyping to Address Global Agricultural and Societal Challenges.	Plants (Basel, Switzerland)	10.3390/plants14172699	2025	Thingujam, Doni; Gouli, Sandeep; Cooray, Sachin Promodh; Chandran, Katie Busch; Givens, Seth Bradley; Gandhimeyyan, Renganathan Vellaichamy; Tan, Zhengzhi; Wang, Yiqing; Patam, Keerthi; Greer, Sydney A; Acharya, Ranju; Moseley, David Octor; Osman, Nesma; Zhang, Xin; Brooker, Megan E; Tagert, Mary Love; Schafer, Mark J; Jeong, Changyoon; Hoffseth, Kevin Flynn; Bheemanahalli, Raju; Wyss, J Michael;…	Climate-Resilient Crops: Integrating AI, Multi-Omics, and Advanced Phenotyping to Address Global Agricultural and Societal Challenges.	Plants (Basel, Switzerland)	10.3390/plants14172699	2025	Excluded	Drought and excess ambient temperature intensify abiotic and biotic stresses on agriculture, threatening food security and economic stability. The development of climate-resilient crops is crucial for sustainable, efficient farming. This review highlights the role of multi-omics encompassing genomics, transcriptomics, proteomics, metabolomics, and epigenomics in identifying genetic pathways for s…																											High income
ALH3UBTG	2025	Santamaria, Jossie M; Beck, Chrysta N; Orlowski, Sara K; Maqueda, Maricela; Bottje, Walter G; Erf, Gisela F	Selection for Improved Water Efficiency in Broiler Breeder Lines Does Not Negatively Impact Immune Response Capabilities to Gram- and Gram+ Bacterial Components and a Killed-Salmonella Enteritidis Vaccine.	Veterinary sciences	10.3390/vetsci12030279	2025	Santamaria, Jossie M; Beck, Chrysta N; Orlowski, Sara K; Maqueda, Maricela; Bottje, Walter G; Erf, Gisela F	Selection for Improved Water Efficiency in Broiler Breeder Lines Does Not Negatively Impact Immune Response Capabilities to Gram- and Gram+ Bacterial Components and a Killed-Salmonella Enteritidis Vaccine.	Veterinary sciences	10.3390/vetsci12030279	2025	Excluded	Selection for water consumption could impact broiler breeders' immune capabilities. To assess these impacts of selection based on the water conversion ratio (WCR), three trials were conducted using broiler breeders from the modern random bred (MRB), low (L)WCR, and high (H)WCR lines. Ten- to 11-week-old male broilers received intradermal (i.d.) growing feather (GF)-pulp injections of LPS (Trial 1…
HCJ6X9JE	2025	Ye, Xialiang; Mo, Ziran; Meng, Qinghan; Quan, Jingwei; Xu, Bin; Ruan, Wei; Zhao, Jianhua; Liu, Junxian; Li, Cuimei; Yu, Yang; Shan, Yuwei; Yang, Wenbin; Xiu, Lei; Hu, Wei	Molecular epidemiology and cross-species transmission risk of Enterocytozoon bieneusi between humans and livestock: Evidence from Lishui, China.	Food and waterborne parasitology	10.1016/j.fawpar.2025.e00292	2025	Ye, Xialiang; Mo, Ziran; Meng, Qinghan; Quan, Jingwei; Xu, Bin; Ruan, Wei; Zhao, Jianhua; Liu, Junxian; Li, Cuimei; Yu, Yang; Shan, Yuwei; Yang, Wenbin; Xiu, Lei; Hu, Wei	Molecular epidemiology and cross-species transmission risk of Enterocytozoon bieneusi between humans and livestock: Evidence from Lishui, China.	Food and waterborne parasitology	10.1016/j.fawpar.2025.e00292	2025	Included	Enterocytozoon bieneusi is a zoonotic parasite with a broad host range and public health significance. In China, livestock production is predominantly small-scale, with cattle and sheep commonly maintained under extensive or semi-intensive husbandry systems that lack adequate biosecurity measures. Lishui, Zhejiang Province, typifies this model, where intensive and non-intensive farming systems co…											1	1								China		CHN	China	East Asia & Pacific	Upper middle income	0	9
AP2W4EFI	2025	Bushi, Ganesh; Khatib, Mahalaqua Nazli; S, Renuka Jyothi; Kaur, Irwanjot; Sharma, Abhishek; Iqbal, Suhaib; Kumar, M Ravi; Chauhan, Ashish Singh; Vishwakarma, Teena; Malik, Praveen; Zahiruddin, Quazi Syed; Singh, Mahendra Pratap; Shabil, Muhammed; Mehta, Rachana; Sah, Sanjit; Albayat, Hawra; Sulaiman, Tarek; Al Bshabshe, Ali; Al Kaabi, Nawal A; Alrasheed, Hayam A; Alfaresi, Mubarak; Sabour, Amal A…	Determinants of Malaria Vaccine Acceptance: A Systematic Review and Meta-Analysis of Awareness, Acceptance, Hesitancy, and Willingness to Pay.	Immunity, inflammation and disease	10.1002/iid3.70205	2025	Bushi, Ganesh; Khatib, Mahalaqua Nazli; S, Renuka Jyothi; Kaur, Irwanjot; Sharma, Abhishek; Iqbal, Suhaib; Kumar, M Ravi; Chauhan, Ashish Singh; Vishwakarma, Teena; Malik, Praveen; Zahiruddin, Quazi Syed; Singh, Mahendra Pratap; Shabil, Muhammed; Mehta, Rachana; Sah, Sanjit; Albayat, Hawra; Sulaiman, Tarek; Al Bshabshe, Ali; Al Kaabi, Nawal A; Alrasheed, Hayam A; Alfaresi, Mubarak; Sabour, Amal A…	Determinants of Malaria Vaccine Acceptance: A Systematic Review and Meta-Analysis of Awareness, Acceptance, Hesitancy, and Willingness to Pay.	Immunity, inflammation and disease	10.1002/iid3.70205	2025	Excluded	BACKGROUND: Malaria is a life-threatening disease caused by Plasmodium parasites, transmitted through the bites of infected female Anopheles mosquitoes. It remains a major global health issue, with 263 million cases and 597,000 deaths in 2023, primarily affecting young children and pregnant women. This review evaluates awareness, acceptance, hesitancy, and willingness to pay (WTP) for the RTS,S/A…																											High income
AQZTJ444	2025	Arones, Erick; Espinal, Jefferson; Salas, Cesar	App2: software solution for apple leaf disease detection based on deep learning (CNN+SVM).	Frontiers in artificial intelligence	10.3389/frai.2025.1648867	2025	Arones, Erick; Espinal, Jefferson; Salas, Cesar	App2: software solution for apple leaf disease detection based on deep learning (CNN+SVM).	Frontiers in artificial intelligence	10.3389/frai.2025.1648867	2025	Excluded	Early detection of crop diseases is essential to reduce yield losses and improve management efficiency in agricultural production. This work presents the development of a mobile application, called App2, designed to detect diseases in apple tree leaves from images taken or uploaded by the user. The solution integrates a hybrid model based on a Convolutional Neural Network (CNN) and a Support Vect…
AS4A3LZ9	2025	Kumar, Manish; Bhardwaj, Rishabh; Kumar, Anil; Kumar, Dinesh	New Insights into the Quality Control Strategies of Inula racemosa Hook. F. (Pushkarmula) and Saussurea lappa Decne. (Kuth): Medicinal Crops of Alpine Himalaya.	Journal of chromatographic science	10.1093/chromsci/bmaf009	2025	Kumar, Manish; Bhardwaj, Rishabh; Kumar, Anil; Kumar, Dinesh	New Insights into the Quality Control Strategies of Inula racemosa Hook. F. (Pushkarmula) and Saussurea lappa Decne. (Kuth): Medicinal Crops of Alpine Himalaya.	Journal of chromatographic science	10.1093/chromsci/bmaf009	2025	Excluded	Adulteration and illegal trade of Saussurea lappa in the name of Inula racemosa is a major issue. Therefore, accurate and easy methods are required to control malpractice and define authenticity. The current study is focused on authenticating and defining quality control methods for I. racemosa and S. lappa. Reference and market samples of S. lappa and I. racemosa were used to develop methods, in…
RSGHMFYB	2025	Zhao, Zhe; Lan, Weijuan; Li, Yangyi; Jiang, Qinqin; Liu, Yijun; Sun, Jinhai; Liu, Lijuan; Yuan, Lei	Decomposition analysis of differences in depressive symptoms between agricultural and non-agricultural workers in China.	BMC public health	10.1186/s12889-025-22687-3	2025	Zhao, Zhe; Lan, Weijuan; Li, Yangyi; Jiang, Qinqin; Liu, Yijun; Sun, Jinhai; Liu, Lijuan; Yuan, Lei	Decomposition analysis of differences in depressive symptoms between agricultural and non-agricultural workers in China.	BMC public health	10.1186/s12889-025-22687-3	2025	Included	BACKGROUND: Chinese workers are confronted with severe mental health issues. This study aimed to investigate the reasons for the differences in depressive symptoms between agricultural and non-agricultural workers in China, and to measure the contribution of relevant influencing factors., METHODS: The data used in this study came from the 2018 China Family Panel Studies (CFPS) data. We used the b…															1	1				China		CHN	China	East Asia & Pacific	Upper middle income	0	10
AT9P7IFK	2025	Franceschini, Sebastien; Fastre, Claire; Nickmilder, Charles; Santschi, Debora E; Warner, Daniel; Bahadi, Mazen; Bertozzi, Carlo; Veselko, Didier; Dehareng, Frederic; Gengler, Nicolas; Soyeurt, Helene	Detection of Dairy Herd Management Issues Using Fatty Acid Profiles Predicted by Mid-Infrared Spectrometry.	Animals : an open access journal from MDPI	10.3390/ani15111575	2025	Franceschini, Sebastien; Fastre, Claire; Nickmilder, Charles; Santschi, Debora E; Warner, Daniel; Bahadi, Mazen; Bertozzi, Carlo; Veselko, Didier; Dehareng, Frederic; Gengler, Nicolas; Soyeurt, Helene	Detection of Dairy Herd Management Issues Using Fatty Acid Profiles Predicted by Mid-Infrared Spectrometry.	Animals : an open access journal from MDPI	10.3390/ani15111575	2025	Excluded	This article focuses on the creation of a monitoring tool using routinely collected data from milk payment analyses. Milk samples were analyzed through Fourier Transform mid-infrared spectrometry every 1 to 3 days, and their compositions were predicted using machine learning models. Among the predicted parameters, fatty acid profiles appear to be effective indicators of animal status and manageme…
AVUPVD9R	2025	Marques Hill, Agustina; Solga, Heike	School-to-work transition in Chile and Uruguay from the education-occupation linkage perspective.	Advances in life course research	10.1016/j.alcr.2024.100654	2025	Marques Hill, Agustina; Solga, Heike	School-to-work transition in Chile and Uruguay from the education-occupation linkage perspective.	Advances in life course research	10.1016/j.alcr.2024.100654	2025	Excluded	This study examines school-to-work transitions (STWTs) in Chile and Uruguay, focusing on education-occupation linkages. For the first time, we apply the linkage strength approach to Latin American countries, using cross-sectional household survey data. Since STWT research is highly segregated across the different world regions, we do so in a comparative perspective with France, Germany, and the U…
AWWIZ7KM	2025	Saiyem, Md Abu; Begum, Mst Fatema; Begum, Mst Esmat Ara; Hossain, Mohammad Ismail	Business sustainability of medicinal plant production under risk in the northwest region of Bangladesh: A simulation analysis.	PloS one	10.1371/journal.pone.0333780	2025	Saiyem, Md Abu; Begum, Mst Fatema; Begum, Mst Esmat Ara; Hossain, Mohammad Ismail	Business sustainability of medicinal plant production under risk in the northwest region of Bangladesh: A simulation analysis.	PloS one	10.1371/journal.pone.0333780	2025	Excluded	Medicinal plants (MP) provide an opportunity for profitable farming, agricultural diversification, and sustainable livelihoods in Bangladesh. This study aims to examine the business sustainability of MP production under risks, i.e., price, yield and market absorption. Data were collected from 196 individual farms that cultivate Aloe vera (L), Bombax ceiba (L) root, and Withania somnifera (L). The…
SGYGESJ4	2025	Wang, Haixia; Li, Qiuying; Gu, Bin; Lu, Laibing	Research on the driving paths of farmers' participation in physical activity and its impact on well-being.	BMC public health	10.1186/s12889-025-25344-x	2025	Wang, Haixia; Li, Qiuying; Gu, Bin; Lu, Laibing	Research on the driving paths of farmers' participation in physical activity and its impact on well-being.	BMC public health	10.1186/s12889-025-25344-x	2025	Included	"Driving paths" refer to typical combinations of mechanisms formed by the joint influence of multiple socio-ecological factors that motivate individuals to engage in specific behaviors (such as physical exercise). Exploring the driving paths of farmers' participation in physical exercise holds significant importance for enhancing their engagement in physical activity and improving their well-bein…																		1		China		CHN	China	East Asia & Pacific	Upper middle income	0	11
5ANKVSX4	2025	Zeru, Fikre; Adamu, Haileeyesus; Woldearegay, Yohannes Hagos; Sisay Tessema, Tesfaye; Hansson, Ingrid; Boqvist, Sofia	Occurrence, risk factors and antimicrobial resistance of Campylobacter from poultry and humans in central Ethiopia: A one health approach.	PLoS neglected tropical diseases	10.1371/journal.pntd.0012916	2025	Zeru, Fikre; Adamu, Haileeyesus; Woldearegay, Yohannes Hagos; Sisay Tessema, Tesfaye; Hansson, Ingrid; Boqvist, Sofia	Occurrence, risk factors and antimicrobial resistance of Campylobacter from poultry and humans in central Ethiopia: A one health approach.	PLoS neglected tropical diseases	10.1371/journal.pntd.0012916	2025	Included	BACKGROUND: Campylobacter is a leading foodborne pathogen posing a significant One Health challenge due to broad animal reservoirs and serious antibiotic resistance. Despite frequent human-animal-environment interactions in Ethiopia, One Health studies on Campylobacter occurrence and transmission are crucial but lacking., METHODOLOGY/PRINCIPAL FINDINGS: A cross-sectional study was conducted from …											1		1							Ethiopia		ETH	Ethiopia	Sub-Saharan Africa	Low income	0	12
BBDF4HRZ	2025	Wang, Yifan; Li, Kehang; Li, Meilin; Lv, Shanshan; Wang, Yubo; Liu, Hong; Zhong, Yaohua	Improvement of the capacity to hydrolyze corncob residues through deciphering the lignocellulolytic enzyme system of a hyper-cellulolytic mutant strain Trichoderma reesei CU7-4.	Biotechnology for biofuels and bioproducts	10.1186/s13068-025-02695-6	2025	Wang, Yifan; Li, Kehang; Li, Meilin; Lv, Shanshan; Wang, Yubo; Liu, Hong; Zhong, Yaohua	Improvement of the capacity to hydrolyze corncob residues through deciphering the lignocellulolytic enzyme system of a hyper-cellulolytic mutant strain Trichoderma reesei CU7-4.	Biotechnology for biofuels and bioproducts	10.1186/s13068-025-02695-6	2025	Excluded	BACKGROUND: The degradation of agricultural wastes is crucial for sustainable economic and environmental development, necessitating efficient cellulolytic enzymes to enable high-value bioconversion. The filamentous fungus Trichoderma reesei is a widely used cellulase producer for deconstructing agricultural wastes in biomass conversion. However, its enzyme system remains suboptimal and requires f…
BBLCQH6P	2025	Anonymous	RETRACTION: Effect of Adjunctive Prophylactic Macrolides Used at the Caesarean Section on Endometritis and Surgical Site Wound Infection: A Meta-Analysis.	International wound journal	10.1111/iwj.70221	2025	Anonymous	RETRACTION: Effect of Adjunctive Prophylactic Macrolides Used at the Caesarean Section on Endometritis and Surgical Site Wound Infection: A Meta-Analysis.	International wound journal	10.1111/iwj.70221	2025	Excluded	RETRACTION: T. Zhang, J. Wang, Z. Hua, X. Yao, F. Zhang, and Y. Zhou, "Effect of Adjunctive Prophylactic Macrolides Used at the Caesarean Section on Endometritis and Surgical Site Wound Infection: A Meta-Analysis," International Wound Journal 20, no. 8 (2023): 3307-3314, https://doi.org/10.1111/iwj.14211. The above article, published online on 09 May 2023, in Wiley Online Library (http://onlineli…
BCQ4XSSN	2025	Wang, Zhipeng; Song, Yuqin; Xie, Huiping; Li, Chaoqun; Hu, Yujie; Wu, Zhihua; Chen, Jianghua	The impact of farmers' digital literacy on farmers' enthusiasm for grain cultivation: Findings from the "Double Hundred and Thousand" farmers in Jiangxi province.	PloS one	10.1371/journal.pone.0334437	2025	Wang, Zhipeng; Song, Yuqin; Xie, Huiping; Li, Chaoqun; Hu, Yujie; Wu, Zhihua; Chen, Jianghua	The impact of farmers' digital literacy on farmers' enthusiasm for grain cultivation: Findings from the "Double Hundred and Thousand" farmers in Jiangxi province.	PloS one	10.1371/journal.pone.0334437	2025	Excluded	Enhancing farmers' enthusiasm for grain cultivation is crucial for ensuring national food security. Based on survey data from the "Double Hundred and Double Thousand" farmers in Jiangxi Province, this study measures farmers' enthusiasm for grain cultivation through their double-cropping rice cultivation behavior and employs Probit and Tobit models to empirically analyze the impact of farmers' dig…
BDYRX3DS	2025	Abdullahi, Idris Nasir; Lozano, Carmen; Latorre-Fernandez, Javier; Zarazaga, Myriam; Stegger, Marc; Torres, Carmen	Genomic analysis of multi-drug resistant coagulase-negative staphylococci from healthy humans and animals revealed unusual mechanisms of resistance and CRISPR-Cas system.	International microbiology : the official journal of the Spanish Society for Microbiology	10.1007/s10123-024-00577-9	2025	Abdullahi, Idris Nasir; Lozano, Carmen; Latorre-Fernandez, Javier; Zarazaga, Myriam; Stegger, Marc; Torres, Carmen	Genomic analysis of multi-drug resistant coagulase-negative staphylococci from healthy humans and animals revealed unusual mechanisms of resistance and CRISPR-Cas system.	International microbiology : the official journal of the Spanish Society for Microbiology	10.1007/s10123-024-00577-9	2025	Excluded	BACKGROUND: Coagulase-negative staphylococci (CoNS) are evolving as major reservoirs and vectors of unusual and critical antimicrobial resistance (AMR) mechanisms., MATERIALS AND METHODS: In this study, the genomic characterization of 26 multidrug-resistant (MDR)-CoNS (S. borealis, S. saprophyticus, S. sciuri, S. hominis, S. epidermidis, S. pasteuri, S. hyicus, S. simulans, S. haemolyticus, and S…
BE2MFBK7	2025	Wang, Jiaojiao; Wang, Suhan; Chen, Zhao; Cheng, Wenjun; Wang, Yingfan; Li, Haijun; Yang, Xiaoyuan; Dong, Yangzeng; Liu, Yan; Liu, Changgeng; Liu, Qian	Surgical management of primary open-angle glaucoma in Central China: A 6-year retrospective cohort study.	Medicine	10.1097/MD.0000000000045576	2025	Wang, Jiaojiao; Wang, Suhan; Chen, Zhao; Cheng, Wenjun; Wang, Yingfan; Li, Haijun; Yang, Xiaoyuan; Dong, Yangzeng; Liu, Yan; Liu, Changgeng; Liu, Qian	Surgical management of primary open-angle glaucoma in Central China: A 6-year retrospective cohort study.	Medicine	10.1097/MD.0000000000045576	2025	Excluded	This study aims to describe the epidemiology, clinical and social characteristics, management, and outcomes of patients with primary open-angle glaucoma in Henan of Central China. A total of 610 glaucoma cases (744 eyes) from 2017 to 2023 were included in the analysis. The study analyzed general information including age, sex, occupation, medical insurance and level of education. The patient's me…
BEVWBKQQ	2025	Zapien-Macias, Jose Martin; Liu, Tie; Nunez, Gerardo H	Blueberry ripening mechanism: a systematic review of physiological and molecular evidence.	Horticulture research	10.1093/hr/uhaf126	2025	Zapien-Macias, Jose Martin; Liu, Tie; Nunez, Gerardo H	Blueberry ripening mechanism: a systematic review of physiological and molecular evidence.	Horticulture research	10.1093/hr/uhaf126	2025	Excluded	Blueberry (Vaccinium spp. section Cyanococcus) ripening is a complex process involving physiological and molecular changes that affect harvest timing, fruit quality, and market value. This review examines scientific literature on blueberry ripening, aiming to establish a unified phenological framework for lowbush (Vaccinium angustifolium), highbush (Vaccinium corymbosum, including northern and so…
BFHSQ4C9	2025	Muruthi, James R; Raqueno-Angel, Sabrina; Di, Yang; Muruthi, Bertranna A; McRell, Amanda S; McClure, Heather H	Disaster communication and preparedness among middle-aged and older Latino migrants and seasonal farmworkers in western Oregon.	Journal of communication in healthcare	10.1080/17538068.2025.2514981	2025	Muruthi, James R; Raqueno-Angel, Sabrina; Di, Yang; Muruthi, Bertranna A; McRell, Amanda S; McClure, Heather H	Disaster communication and preparedness among middle-aged and older Latino migrants and seasonal farmworkers in western Oregon.	Journal of communication in healthcare	10.1080/17538068.2025.2514981	2025	Excluded	BACKGROUND: Effective communication is essential for emergency preparedness, public health, and wildfire recovery. However, existing emergency communication is often tailored for individuals proficient in English, leading to the marginalization of middle-aged and older Latino migrant and seasonal farmworkers (MSFWs) who lack English proficiency. This study explored the perceptions, communication,…
BJYXI2QH	2025	Huang, Yuhua; Xiong, Juntao; Jiang, Xinjing; Yang, Jiayuan; Zhang, Mingyue	Research on postharvest tomato freshness recognition method based on RGB-S and ResNet34.	Journal of food science	10.1111/1750-3841.70063	2025	Huang, Yuhua; Xiong, Juntao; Jiang, Xinjing; Yang, Jiayuan; Zhang, Mingyue	Research on postharvest tomato freshness recognition method based on RGB-S and ResNet34.	Journal of food science	10.1111/1750-3841.70063	2025	Excluded	The accurate identification of postharvest tomato freshness is critical for fruit growers to plan their postharvest storage, transportation, and wholesale processes. In this study, a method based on improved frequency-tuned (FT) visual saliency detection and ResNet34 model is proposed for nondestructive identification of postharvest tomato freshness. The L*, Y, and H components were extracted as …
BRPCF8DU	2025	Dong, Jianghu James; Vogel, Carter; Du, Yi; Duysen, Ellen; Rautiainen, Risto	Factors Associated with Personal Protective Equipment Usage Rates in the Central States: Generalized Multilevel Multinomial Models.	Journal of agromedicine	10.1080/1059924X.2024.2407983	2025	Dong, Jianghu James; Vogel, Carter; Du, Yi; Duysen, Ellen; Rautiainen, Risto	Factors Associated with Personal Protective Equipment Usage Rates in the Central States: Generalized Multilevel Multinomial Models.	Journal of agromedicine	10.1080/1059924X.2024.2407983	2025	Excluded	OBJECTIVES: This study examined the factors affecting the use of personal protective equipment (PPE) among US agriculture producers, specifically focusing on chemical, respiratory, and hearing protection. The primary goals were to identify demographic and farm-related factors linked to lower PPE usage and to explore the associations between PPE use and self-reported injuries or diseases in this o…
BUGW4K8T	2025	Villanueva-Cabezas, Juan-Pablo; Dorjee, Sithar; McKinley, Justin; Pem, Rinzin; Rinchen, Sangay	Dairy farmers have minimal knowledge of bovine tuberculosis: A cross-sectional study in Bhutan.	PLoS neglected tropical diseases	10.1371/journal.pntd.0013817	2025	Villanueva-Cabezas, Juan-Pablo; Dorjee, Sithar; McKinley, Justin; Pem, Rinzin; Rinchen, Sangay	Dairy farmers have minimal knowledge of bovine tuberculosis: A cross-sectional study in Bhutan.	PLoS neglected tropical diseases	10.1371/journal.pntd.0013817	2025	Excluded	Bovine tuberculosis (bTB) is a chronic disease of cattle and the leading cause of zoonotic tuberculosis. In Bhutan, there is no dedicated program for bTB despite the country being situated in the bTB enzootic region, where a large section of population relies on cattle and raw milk and, dairy products are widely consumed.To contribute to the design of future education, surveillance, mitigation, a…
BUXY8FJL	2025	Yue, Yujuan; Lun, Xinchang; Zhao, Chunchun; Liu, Xiaobo; Zhao, Ning; Guo, Yuhong; Song, Xiuping; Lu, Liang; Ren, Dongsheng	Dengue situation in Chinese mainland, 2023.	BMC public health	10.1186/s12889-025-24151-8	2025	Yue, Yujuan; Lun, Xinchang; Zhao, Chunchun; Liu, Xiaobo; Zhao, Ning; Guo, Yuhong; Song, Xiuping; Lu, Liang; Ren, Dongsheng	Dengue situation in Chinese mainland, 2023.	BMC public health	10.1186/s12889-025-24151-8	2025	Excluded	BACKGROUND: Dengue fever outbreaks have occurred in Chinese mainland in recent years, especially in 2014 and 2019. In 2023, following the Corona Virus Disease 2019 pandemic, dengue fever has exhibited some new trends and characteristics., METHODS: Descriptive epidemiological methods were used to analyse temporal, spatial and demographic distribution. Flow map and Sankey diagram were used to explo…
BVE72TQX	2025	Mashauri, Harold L; Max, Baraka L; Makweba, Sarah M; Nonga, Hezron E	Antimicrobial Residues and Food Safety: A Public Health Crisis of Concern in Tanzania. A Review.	Health science reports	10.1002/hsr2.71155	2025	Mashauri, Harold L; Max, Baraka L; Makweba, Sarah M; Nonga, Hezron E	Antimicrobial Residues and Food Safety: A Public Health Crisis of Concern in Tanzania. A Review.	Health science reports	10.1002/hsr2.71155	2025	Excluded	Background: Antimicrobial resistance (AMR) along the food supply chain is a global challenge affecting both developed and developing countries. Globally, antimicrobial residues have been a growing problem of both food safety and public health concern. The irrational use of antimicrobial agents in the food industry significantly contributes to antimicrobial residues in the food supply chain and ul…
TJCNWM8B	2025	Ali, Adnan Sirage; Gari, Sirak Robele; Goodson, Michaela L; Walsh, Claire L; Dessie, Bitew K; Ambelu, Argaw	Incidence of diarrhea and risk factors among wastewater-irrigating urban farmers along Akaki Rivers in Addis Ababa.	International journal of environmental health research	10.1080/09603123.2024.2374001	2025	Ali, Adnan Sirage; Gari, Sirak Robele; Goodson, Michaela L; Walsh, Claire L; Dessie, Bitew K; Ambelu, Argaw	Incidence of diarrhea and risk factors among wastewater-irrigating urban farmers along Akaki Rivers in Addis Ababa.	International journal of environmental health research	10.1080/09603123.2024.2374001	2025	Included	The importance of diarrhea risk associated with wastewater exposure in agriculture is almost unknown. This study aimed to examine diarrheal infection and risk factors among farmers using wastewater for irrigation in Addis Ababa. A cross-sectional study was employed among 380 farmers (190 exposed and 190 unexposed farmers). Among these, a cohort of 200 adults (100 wastewater-exposed, 100 unexposed…											1			1						Ethiopia		ETH	Ethiopia	Sub-Saharan Africa	Low income	0	13
BZBRVM35	2025	Zhang, Xuanshuo; Kong, Yilin; Yang, Yan; Liu, Yan; Gao, Qianlin; Li, Ji; Li, Guoxue; Yuan, Jing	Using tree-based machine learning models to predict diverse compost maturity via one-hot encoding: Model deployment, experimental validation, and practical application.	Waste management (New York, N.Y.)	10.1016/j.wasman.2025.114981	2025	Zhang, Xuanshuo; Kong, Yilin; Yang, Yan; Liu, Yan; Gao, Qianlin; Li, Ji; Li, Guoxue; Yuan, Jing	Using tree-based machine learning models to predict diverse compost maturity via one-hot encoding: Model deployment, experimental validation, and practical application.	Waste management (New York, N.Y.)	10.1016/j.wasman.2025.114981	2025	Excluded	This study innovatively integrates various classification features like initial properties of composting materials and scale, with process parameters like time, temperature, pH, etc., to predict compost maturity of various types using the seed germination index (GI) with tree-based machine learning (Random Forest, Extra-Trees, Gradient Boost, AdaBoost, XGBoost, and LightGBM). The results indicate…
C3FN7AP3	2025	Yang, Shuang; Lin, Sidan; Liang, Wei	Herons in Aquafarms Are More Fearful of Humans.	Ecology and evolution	10.1002/ece3.70924	2025	Yang, Shuang; Lin, Sidan; Liang, Wei	Herons in Aquafarms Are More Fearful of Humans.	Ecology and evolution	10.1002/ece3.70924	2025	Excluded	Herons (Ardeidae), an important group in wetland ecosystems, have a particularly strong relationship with humans. However, their predation on farmed fish and shrimp in aquafarms can lead to economic losses for local fish farmers. Consequently, notable conflicts arise between fish farmers and herons. Fish farmers adopt various measures to deter herons from "stealing" their fish; however, there is …
C3IJREHD	2025	Chogo, Pamela; Mkoba, Elizabeth; Kassim, Neema	Swahili questions and answers dataset for aflatoxin knowledge domain.	Data in brief	10.1016/j.dib.2025.111475	2025	Chogo, Pamela; Mkoba, Elizabeth; Kassim, Neema	Swahili questions and answers dataset for aflatoxin knowledge domain.	Data in brief	10.1016/j.dib.2025.111475	2025	Excluded	Aflatoxin contamination is a challenge facing food security, health, and trade in Tanzania and other parts of the world. This contamination affects maize, groundnuts, and other crops and animal products. Once contamination occurs, the contaminated crops and animal products become toxic causing illness or death to humans and animals who consume them. Lack of awareness and knowledge of the contamin…
CB2WJ85R	2025	Moquet, Laura; Barbier, Jean-Marc; Chiroleu, Frederic; Dieudonne, Emma; Pomares, Floriane; Fournier, Elisa; Moutoussamy, Marie-Ludders; Delatte, Helene	Influence of crop protection strategies and landscape structure on Bactrocera dorsalis infestation in mango orchards in La Reunion Island.	Bulletin of entomological research	10.1017/S0007485325100618	2025	Moquet, Laura; Barbier, Jean-Marc; Chiroleu, Frederic; Dieudonne, Emma; Pomares, Floriane; Fournier, Elisa; Moutoussamy, Marie-Ludders; Delatte, Helene	Influence of crop protection strategies and landscape structure on Bactrocera dorsalis infestation in mango orchards in La Reunion Island.	Bulletin of entomological research	10.1017/S0007485325100618	2025	Excluded	The distribution and abundance of insect pests are influenced by landscape structure and composition, particularly through modifications to biocontrol services and the proportion of suitable habitats within the landscape. In addition, pest populations are affected by agricultural practices at different landscape scales, ranging from field-by-field to area-wide. Our study focuses on one of the wor…
CDW3X2XI	2025	Spigner, Michael F; Hardy, Cassandra; Tschautscher, Craig; Genthe, Nicholas; Morse, Kiriana; Lohmeier, Michael	Planning and Execution of an EMS-Based Field Hospital: A Case Report.	Prehospital emergency care	10.1080/10903127.2025.2556442	2025	Spigner, Michael F; Hardy, Cassandra; Tschautscher, Craig; Genthe, Nicholas; Morse, Kiriana; Lohmeier, Michael	Planning and Execution of an EMS-Based Field Hospital: A Case Report.	Prehospital emergency care	10.1080/10903127.2025.2556442	2025	Excluded	Mass gathering events can produce large volumes of patients and burden local emergency medical services (EMS) systems. This is particularly true of rural communities where local EMS resources may be scarce. Field-based hospitals are one strategy that has been shown to alleviate transport-to-hospital rates. This case report describes planning and execution of an EMS-based field hospital for a rura…
CPC9IM59	2025	Wu, Hao; Wang, Yanchun; Yang, Xiaotao; Lu, Tianjian; Luo, Yonghan	Case report: diagnosis of neurobrucellosis in a non-endemic area child using metagenomic next-generation sequencing.	European journal of clinical microbiology & infectious diseases : official publication of the European Society of Clinical Microbiology	10.1007/s10096-024-05011-6	2025	Wu, Hao; Wang, Yanchun; Yang, Xiaotao; Lu, Tianjian; Luo, Yonghan	Case report: diagnosis of neurobrucellosis in a non-endemic area child using metagenomic next-generation sequencing.	European journal of clinical microbiology & infectious diseases : official publication of the European Society of Clinical Microbiology	10.1007/s10096-024-05011-6	2025	Excluded	Brucellosis with neurological symptoms at onset is rare in children and is frequently misdiagnosed or overlooked due to nonspecific clinical presentations, particularly in non-endemic areas. We report a case of neurobrucellosis in a child from a non-pastoral area, diagnosed via metagenomic next-generation sequencing (mNGS). The patient presented with headache and altered consciousness, accompanie…
CPHBA32V	2025	Gatiso, Tsegaye T; Knook, Jorie	Mind the gap: perception of environmental performance of farms in Aotearoa New Zealand through farmers' and public lenses.	Journal of the Royal Society of New Zealand	10.1080/03036758.2025.2502995	2025	Gatiso, Tsegaye T; Knook, Jorie	Mind the gap: perception of environmental performance of farms in Aotearoa New Zealand through farmers' and public lenses.	Journal of the Royal Society of New Zealand	10.1080/03036758.2025.2502995	2025	Excluded	The agricultural sector is vital to Aotearoa New Zealand's (Ao-NZ) economy and cultural identity, yet faces social and political pressure due to its environmental impacts. Limited research has explored how the public perceives farms' environmental performance in Ao-NZ and whether this perception differs between urban and rural areas. Our study addresses this gap by examining farmers' environmenta…
CRKUHEUR	2025	Khan, Muhammad Irfan; Ali, Rahmat; Ji, Dejun; Lan, Wei; Saleh, Ahmed A; Rehman, Shahab Ur; Shuaib, Muhammad; Ahmad, Shah Zeb; Hussain; Wu, Xi	Investigating the Epidemiology and Socioecological Dynamics of Hydatid-like Cysts Within a Specific Endemic District.	Animals : an open access journal from MDPI	10.3390/ani15111617	2025	Khan, Muhammad Irfan; Ali, Rahmat; Ji, Dejun; Lan, Wei; Saleh, Ahmed A; Rehman, Shahab Ur; Shuaib, Muhammad; Ahmad, Shah Zeb; Hussain; Wu, Xi	Investigating the Epidemiology and Socioecological Dynamics of Hydatid-like Cysts Within a Specific Endemic District.	Animals : an open access journal from MDPI	10.3390/ani15111617	2025	Excluded	Cystic Echinococcosis (CE) is a significant zoonotic parasitic disease caused by Echinococcus cestode parasites, affecting a variety of animals, including humans and wildlife, with serious implications for public health. In Pakistan, CE continues to pose a considerable public health challenge, impacting the livestock sector and wildlife conservation due to its economic and socio-cultural ramifica…
CSGGDUI3	2025	Siam, A K M Fazlul Kobir; Nirob, Md Asraful Sharker; Bishshash, Prayma; Assaduzzaman, Md; Ghosh, Apurba; Noori, Sheak Rashed Haider	A data-driven approach to turmeric disease detection: Dataset for plant condition classification.	Data in brief	10.1016/j.dib.2025.111435	2025	Siam, A K M Fazlul Kobir; Nirob, Md Asraful Sharker; Bishshash, Prayma; Assaduzzaman, Md; Ghosh, Apurba; Noori, Sheak Rashed Haider	A data-driven approach to turmeric disease detection: Dataset for plant condition classification.	Data in brief	10.1016/j.dib.2025.111435	2025	Excluded	Turmeric, Curcuma longa, is an economically and medicinally important crop. However, the crop has often suffered from diseases such as rhizome disease roots, leaf blotch, and dry conditions of leaves. The control of these diseases essentially requires early and accurate diagnosis to reduce losses and help farmers adopt sustainable farming methods. The conventional methods of diagnosis involve a v…
CTJNGP2H	2025	Avemegah, Edem; Ulrich-Schad, Jessica D	Chesapeake Bay Watershed residents' support for varied scenarios for agricultural systems in urbanized landscapes.	Journal of environmental quality	10.1002/jeq2.70072	2025	Avemegah, Edem; Ulrich-Schad, Jessica D	Chesapeake Bay Watershed residents' support for varied scenarios for agricultural systems in urbanized landscapes.	Journal of environmental quality	10.1002/jeq2.70072	2025	Excluded	To help envision the desired futures for agricultural systems in urbanized landscapes over the next 25 years, we assess the support of agricultural and nonagricultural residents for scenarios that propose alternative approaches to achieve long-term economic and environmental sustainability for agriculture in the Chesapeake Bay Watershed (CBW). The scenarios include (1) business as usual-or mainta…
CTMEGEJE	2025	Yu, Ping; Xiong, Feng; Yan, Xinwei; Sun, Haodi; Zhou, Junhui; Bai, Ruibin; Yang, Jian; Guo, Lanping	Geographic variation in functional compounds and multi-element of Lithocarpus litseifolius: insights from chemical profiling and ecological drivers.	BMC plant biology	10.1186/s12870-025-07761-7	2025	Yu, Ping; Xiong, Feng; Yan, Xinwei; Sun, Haodi; Zhou, Junhui; Bai, Ruibin; Yang, Jian; Guo, Lanping	Geographic variation in functional compounds and multi-element of Lithocarpus litseifolius: insights from chemical profiling and ecological drivers.	BMC plant biology	10.1186/s12870-025-07761-7	2025	Excluded	Lithocarpus litseifolius (Hance) Chun (LL), is a high-value edible and medicinal plant, prized for its unique flavor, health benefits and a vital role in increasing farmers' incomes. It is extensively cultivated in multiple provinces in China, with prices and qualities variations regulated by local ecological conditions. This study investigated 63 chemical components, including 16 functional comp…
CUZW9RJ7	2025	Bussing, Arndt; Kloke, Marianne; Gerundt, Mareike	Unmet Spiritual Needs, Spiritual Wellbeing and Support Satisfaction of End-of-Life Patients: Findings from a Spiritual and Existential Care Training Program (SpECi) for Health Care Practitioners within Inpatient Geriatric Care, Palliative Care Units and Hospices.	Journal of religion and health	10.1007/s10943-025-02273-y	2025	Bussing, Arndt; Kloke, Marianne; Gerundt, Mareike	Unmet Spiritual Needs, Spiritual Wellbeing and Support Satisfaction of End-of-Life Patients: Findings from a Spiritual and Existential Care Training Program (SpECi) for Health Care Practitioners within Inpatient Geriatric Care, Palliative Care Units and Hospices.	Journal of religion and health	10.1007/s10943-025-02273-y	2025	Excluded	The outcomes of a 40-h Spiritual/Existential Care training program (SpECi) for healthcare professionals on their patients' treatment satisfaction (n = 774) were evaluated. Most patients felt supported in their spiritual needs by the staff (79-81%). This satisfaction was highest in hospices and palliative care units (Eta2 = .065, p < .001). Regression analyses revealed that satisfaction with spiri…
CV2L5LBV	2025	Sun, H J; Liu, X Q; Su, W; Li, T; Zhao, Y L; Chen, W	[Analysis on adverse treatment outcome of rifampicin-resistant tuberculosis patients and influencing factors in 9 provinces in China, 2017-2021].	Zhonghua liu xing bing xue za zhi = Zhonghua liuxingbingxue zazhi	10.3760/cma.j.cn112338-20240702-00394	2025	Sun, H J; Liu, X Q; Su, W; Li, T; Zhao, Y L; Chen, W	[Analysis on adverse treatment outcome of rifampicin-resistant tuberculosis patients and influencing factors in 9 provinces in China, 2017-2021].	Zhonghua liu xing bing xue za zhi = Zhonghua liuxingbingxue zazhi	10.3760/cma.j.cn112338-20240702-00394	2025	Excluded	Objective: To analyze the incidence of adverse treatment outcome of rifampicin-resistant tuberculosis (RR-TB) patients and influencing factors in 9 provinces in China. Methods: The information about the basic characteristics, diagnosis and treatment of RR-TB patients registered from January 1, 2017 to December 31, 2021 in 9 provinces (Beijing, Jilin, Shanghai, Jiangsu, Zhejiang, Hubei, Henan, Yun…
CWPUMYC8	2025	Hasan, Mahamudul; Gani, Raiyan; Rashid, Mohammad Rifat Ahmmad; Isty, Maherun Nessa; Kamara, Raka; Tarin, Taslima Khan	Smartphone image dataset for radish plant leaf disease classification from Bangladesh.	Data in brief	10.1016/j.dib.2024.111263	2025	Hasan, Mahamudul; Gani, Raiyan; Rashid, Mohammad Rifat Ahmmad; Isty, Maherun Nessa; Kamara, Raka; Tarin, Taslima Khan	Smartphone image dataset for radish plant leaf disease classification from Bangladesh.	Data in brief	10.1016/j.dib.2024.111263	2025	Excluded	Radishes, which are common root vegetables, are rich in vitamins and minerals, and contain low calories. This vegetable is known for its rapid growth. Nevertheless, the variety of leaf diseases where leaves get affected by various bacterial and fungal diseases can hinder the healthy growth of radish. Furthermore, there is a high risk of inaccurate identification of diseases if the farmers try to …
CXZ4BAZA	2025	Wan, Hongyou; Yu, Qiuye; Yang, Luqi; Liu, Shihao; Zhao, Yan; Chang, Dezheng; Li, Xinru	Study on the Adsorption Mechanism of Atrazine by Sesame Hull Biochar/Sepiolite Composite Material.	Toxics	10.3390/toxics14010038	2025	Wan, Hongyou; Yu, Qiuye; Yang, Luqi; Liu, Shihao; Zhao, Yan; Chang, Dezheng; Li, Xinru	Study on the Adsorption Mechanism of Atrazine by Sesame Hull Biochar/Sepiolite Composite Material.	Toxics	10.3390/toxics14010038	2025	Excluded	Atrazine (ATZ), a typical triazine herbicide with a long half-life and recalcitrant biodegradation, contaminates water and soil, necessitating efficient removal technologies. Conventional adsorbents have limited capacity and stability, while sesame straw-derived biochar realizes agricultural waste recycling and provides an efficient, economical, and eco-friendly adsorbent. Sepiolite, a natural mi…
CY2RPUVX	2025	Freitas, E N A; Cabrera, V E	Dairy Victory Platform: A novel benchmarking platform to empower economic decisions on dairy farms.	JDS communications	10.3168/jdsc.2024-0617	2025	Freitas, E N A; Cabrera, V E	Dairy Victory Platform: A novel benchmarking platform to empower economic decisions on dairy farms.	JDS communications	10.3168/jdsc.2024-0617	2025	Excluded	In the face of diminishing economic margins, dairy farmers globally are compelled to maintain economic competitiveness. Benchmarking emerges as a strategic tool to establish new, achievable improvement objectives that balance ambition with practicality. This typically requires integrating diverse data sources, such as feed, milk production, diet, and market prices. However, many farms lack essent…
CYPDTEKD	2025	Gong, Haiqing; Yin, Yulong; Chen, Zhong; Zhang, Qingsong; Tian, Xingshuai; Wang, Zihan; Wang, Yingcheng; Cui, Zhenling	A dynamic optimization of soil phosphorus status approach could reduce phosphorus fertilizer use by half in China.	Nature communications	10.1038/s41467-025-56178-1	2025	Gong, Haiqing; Yin, Yulong; Chen, Zhong; Zhang, Qingsong; Tian, Xingshuai; Wang, Zihan; Wang, Yingcheng; Cui, Zhenling	A dynamic optimization of soil phosphorus status approach could reduce phosphorus fertilizer use by half in China.	Nature communications	10.1038/s41467-025-56178-1	2025	Excluded	Sustainable phosphorus (P) management is essential for ensuring crop production while avoiding environmental damage and the depletion of phosphate rock reserves. Despite local demonstration scale successes, the widespread mobilization of smallholder farmers to adopt sustainable management practices remains a challenge, primarily due to the associated high costs and complicated sampling. Here, we …
D27URUXX	2025	Di Renzo, Ludovica; Mariani, Giulia; Matiddi, Marco; Silvestri, Cecilia; Chiesa, Stefania; Petochi, Tommaso; Marino, Giovanna; Pizzurro, Federica; Fazio, Simone; Rossi, Emanuela; Prioli, Giuseppe; Olivotto, Ike; Gioacchini, Giorgia	First Survey on Sea Turtles' Interactions in Mussel Farms in Italy.	Animals : an open access journal from MDPI	10.3390/ani15192909	2025	Di Renzo, Ludovica; Mariani, Giulia; Matiddi, Marco; Silvestri, Cecilia; Chiesa, Stefania; Petochi, Tommaso; Marino, Giovanna; Pizzurro, Federica; Fazio, Simone; Rossi, Emanuela; Prioli, Giuseppe; Olivotto, Ike; Gioacchini, Giorgia	First Survey on Sea Turtles' Interactions in Mussel Farms in Italy.	Animals : an open access journal from MDPI	10.3390/ani15192909	2025	Excluded	Sea turtles, particularly the opportunistic feeder species loggerhead turtles (Caretta caretta), are increasingly reported as a source of disturbance to mussel farming operations, especially in the Adriatic Sea. Despite the evident damage caused by these interactions, comprehensive national data on the phenomenon are still lacking. This study aimed to address this gap through a survey conducted a…
D29K6L2V	2025	Qiao, Liang; Zhang, Ting-Juan; Feng, Yuan; Yang, Lei; Cai, Ping; Liu, Su-Wan; Ji, Yong-Hui; Qian, Jun; Zhou, Jing-Dong	Case Report: Successful treatment of severe fever with thrombocytopenia syndrome associated with hemophagocytic lymphohistiocytosis by preemptively using favipiravir and methylprednisolone.	Frontiers in medicine	10.3389/fmed.2025.1566719	2025	Qiao, Liang; Zhang, Ting-Juan; Feng, Yuan; Yang, Lei; Cai, Ping; Liu, Su-Wan; Ji, Yong-Hui; Qian, Jun; Zhou, Jing-Dong	Case Report: Successful treatment of severe fever with thrombocytopenia syndrome associated with hemophagocytic lymphohistiocytosis by preemptively using favipiravir and methylprednisolone.	Frontiers in medicine	10.3389/fmed.2025.1566719	2025	Excluded	Background: Severe fever with thrombocytopenia syndrome (SFTS) is an emerging infectious disease caused by a novel Bunyavirus with a high mortality rate. Cytokine storm could be regarded as an important feature of SFTS patients. Severe or critical cases of SFTS are often complicated with the presence of hemophagocytic lymphohistiocytosis (HLH), resulted in rapid disease progression and extremely …
D4B96XIY	2025	Feng, Chunda; Ficheux, Pauline F; Villarroel-Zeballos, Maria I; Castroagudin, Vanina; Zima, Hannah; Lamour, Kurt; Clark, Kelley Jean; Klosterman, Steven J; Correll, James	Phenotypic and genotypic characterization of novel strains of spinach downy mildew pathogen.	Plant disease	10.1094/PDIS-01-25-0064-RE	2025	Feng, Chunda; Ficheux, Pauline F; Villarroel-Zeballos, Maria I; Castroagudin, Vanina; Zima, Hannah; Lamour, Kurt; Clark, Kelley Jean; Klosterman, Steven J; Correll, James	Phenotypic and genotypic characterization of novel strains of spinach downy mildew pathogen.	Plant disease	10.1094/PDIS-01-25-0064-RE	2025	Excluded	Downy mildew, caused by the obligate pathogen Peronospora effusa, can have a devastating economic impact on spinach production. Growing resistant cultivars is the most economical way to manage this disease, and only viable management practice for organic spinach production. However, rapidly emerging races or novel strains may result in a breakdown of the resistance deployed. It is therefore criti…
D5FTN24W	2025	Gebrehana, Zerihun Getachew; Gebremikael, Mesfin T; Beyene, Sheleme; Wesemael, Wim M L; De Neve, Stefaan	Suppression potential of selected vermicomposts against root-knot nematode (Meloidogyne incognita) under in vitro, pot, and field conditions.	Frontiers in plant science	10.3389/fpls.2025.1532800	2025	Gebrehana, Zerihun Getachew; Gebremikael, Mesfin T; Beyene, Sheleme; Wesemael, Wim M L; De Neve, Stefaan	Suppression potential of selected vermicomposts against root-knot nematode (Meloidogyne incognita) under in vitro, pot, and field conditions.	Frontiers in plant science	10.3389/fpls.2025.1532800	2025	Excluded	The root-knot nematode Meloidogyne incognita presents a serious threat to high-value crops in tropical and subtropical regions, particularly in Ethiopia, causing substantial yield and quality losses. Vermicompost, whether applied in solid form or as an extract, has shown promise in managing root-knot nematodes (RKNs). However, its effectiveness is influenced by factors such as the quality and typ…
DALKHDYR	2025	Gubamwoyo, Sharon; Hein, Thomas; Heiskanen, Janne; Kisha, Damaris Guranya; Pellikka, Petri; Gruber, Georg; Omondi, Victor Apondi; Leitner, Sonja Maria; Weigelhofer, Gabriele; Mwamodenyi, James Mwang'ombe; Obonyo, Amose Ouko; Gettel, Gretchen Maria	Assessing land use changes and agricultural practices in highland valley-bottom wetlands in Taita Hills, Kenya.	Journal of environmental management	10.1016/j.jenvman.2025.126122	2025	Gubamwoyo, Sharon; Hein, Thomas; Heiskanen, Janne; Kisha, Damaris Guranya; Pellikka, Petri; Gruber, Georg; Omondi, Victor Apondi; Leitner, Sonja Maria; Weigelhofer, Gabriele; Mwamodenyi, James Mwang'ombe; Obonyo, Amose Ouko; Gettel, Gretchen Maria	Assessing land use changes and agricultural practices in highland valley-bottom wetlands in Taita Hills, Kenya.	Journal of environmental management	10.1016/j.jenvman.2025.126122	2025	Excluded	African highlands provide important ecosystem services, supporting >80 million people, with >65 % relying on agriculture in highland valley-bottom wetlands (HVBW). These wetlands have been overlooked in inventories because of their small size, agricultural conversions, management practices, and deforestation. Using remote sensing, interviews, and observations, this study considered the drivers of…
DBPT2RFK	2025	Gao, Cheng-Yan; Yang, Xue-Jiao; Guo, E; Zheng, Yu-Lan	Invasive pulmonary cryptococcosis mimicking metastatic lung cancer: A case report and review of literature.	World journal of clinical cases	10.12998/wjcc.v13.i20.105133	2025	Gao, Cheng-Yan; Yang, Xue-Jiao; Guo, E; Zheng, Yu-Lan	Invasive pulmonary cryptococcosis mimicking metastatic lung cancer: A case report and review of literature.	World journal of clinical cases	10.12998/wjcc.v13.i20.105133	2025	Excluded	BACKGROUND: Worldwide, there has been a steady increase in the number of cases of pulmonary cryptococcosis diagnosed in immunocompetent patients, where symptoms can range from mild to severe. Clinical and radiological distinction of disease may be made when compared with immunodeficient cases and in those presenting with primary lung carcinoma. In the latter case confusion can lead to initial mis…
DCBNYKVG	2025	Campbell, Benjamin	Recent Research on the Human Biology of Pastoralists.	American journal of human biology : the official journal of the Human Biology Council	10.1002/ajhb.24156	2025	Campbell, Benjamin	Recent Research on the Human Biology of Pastoralists.	American journal of human biology : the official journal of the Human Biology Council	10.1002/ajhb.24156	2025	Excluded	Despite encroachment by agricultural systems and globalization, pastoral nomads maintain a robust presence in terms of numbers and subsistence activity. At the same time, increasing concern about climate change has promoted awareness that increased climatic fluctuation may push pastoral population past their capacity for resilience. The response of pastoralists to climate change has important imp…
DCHD9KME	2025	Wu, Ning; Ma, Miao	ZnO NPs: A Nanomaterial-Based Fertilizer That Significantly Enhanced Salt Tolerance of Glycyrrhiza uralensis Fisch and Improved the Yield and Quality of Its Root.	Plants (Basel, Switzerland)	10.3390/plants14121763	2025	Wu, Ning; Ma, Miao	ZnO NPs: A Nanomaterial-Based Fertilizer That Significantly Enhanced Salt Tolerance of Glycyrrhiza uralensis Fisch and Improved the Yield and Quality of Its Root.	Plants (Basel, Switzerland)	10.3390/plants14121763	2025	Excluded	Glycyrrhiza uralensis Fisch. is an important economic plant. With its wild populations on the brink of extinction and the area of salinized soil increasing sharply, farmers have gradually used saline soil to carry out artificial cultivation of the licorice. However, the salt stress has led to a significant decrease in the yield and quality of its medicinal organ (root), seriously restricting the …
DCUSTLEV	2025	Li, Shiming; Ji, Yingying; Yang, Queping; Jiang, Ying; Yin, Qitao; Zhu, Haohao	Influencing factors of the participation of patients with severe mental disorders in community health service management.	Frontiers in public health	10.3389/fpubh.2025.1424399	2025	Li, Shiming; Ji, Yingying; Yang, Queping; Jiang, Ying; Yin, Qitao; Zhu, Haohao	Influencing factors of the participation of patients with severe mental disorders in community health service management.	Frontiers in public health	10.3389/fpubh.2025.1424399	2025	Excluded	Objective: This study aimed to explore the participation of patients with severe mental disorders in community health service management and its influencing factors in Wuxi., Methods: The data of patients with severe mental disorders were extracted from the Jiangsu Provincial Management System between 2019 and 2021. The participation of patients in community health service management was analyzed…
DCVNMHLP	2025	Triatmojo, Agung; Guntoro, Budi; Strausz, Peter; Muzayyanah, Mujtahidah Anggriani Ummul; Agustiar, Robi; Kusza, Szilvia	Socioeconomic Impact of Foot and Mouth Disease Outbreaks on Smallholder Cattle Farmers in Yogyakarta, Indonesia.	Veterinary sciences	10.3390/vetsci12060542	2025	Triatmojo, Agung; Guntoro, Budi; Strausz, Peter; Muzayyanah, Mujtahidah Anggriani Ummul; Agustiar, Robi; Kusza, Szilvia	Socioeconomic Impact of Foot and Mouth Disease Outbreaks on Smallholder Cattle Farmers in Yogyakarta, Indonesia.	Veterinary sciences	10.3390/vetsci12060542	2025	Excluded	Foot and Mouth Disease (FMD) poses significant challenges to livestock management and agricultural economies worldwide. This study examines the effect of farmers' sociodemographic factors on livestock infected with Foot and Mouth Disease (FMD) and analyzes its socioeconomic impact on smallholder farmers in Indonesia. This study collected data from 992 households (202 infected and 790 non-infected…
DCYNZN5C	2025	Olumba, Cynthia Nneka; Garrod, Guy; Areal, Francisco	Investigating the Constraints and Mitigation Strategies for the Adoption of Sustainable Land Management Practices in Erosion-prone Areas of Southeast Nigeria.	Environmental management	10.1007/s00267-024-02104-y	2025	Olumba, Cynthia Nneka; Garrod, Guy; Areal, Francisco	Investigating the Constraints and Mitigation Strategies for the Adoption of Sustainable Land Management Practices in Erosion-prone Areas of Southeast Nigeria.	Environmental management	10.1007/s00267-024-02104-y	2025	Excluded	The adoption of sustainable land management practices (SLMPs) is crucial to improve soil health, and farm yield, and potentially limit the degradation of agricultural and ecological systems. However, farmers still encounter diverse challenges when trying to implement SLMPs. Research on the potential mitigation strategies to address the complex challenges to the adoption of SLMPs in the developing…
DD6EJ2HZ	2025	Shi, Zhi-Yu; Pu, Wan-Ping; Dong, Ji-Hong	[Spatiotemporal Changes of Land Use and Their Impacts on Ecosystem Service Value in the Agro-pastoral Ecotone of Northern China].	Huan jing ke xue= Huanjing kexue	10.13227/j.hjkx.202402153	2025	Shi, Zhi-Yu; Pu, Wan-Ping; Dong, Ji-Hong	[Spatiotemporal Changes of Land Use and Their Impacts on Ecosystem Service Value in the Agro-pastoral Ecotone of Northern China].	Huan jing ke xue= Huanjing kexue	10.13227/j.hjkx.202402153	2025	Excluded	Using the geographic information graph method to analyze the spatiotemporal changes of land use/land cover change (LUCC) in the agro-pastoral ecotone of northern China from 2000 to 2020, the ecosystem service value (ESV) in the study area was calculated based on an improved equivalent factor method, and the response degree between LUCC and ESV change was explored. The results showed that the main…
DDJ5INZC	2025	Sahu, Upendra Prasad; Singh, Manisha; Hasan, Omar; Rani, Neha; Mobin, Naghma; Kumari, Yuthika; Soumya, Shrasta; Shankar, Mani; Hasan, Riaz	Serum Procalcitonin as a Diagnostic and Prognostic Marker in Children With Severe Bacterial Infection: A Prospective Observational Study.	Cureus	10.7759/cureus.84533	2025	Sahu, Upendra Prasad; Singh, Manisha; Hasan, Omar; Rani, Neha; Mobin, Naghma; Kumari, Yuthika; Soumya, Shrasta; Shankar, Mani; Hasan, Riaz	Serum Procalcitonin as a Diagnostic and Prognostic Marker in Children With Severe Bacterial Infection: A Prospective Observational Study.	Cureus	10.7759/cureus.84533	2025	Excluded	BACKGROUND: Early recognition of severe bacterial infection (SBI) in children is critical, yet traditional markers such as C-reactive protein (CRP) lack adequate accuracy. Serum procalcitonin (PCT) rises rapidly after bacterial insult and may offer both diagnostic and prognostic value., OBJECTIVES: To compare the diagnostic and prognostic performance of day 1 PCT with CRP in children with suspect…
DDRERZBV	2025	Moya, Sebastian; Espluga-Trenc, Josep; Enticott, Gareth	'Implementation of bio...what?' Farm workers' subjectivities in Spanish dairy cattle farms through an ethnographic approach.	Preventive veterinary medicine	10.1016/j.prevetmed.2024.106407	2025	Moya, Sebastian; Espluga-Trenc, Josep; Enticott, Gareth	'Implementation of bio...what?' Farm workers' subjectivities in Spanish dairy cattle farms through an ethnographic approach.	Preventive veterinary medicine	10.1016/j.prevetmed.2024.106407	2025	Excluded	This study explores the implementation of biosecurity measures by farm workers through daily work routines on dairy cattle farms in Spain. The implementation of biosecurity measures on dairy cattle farms is mainly decided by farmers and veterinarians, but it is carried out by both farmers and farm workers. However, farm workers may be affected by socio-employment factors such as the precariousnes…
AXAYRGXJ	2025	Petit, Pascal; Berger, Francois; Bonneterre, Vincent; Vuillerme, Nicolas	Investigating Parkinson's disease risk across farming activities using data mining and large-scale administrative health data.	NPJ Parkinson's disease	10.1038/s41531-024-00864-2	2025	Petit, Pascal; Berger, Francois; Bonneterre, Vincent; Vuillerme, Nicolas	Investigating Parkinson's disease risk across farming activities using data mining and large-scale administrative health data.	NPJ Parkinson's disease	10.1038/s41531-024-00864-2	2025	Included	The risk of Parkinson's disease (PD) associated with farming has received considerable attention, in particular for pesticide exposure. However, data on PD risk associated with specific farming activities is lacking. We aimed to explore whether specific farming activities exhibited a higher risk of PD than others among the entire French farm manager (FM) population. A secondary analysis of real-w…	1					1														France		FRA	France	Europe & Central Asia	High income	1	14
DGYRQMGY	2025	Guo, Luo; Dong, Jingran; Zhang, Junfeng; Cui, Zhuang; Li, Changping; Wu, Su	Combined effects of air pollution and meteorological factors on the risk of newly tuberculosis cases: a time-series study in Tibet, China.	International journal of biometeorology	10.1007/s00484-025-03032-0	2025	Guo, Luo; Dong, Jingran; Zhang, Junfeng; Cui, Zhuang; Li, Changping; Wu, Su	Combined effects of air pollution and meteorological factors on the risk of newly tuberculosis cases: a time-series study in Tibet, China.	International journal of biometeorology	10.1007/s00484-025-03032-0	2025	Excluded	The Tibet Autonomous Region, the world's highest region, faces high tuberculosis (TB) rates, exacerbated by its unique environment and climate. However, the combined impact of air pollution and meteorological factors exposure on the prevalence of TB remains understudied. Daily data on TB cases, air pollutants (PM10, PM2.5, SO2, NO2, O3, and CO), and meteorological factors (temperature, precipitat…
DIL4YXUV	2025	Semahegn, Agumasie; Mehretie Adinew, Yohannes; Tiruneh, Gizachew Tadele; Argaw, Mesele Damte; Bekele, Biruhtesfa; Tesfaye, Metadel; Fesseha, Nebreed; Tiku, Samrawit Hagos; Gebrehiwet, Asmeret; Girma, Addis; Belete, Mebrie; Tesfaye, Chala; Teferi, Mikiyas; Tadesse, Hillina; Hussien, Nuru; Austin, Anne; Shiferraw, Salsawit; Abebe Woldie, Sintayehu; Muluneh, Muluken Dessalegn; Tefera, Lidiya; DelPiz…	Gender disparities and barriers to access and use of essential health services in Ethiopia: Designing primary health care through gender lens.	PLOS global public health	10.1371/journal.pgph.0004813	2025	Semahegn, Agumasie; Mehretie Adinew, Yohannes; Tiruneh, Gizachew Tadele; Argaw, Mesele Damte; Bekele, Biruhtesfa; Tesfaye, Metadel; Fesseha, Nebreed; Tiku, Samrawit Hagos; Gebrehiwet, Asmeret; Girma, Addis; Belete, Mebrie; Tesfaye, Chala; Teferi, Mikiyas; Tadesse, Hillina; Hussien, Nuru; Austin, Anne; Shiferraw, Salsawit; Abebe Woldie, Sintayehu; Muluneh, Muluken Dessalegn; Tefera, Lidiya; DelPiz…	Gender disparities and barriers to access and use of essential health services in Ethiopia: Designing primary health care through gender lens.	PLOS global public health	10.1371/journal.pgph.0004813	2025	Excluded	Despite remarkable gains in maternal and child health (MCH) outcomes globally, the lack of access to and use of essential health services remains a challenge in low-income countries, like Ethiopia. To address health service access and use, the Ethiopian government has endorsed a fifteen-year "Optimizing Ethiopian Health Extension Program" strategy. This study explored gender barriers to access to…
DK9JM2WQ	2025	Chen, Sixu; Bao, Anyu; Aodun, Gerile; Zhang, Pei; Zhang, Lu; Gao, Nan; Qiao, Honglong; Liu, Wenying; Liu, Qiang; Zhang, Yufei	First isolation of rabies virus from a Eurasian badger (Meles meles) in Inner Mongolia, China, 2024.	Frontiers in veterinary science	10.3389/fvets.2025.1598528	2025	Chen, Sixu; Bao, Anyu; Aodun, Gerile; Zhang, Pei; Zhang, Lu; Gao, Nan; Qiao, Honglong; Liu, Wenying; Liu, Qiang; Zhang, Yufei	First isolation of rabies virus from a Eurasian badger (Meles meles) in Inner Mongolia, China, 2024.	Frontiers in veterinary science	10.3389/fvets.2025.1598528	2025	Excluded	Rabies continues to pose a significant global zoonotic threat. In recent years, the increased spillover events of rabies viruses from wildlife to domestic animals have raised public health security concerns, prompting heightened international attention toward rabies management in wildlife populations. Our study reveals the first documented case of a rabies virus (RABV) strain isolated from Eurasi…
DLN33CNY	2025	Muting, Luisa; Mushoff, Oliver	Planting for a changing climate: Smallholders' tree species selection for agroforestry-based intensification and diversification.	Journal of environmental management	10.1016/j.jenvman.2025.126844	2025	Muting, Luisa; Mushoff, Oliver	Planting for a changing climate: Smallholders' tree species selection for agroforestry-based intensification and diversification.	Journal of environmental management	10.1016/j.jenvman.2025.126844	2025	Excluded	In the Sahel, arable land is threatened by implications of climate change. Agroforestry offers smallholders opportunities to adapt to climate-related challenges, for instance by intensifying and/or diversifying food production through the integration of fertilizer and/or fruit trees. This study investigates whether Senegalese smallholders plant trees and select fertilizer and/or fruit tree specie…
DM3NRCQ5	2025	Yang, Wenping; Jin, Zufei; Yu, Ying; Hao, Guangyan; Zhong, Langjin; Tang, Yue; Wu, Yuangen	A new diazotization-like phenomenon catalyzed by Mn3O4 vacancy nanozyme for smartphone-assisted visual detection of nitrite in food.	Food chemistry	10.1016/j.foodchem.2025.146365	2025	Yang, Wenping; Jin, Zufei; Yu, Ying; Hao, Guangyan; Zhong, Langjin; Tang, Yue; Wu, Yuangen	A new diazotization-like phenomenon catalyzed by Mn3O4 vacancy nanozyme for smartphone-assisted visual detection of nitrite in food.	Food chemistry	10.1016/j.foodchem.2025.146365	2025	Excluded	The presence of excessive nitrite in foodstuffs poses significant risks to human health, underscoring the critical importance of developing rapid detection methods. This study synthesizes a Mn3O4 vacancy-rich nanozyme exhibiting exclusive oxidase-mimicking activity, capable of catalyzing the oxidation of N-ethyl-N-(3-sulfopropyl)-3-methylaniline sodium salt (TOPS). Intriguingly, TOPS oxidation de…
DMSDQJUJ	2025	Megenas, Jemberu Alemu; Dadi, Mengistu Legesse; Mekonnen, Tesfu Kassa; Larrick, James W; Kassa, Gezahegne Mamo	Seroprevalence of West Nile Fever and Associated Risk Factors in Livestock of Afar Region, Northeast Ethiopia.	Veterinary sciences	10.3390/vetsci12020141	2025	Megenas, Jemberu Alemu; Dadi, Mengistu Legesse; Mekonnen, Tesfu Kassa; Larrick, James W; Kassa, Gezahegne Mamo	Seroprevalence of West Nile Fever and Associated Risk Factors in Livestock of Afar Region, Northeast Ethiopia.	Veterinary sciences	10.3390/vetsci12020141	2025	Excluded	Sub-Saharan Africa has long been prone to widespread mosquito-borne diseases affecting both humans and animals. However, the presence and impact of West Nile virus (WNV) among livestock in Ethiopia have not been thoroughly investigated. The objective of this study was to investigate the seroprevalence of West Nile virus in livestock in the Afar region using serological methods. A total of 736 ser…
DNJB35NB	2025	Baker, Phillip; Slater, Scott; White, Mariel; Wood, Benjamin; Contreras, Alejandra; Corvalan, Camila; Gupta, Arun; Hofman, Karen; Kruger, Petronell; Laar, Amos; Lawrence, Mark; Mafuyeka, Mikateko; Mialon, Melissa; Monteiro, Carlos A; Nanema, Silver; Phulkerd, Sirinya; Popkin, Barry M; Serodio, Paulo; Shats, Katherine; Van Tulleken, Christoffer; Nestle, Marion; Barquera, Simon	Towards unified global action on ultra-processed foods: understanding commercial determinants, countering corporate power, and mobilising a public health response.	Lancet (London, England)	10.1016/S0140-6736(25)01567-3	2025	Baker, Phillip; Slater, Scott; White, Mariel; Wood, Benjamin; Contreras, Alejandra; Corvalan, Camila; Gupta, Arun; Hofman, Karen; Kruger, Petronell; Laar, Amos; Lawrence, Mark; Mafuyeka, Mikateko; Mialon, Melissa; Monteiro, Carlos A; Nanema, Silver; Phulkerd, Sirinya; Popkin, Barry M; Serodio, Paulo; Shats, Katherine; Van Tulleken, Christoffer; Nestle, Marion; Barquera, Simon	Towards unified global action on ultra-processed foods: understanding commercial determinants, countering corporate power, and mobilising a public health response.	Lancet (London, England)	10.1016/S0140-6736(25)01567-3	2025	Excluded	The rise of ultra-processed foods (UPFs) in human diets is harming global public health. However, policy responses are still emerging-much like tobacco control efforts decades ago-indicating the need to understand root causes and accelerate global action. This paper, the third in a three-part Lancet Series, takes several steps to advance knowledge of these causes, and to inform a global public he…
DNYEIH7Q	2025	Phiri, Anthony; Likulunga, Emmanuel; Chauwa, Adriace; Zulu, Mildred; Kankhuni, Beatrice; Monde, Ngula; Malama, Sydney	Knowledge and awareness of bovine tuberculosis associated with raw milk and under-cooked meat contamination among cattle farmers in selected parts of zambia.	PLoS neglected tropical diseases	10.1371/journal.pntd.0012870	2025	Phiri, Anthony; Likulunga, Emmanuel; Chauwa, Adriace; Zulu, Mildred; Kankhuni, Beatrice; Monde, Ngula; Malama, Sydney	Knowledge and awareness of bovine tuberculosis associated with raw milk and under-cooked meat contamination among cattle farmers in selected parts of zambia.	PLoS neglected tropical diseases	10.1371/journal.pntd.0012870	2025	Excluded	BACKGROUND: Bovine tuberculosis (bTB) is a disease of cattle that is transmitted through direct contact with an infected animal or ingestion of contaminated food., METHODS: A mixed-methods study was conducted in two districts of Zambia, Lundazi and Monze, from December 2021 to June 2022. A cross-sectional survey with 280 respondents, five focus group discussions, and five key informant interviews…
DP4KL2MN	2025	Amegbor, Isaac Kodzo; Adu, Gloria Boakyewaa; Nelimor, Charles; Prasanna, Boddupalli M; Beyene, Yoseph; Chivasa, Walter; Gethi, James Gichuru; Togola, Abou; Jamal-Deen, Abdulai; Adogoba, Desmond Sunday; Nboyine, Jerry; Kusi, Francis; Ribeiro, Priscilla Francisco; Keteku, Agbesi Kwadzo; Wandaat, Emmanuel; Darkwa, Kwabena; Atosona, Benedicta; Labuschagne, Maryke	Assessment of fall armyworm tolerant maize hybrids for sustainable maize production in sub-Saharan Africa.	Phytoparasitica; Israel journal of plant protection sciences	10.1007/s12600-025-01253-y	2025	Amegbor, Isaac Kodzo; Adu, Gloria Boakyewaa; Nelimor, Charles; Prasanna, Boddupalli M; Beyene, Yoseph; Chivasa, Walter; Gethi, James Gichuru; Togola, Abou; Jamal-Deen, Abdulai; Adogoba, Desmond Sunday; Nboyine, Jerry; Kusi, Francis; Ribeiro, Priscilla Francisco; Keteku, Agbesi Kwadzo; Wandaat, Emmanuel; Darkwa, Kwabena; Atosona, Benedicta; Labuschagne, Maryke	Assessment of fall armyworm tolerant maize hybrids for sustainable maize production in sub-Saharan Africa.	Phytoparasitica; Israel journal of plant protection sciences	10.1007/s12600-025-01253-y	2025	Excluded	Fall armyworm (Spodoptera frugiperda (J.E. Smith)) has become a significant pest to maize production, causing huge yield losses in sub-Saharan Africa. This study evaluated three non-Bt maize hybrids with tolerance to fall armyworm (FAW) along with a commercial hybrid check for yield and agronomic performance under natural FAW infestation and chemical control conditions in both on-station and on-f…
DTLDY3RZ	2025	Kuo, Christine; Weary, Daniel M; Roche, Steven M; von Keyserlingk, Marina A G	Exploring the legitimacy of industry-led farm animal welfare governance using examples of Canadian and United States dairy standards.	Animal welfare (South Mimms, England)	10.1017/awf.2025.17	2025	Kuo, Christine; Weary, Daniel M; Roche, Steven M; von Keyserlingk, Marina A G	Exploring the legitimacy of industry-led farm animal welfare governance using examples of Canadian and United States dairy standards.	Animal welfare (South Mimms, England)	10.1017/awf.2025.17	2025	Excluded	The governance of farm animal welfare is led, in certain countries and sectors, by industry organisations. The aim of this study was to analyse the legitimacy of industry-led farm animal welfare governance focusing on two examples: the Code of Practice for the Care and Handling of Dairy Cattle and the Animal Care module of the proAction programme in Canada, and the Animal Care module of the Farme…
DXNUM82S	2025	Krause-Kyora, Ben; da Silva, Nicolas Antonio; Kaplan, Elif; Kolbe, Daniel; Wohlers, Inken; Busch, Hauke; Ellinghaus, David; Caliebe, Amke; Sezgin, Efe; Nebel, Almut; Schreiber, Stefan; Schade-Lindig S, Muller J, Wahl J, Berszin C, Francken M, Gorner I, Schierhold K, Pechtl J, Grupe G; Consortium (ACDC), Archaeological Civilization Disease	Neolithic introgression of IL23R-related protection against chronic inflammatory bowel diseases in modern Europeans.	EBioMedicine	10.1016/j.ebiom.2025.105591	2025	Krause-Kyora, Ben; da Silva, Nicolas Antonio; Kaplan, Elif; Kolbe, Daniel; Wohlers, Inken; Busch, Hauke; Ellinghaus, David; Caliebe, Amke; Sezgin, Efe; Nebel, Almut; Schreiber, Stefan; Schade-Lindig S, Muller J, Wahl J, Berszin C, Francken M, Gorner I, Schierhold K, Pechtl J, Grupe G; Consortium (ACDC), Archaeological Civilization Disease	Neolithic introgression of IL23R-related protection against chronic inflammatory bowel diseases in modern Europeans.	EBioMedicine	10.1016/j.ebiom.2025.105591	2025	Excluded	BACKGROUND: The hypomorphic variant rs11209026-A in the IL23R gene provides significant protection against immune-related diseases in Europeans, notably inflammatory bowel diseases (IBD). Today, the A-allele occurs with an average frequency of 5% in Europe., METHODS: This study comprised 251 ancient genomes from Europe spanning over 14,000 years. In these samples, the investigation focused on adm…
E5QEEYHJ	2025	Meng, Hao; Zhang, Limin; Xia, Yong; Huang, Xianjin; Zhao, Xiaofeng; Zhu, Honggen	Environmental, technical or health? The influence of information intervention on farmers' domestic waste separation intention.	Waste management & research : the journal of the International Solid Wastes and Public Cleansing Association, ISWA	10.1177/0734242X251329014	2025	Meng, Hao; Zhang, Limin; Xia, Yong; Huang, Xianjin; Zhao, Xiaofeng; Zhu, Honggen	Environmental, technical or health? The influence of information intervention on farmers' domestic waste separation intention.	Waste management & research : the journal of the International Solid Wastes and Public Cleansing Association, ISWA	10.1177/0734242X251329014	2025	Excluded	Source separation is a pivotal strategy for addressing rural domestic waste pollution, significantly influencing the efficacy of the Reduce, Reuse and Recycle principles in waste management. Information interventions should be valued to address the deficiencies in economic policies that encourage waste separation. What kind of information intervention can best improve farmers' domestic waste sepa…
E8IW4KPL	2025	Karongo, John; Mwaniki, Joseph Ivivi; Ndiritu, John; Mokaya, Victor	Sorghum yield prediction based on remote sensing and machine learning in conflict affected South Sudan.	Scientific reports	10.1038/s41598-025-89030-z	2025	Karongo, John; Mwaniki, Joseph Ivivi; Ndiritu, John; Mokaya, Victor	Sorghum yield prediction based on remote sensing and machine learning in conflict affected South Sudan.	Scientific reports	10.1038/s41598-025-89030-z	2025	Excluded	Sorghum cultivation plays a pivotal role in addressing food insecurity in South Sudan, but persistent conflict continues to impose challenges in the agriculture sector therefore understanding the impact of conflict on sorghum yield prediction is important for country food security. This research integrates various sources of data including sorghum yield from small scale farmers during four agricu…
E9PS5QKU	2025	Shao, Huimin; Zhang, Wenjuan; Lu, Liangyan; Wider, Walton; Guo, Yihang	Analysis of the quadruple evolutionary game of ecosystem service payment empowered by farmers' cooperatives.	PloS one	10.1371/journal.pone.0329470	2025	Shao, Huimin; Zhang, Wenjuan; Lu, Liangyan; Wider, Walton; Guo, Yihang	Analysis of the quadruple evolutionary game of ecosystem service payment empowered by farmers' cooperatives.	PloS one	10.1371/journal.pone.0329470	2025	Excluded	Payments for Ecosystem Services (PES) are essential for ecosystem restoration and promoting sustainable economic development. Farmer cooperatives serve as key intermediaries in implementing PES. This study constructs a game model involving four stakeholders-local government, enterprises, cooperatives, and cooperative members-while considering their bounded rationality. Numerical simulations using…
EBN8DN7A	2025	Rao, Niharika V; Ram Chidambaram, Aswin; Singh, Paramveer; Nigam, Subhasha; Joshi, Monika	Nanotechnology a sustainable solution for food packaging: a comprehensive review.	Nanotechnology	10.1088/1361-6528/adf33f	2025	Rao, Niharika V; Ram Chidambaram, Aswin; Singh, Paramveer; Nigam, Subhasha; Joshi, Monika	Nanotechnology a sustainable solution for food packaging: a comprehensive review.	Nanotechnology	10.1088/1361-6528/adf33f	2025	Excluded	Innovations in the food packaging industry are necessary as they directly impact the food quality and human health. Nanotechnology has emerged as a promising approach towards the food industry, ranging from preservation to packaging. The current review has critically examined previously published work related to food packaging, highlighted knowledge gaps and proposed future research direction. Th…
EHR6XSEE	2025	Gul, Sidar; Koruk, Fatma	Risky fertility characteristics and determinants of pastoralist women: the case of southeastern Anatolia region.	BMC women's health	10.1186/s12905-025-04198-w	2025	Gul, Sidar; Koruk, Fatma	Risky fertility characteristics and determinants of pastoralist women: the case of southeastern Anatolia region.	BMC women's health	10.1186/s12905-025-04198-w	2025	Excluded
ELPGDS77	2025	Persson Waller, Karin; Myrenas, Mattias; Kim, Hyeyoung; Widerstrom, Micael; Monsen, Tor; Borjesson, Stefan; Ostlund, Emma; Cha, Wonhee	Dissemination of Staphylococcus epidermidis in Swedish bovine dairy herds: minimal overlap with human isolates.	Frontiers in microbiology	10.3389/fmicb.2025.1512461	2025	Persson Waller, Karin; Myrenas, Mattias; Kim, Hyeyoung; Widerstrom, Micael; Monsen, Tor; Borjesson, Stefan; Ostlund, Emma; Cha, Wonhee	Dissemination of Staphylococcus epidermidis in Swedish bovine dairy herds: minimal overlap with human isolates.	Frontiers in microbiology	10.3389/fmicb.2025.1512461	2025	Excluded	Knowledge of zoonotic links between bovine and human isolates of Staphylococcus epidermidis remains limited. The primary aim of this study was to assess the genetic relatedness of S. epidermidis isolates from bovine subclinical mastitis (SCM), bovine milk filters, healthy dairy farmers or farm personnel, and human hospital patients in Sweden, and to detect and compare genes encoding antimicrobial…
EN67NEPF	2025	Cai, Yu; Khan, Aftab; Zhao, Minjuan	Implications of nomadic-rotational grazing and engineering adaptations for herder household income in northern pastoral China.	Journal of environmental management	10.1016/j.jenvman.2025.125248	2025	Cai, Yu; Khan, Aftab; Zhao, Minjuan	Implications of nomadic-rotational grazing and engineering adaptations for herder household income in northern pastoral China.	Journal of environmental management	10.1016/j.jenvman.2025.125248	2025	Excluded	Climate change adaptation is critical for sustainable livestock production and securing the livelihoods of herder households. However, the effectiveness of current adaptation strategies and their influence on pastoral community welfare remain insufficiently explored. This research investigates the factors influencing herder households' decisions to adopt different adaptation strategies, focusing …
EPLDU95Y	2025	Nakagawa, Andressa; Sarr, Papa Saliou	Calcined low-grade phosphate rock fertilization enhances nitrogen fixation, yield, and grain quality in soybeans.	Frontiers in plant science	10.3389/fpls.2025.1581961	2025	Nakagawa, Andressa; Sarr, Papa Saliou	Calcined low-grade phosphate rock fertilization enhances nitrogen fixation, yield, and grain quality in soybeans.	Frontiers in plant science	10.3389/fpls.2025.1581961	2025	Excluded	The limited use of chemical fertilizers in developing countries has posed a significant challenge to sustainable crop production. Beyond increasing yields, improving seed nutritional quality is also crucial. This study evaluated the impact of phosphorus (P) fertilization, using calcined low-grade phosphate rock, on soybean growth, yield, and seed quality. Soybean cultivars, Fukuyutaka and Jenguma…
ESNZE566	2025	Lu, Bingjie; Wen, Decheng; Li, Han; Chen, Xiao	Food Traceability System Design Incorporating AI Chatbots: Promoting Consumer Engagement with Prepared Foods.	Foods (Basel, Switzerland)	10.3390/foods14213731	2025	Lu, Bingjie; Wen, Decheng; Li, Han; Chen, Xiao	Food Traceability System Design Incorporating AI Chatbots: Promoting Consumer Engagement with Prepared Foods.	Foods (Basel, Switzerland)	10.3390/foods14213731	2025	Excluded	Industrialized processing has increased the complexity of the food supply chain. Concerns about food-related risks have increased consumer interest in food traceability. Traceability systems are regarded as effective tools for mitigating information asymmetry and enhancing food quality and safety. However, the design of traditional food traceability systems overlooks the risk of information overl…
ET8HNX56	2025	Ginayatov, Nurbek; Aitpayeva, Zukhra; Zhubantayev, Izimgali; Kassymbekova, Leila; Zhanabayev, Assylbek; Abulgazimova, Gulmira; Arynova, Raikhan; Bizhanov, Alim; Mussayeva, Assiya; Berdikulov, Maxat; Aisin, Marat; Sayakova, Zaure; Tursunkulov, Spandiyar; Rametov, Nurkuisa; Akhmadiyeva, Ainur; Bulasheva, Aigul; Jussupbekova, Nurgul; Yeskhojayev, Olzhas; Baikadamova, Gulnara; Kushaliyev, Kaissar; Bu…	Smallholder Cattle Farmers' Knowledge, Attitudes, and Practices Toward Rabies: A Regional Survey in Kazakhstan.	Veterinary sciences	10.3390/vetsci12040335	2025	Ginayatov, Nurbek; Aitpayeva, Zukhra; Zhubantayev, Izimgali; Kassymbekova, Leila; Zhanabayev, Assylbek; Abulgazimova, Gulmira; Arynova, Raikhan; Bizhanov, Alim; Mussayeva, Assiya; Berdikulov, Maxat; Aisin, Marat; Sayakova, Zaure; Tursunkulov, Spandiyar; Rametov, Nurkuisa; Akhmadiyeva, Ainur; Bulasheva, Aigul; Jussupbekova, Nurgul; Yeskhojayev, Olzhas; Baikadamova, Gulnara; Kushaliyev, Kaissar; Bu…	Smallholder Cattle Farmers' Knowledge, Attitudes, and Practices Toward Rabies: A Regional Survey in Kazakhstan.	Veterinary sciences	10.3390/vetsci12040335	2025	Excluded	Rabies remains a significant public health and economic concern in Kazakhstan, particularly in rural livestock-farming communities. This study aimed to assess the knowledge, attitudes, and practices (KAPs) related to rabies among livestock farmers in the Aktobe and Oral regions of West Kazakhstan. A cross-sectional survey was conducted between April and August 2022, involving 688 randomly selecte…
EXTNGSKC	2025	Li, Hongjia; Li, Siyao; Matsuo, Kenji; Okamoto, Tsuyoshi	Brain activity during a cognitive task after consuming food of varying palatability.	Frontiers in psychology	10.3389/fpsyg.2025.1522812	2025	Li, Hongjia; Li, Siyao; Matsuo, Kenji; Okamoto, Tsuyoshi	Brain activity during a cognitive task after consuming food of varying palatability.	Frontiers in psychology	10.3389/fpsyg.2025.1522812	2025	Excluded	It has been reported that various physiological and psychological changes occur after consuming delicious food. Additionally, research on task performance efficiency following the consumption of delicious food has garnered significant attention. In particular, studies on physiological states have been actively conducted in recent years, with an increasing number of studies utilizing brain activit…
EYCLLJ7Z	2025	Cao, Manjiang; Jiao, Shuya; Zhang, Quan; Zhu, Bo; Shi, Shiyuan	Clinical and epidemiological analysis of 893 patients with spinal tuberculosis: an 11-Year investigation of a general hospital in East China.	BMC musculoskeletal disorders	10.1186/s12891-025-09053-5	2025	Cao, Manjiang; Jiao, Shuya; Zhang, Quan; Zhu, Bo; Shi, Shiyuan	Clinical and epidemiological analysis of 893 patients with spinal tuberculosis: an 11-Year investigation of a general hospital in East China.	BMC musculoskeletal disorders	10.1186/s12891-025-09053-5	2025	Excluded	BACKGROUND: The burden of spinal tuberculosis (STB) in China remains substantial, with the country ranking third in the number of tuberculosis cases globally in 2022, among the 30 countries with a high tuberculosis burden. In East China, few large-scale studies have been conducted on STB., METHODS: This retrospective study analyzed 893 confirmed STB cases (2010-2020). Demographic, clinical, and d…
3G9CBF83	2025	Vought, Victoria; Zarbin, Francesca; Vought, Rita; Khouri, Albert S	Patterns and Prevention of Occupational Eye Injuries: A Narrative Review.	Clinical ophthalmology (Auckland, N.Z.)	10.2147/OPTH.S556838	2025	Vought, Victoria; Zarbin, Francesca; Vought, Rita; Khouri, Albert S	Patterns and Prevention of Occupational Eye Injuries: A Narrative Review.	Clinical ophthalmology (Auckland, N.Z.)	10.2147/OPTH.S556838	2025	Included	Occupational eye injuries (OEIs) remain a major public health issue despite regulatory efforts toward increasing protective eyewear use. OEIs encompass a wide spectrum of trauma, from superficial injury to tissue melt and globe rupture. These injuries are associated with substantial medical, economic, and social burden. This narrative review identifies risk factors associated with OEIs, differenc…							1	1												Global	Review	WLD	World				15
F4EGD2IK	2025	Elmeknassia, Mohammed; Boussakouran, Abdelali; Boulfia, Rachid; Rharrabti, Yahia	Genotypic Variation in Drought-Season Stress Responses Among Traditional Fig (Ficus carica L.) Varieties from Mediterranean Transition Zones of Northern Morocco.	Plants (Basel, Switzerland)	10.3390/plants14121879	2025	Elmeknassia, Mohammed; Boussakouran, Abdelali; Boulfia, Rachid; Rharrabti, Yahia	Genotypic Variation in Drought-Season Stress Responses Among Traditional Fig (Ficus carica L.) Varieties from Mediterranean Transition Zones of Northern Morocco.	Plants (Basel, Switzerland)	10.3390/plants14121879	2025	Excluded	The fig (Ficus carica L.) is one of the oldest fruit crops cultivated in arid and semi-arid regions, valued for both its nutritional and economic importance; thus, ensuring sustainable fig production under climate change conditions is very important, as water scarcity increasingly affects fruit quality and production. Selecting and preserving resilient varieties among traditional varieties, repre…
8QX52JDN	2025	Pena, Anita Alves	Economic Benefit and Cost Valuations for Occupational Injury and Fatality Prevention in Agriculture: A Generalizable Framework.	Journal of agromedicine	10.1080/1059924X.2025.2465638	2025	Pena, Anita Alves	Economic Benefit and Cost Valuations for Occupational Injury and Fatality Prevention in Agriculture: A Generalizable Framework.	Journal of agromedicine	10.1080/1059924X.2025.2465638	2025	Included	Cost-benefit analysis (CBA) is a toolkit based in applied economic analysis to provide net impact values in dollar terms for direct and indirect benefits minus costs associated with a policy or intervention. CBA can include valuations of lives saved and of lives preserved via fatality and injury avoidance. The application of conceptually correct CBA to agricultural health and safety to date is li…																		1		Global	methods	WLD	World				16
F7ZEIWAM	2025	Ben Ismail, Imen; Zaafouri, Elmontassar Belleh; Zenaidi, Hakim; Rebii, Saber; Zoghlami, Ayoub	Acute peritonitis secondary to spontaneous rupture of hepatic hydatid cyst: A case report and literature review.	IDCases	10.1016/j.idcr.2025.e02166	2025	Ben Ismail, Imen; Zaafouri, Elmontassar Belleh; Zenaidi, Hakim; Rebii, Saber; Zoghlami, Ayoub	Acute peritonitis secondary to spontaneous rupture of hepatic hydatid cyst: A case report and literature review.	IDCases	10.1016/j.idcr.2025.e02166	2025	Excluded	Spontaneous intraperitoneal rupture of hepatic hydatid cysts is a rare but serious complication that can lead to significant morbidity and mortality due to risks such as anaphylactic shock and secondary peritoneal hydatidosis. This report presents the case of a 59-year-old male farmer from a rural area of Tunisia who presented with severe abdominal pain, nausea, and vomiting. Diagnostic imaging r…
FA2KDJ7J	2025	Sack, Alexandra; Selland, Emily; Bakhoum, Sidy; Seck, Momy; Jouanard, Nicolas; Magblenou, Louis Dossou; Rohr, Jason R	Human Schistosoma exposure risk in rice fields and an exploration of fish species for snail and schistosomiasis biocontrol.	PLOS global public health	10.1371/journal.pgph.0004726	2025	Sack, Alexandra; Selland, Emily; Bakhoum, Sidy; Seck, Momy; Jouanard, Nicolas; Magblenou, Louis Dossou; Rohr, Jason R	Human Schistosoma exposure risk in rice fields and an exploration of fish species for snail and schistosomiasis biocontrol.	PLOS global public health	10.1371/journal.pgph.0004726	2025	Excluded	Schistosomiasis is a devastating parasitic disease in which the infectious stage to humans is released by intermediate host snails. The Senegal River Basin (SRB) is a high-risk area for both urogenital and fecal human schistosomiasis and has extensive rice cultivation. However, occupational risk of schistosomiasis to people working in irrigated rice fields is not well established. We performed in…
FBBNP8QY	2025	Mestanza, Marilu; Hernandez-Amasifuen, Angel David; Pineda-Lazaro, Alexandra Jherina; Eriksson, Dennis; Guerrero-Abad, Juan Carlos	Genome editing for sustainable agriculture in Peru: advances, potential applications and regulation.	Frontiers in genome editing	10.3389/fgeed.2025.1611040	2025	Mestanza, Marilu; Hernandez-Amasifuen, Angel David; Pineda-Lazaro, Alexandra Jherina; Eriksson, Dennis; Guerrero-Abad, Juan Carlos	Genome editing for sustainable agriculture in Peru: advances, potential applications and regulation.	Frontiers in genome editing	10.3389/fgeed.2025.1611040	2025	Excluded	Peruvian agriculture is characterize by crops such as potato, maize, rice, asparagus, mango, banana, avocado, cassava, onion, oil palm, chili, papikra, blueberry, coffee, cacao, grapes, quinoa, olive, citrus and others. All of them have challenges in production in their specific agroecosystems under stress due to pests, diseases, salinity, drought, cold among others. Gene editing through CRISPR/C…
FDFMIBBU	2025	Cortell-Nicolau, Alfredo; Key, Alastair; Palomo, Antoni	Assessing geometric microliths as cultural markers through an analysis of shape variation and projectile performance.	Scientific reports	10.1038/s41598-025-95054-2	2025	Cortell-Nicolau, Alfredo; Key, Alastair; Palomo, Antoni	Assessing geometric microliths as cultural markers through an analysis of shape variation and projectile performance.	Scientific reports	10.1038/s41598-025-95054-2	2025	Excluded	European geometric microlith shape variation is often used as a marker of cultural differences between groups of Mesolithic hunter gatherers and/or Neolithic farmers. Indeed, the 2D plan-view shape of these lithics is known to vary in spatially and temporally systematic ways between archaeological sites. Such differences are well evidenced in the Iberian Peninsula between the 9th and 8th millenni…
FFSUJDKI	2025	Lawler, Andrew	Pre-Columbian Great Lakes farmers transformed the land.	Science (New York, N.Y.)	10.1126/science.adz5045	2025	Lawler, Andrew	Pre-Columbian Great Lakes farmers transformed the land.	Science (New York, N.Y.)	10.1126/science.adz5045	2025	Excluded	Innovative techniques yielded corn, beans, and squash for 600 years before European contact.
FFVA5KMT	2025	Ahmed, Zeinab S; Hashad, Mahmoud E; Atef, Yasser; Badr, Heba; Elhariri, Mahmoud; Kadry, Mona	Public health threat of antimicrobial resistance and virulence genes in Escherichia coli from human-chicken transmission in Egypt.	Scientific reports	10.1038/s41598-025-94177-w	2025	Ahmed, Zeinab S; Hashad, Mahmoud E; Atef, Yasser; Badr, Heba; Elhariri, Mahmoud; Kadry, Mona	Public health threat of antimicrobial resistance and virulence genes in Escherichia coli from human-chicken transmission in Egypt.	Scientific reports	10.1038/s41598-025-94177-w	2025	Excluded	Escherichia coli (E. coli) infections cause significant losses in the poultry industry and pose zoonotic risks due to rising antimicrobial resistance (AMR) and virulence factors. This study investigates E. coli prevalence, AMR, and virulence genes (papC, vgrG1, iss) in Egyptian chickens and farm workers. A total of 35 dead chickens from 14 flocks and 17 farm workers urine samples were examined ba…
FNKY3R9N	2025	Moskalenko, Lidiia; Motus, Kerli; Viltrop, Arvo	Veterinarians' perceptions on African swine fever and the control measures in Estonia.	Acta veterinaria Scandinavica	10.1186/s13028-025-00822-9	2025	Moskalenko, Lidiia; Motus, Kerli; Viltrop, Arvo	Veterinarians' perceptions on African swine fever and the control measures in Estonia.	Acta veterinaria Scandinavica	10.1186/s13028-025-00822-9	2025	Excluded	BACKGROUND: Veterinarians are key stakeholders in fighting African Swine Fever (ASF), yet their awareness, perceptions and attitudes of ASF are often unknown. This is crucial, especially in Estonia where ASF has persisted for almost 10 years. We conducted five focus groups involving 11 farm veterinarians and 4 assistants working on Estonian commercial pig farms. Using participatory methods, we re…
FQ4RNQB5	2025	Cornu Hewitt, Beatrice; Odendaal, Mari-Lee; de Rooij, Myrna M T; Bossers, Alex; Chu, Mei Ling; van Kersen, Warner; Lotterman, Aniek; van der Giessen, Joke; Bogaert, Debby; Smit, Lidwien A M	Occupational and environmental livestock exposures are associated with alterations in the upper respiratory tract microbiome.	Environmental research	10.1016/j.envres.2025.122847	2025	Cornu Hewitt, Beatrice; Odendaal, Mari-Lee; de Rooij, Myrna M T; Bossers, Alex; Chu, Mei Ling; van Kersen, Warner; Lotterman, Aniek; van der Giessen, Joke; Bogaert, Debby; Smit, Lidwien A M	Occupational and environmental livestock exposures are associated with alterations in the upper respiratory tract microbiome.	Environmental research	10.1016/j.envres.2025.122847	2025	Excluded	Livestock farm emissions have been linked to respiratory health, potentially mediated through alterations in the respiratory microbiota. We investigated the associations between occupational and environmental livestock farm exposures and changes in the upper respiratory tract (URT) microbiome. Nasopharyngeal (NP) and oropharyngeal (OP) swabs were collected from goat farmers (91 NP and 96 OP sampl…
FRU2FPMV	2025	Goldsmith, Erika R; Stocker, Michelle R	A detailed redescription of a skeletally immature 'Redondasaurus' suggests ontogenetic transformations in the taxon mirror phytosaurian morphological evolution.	Anatomical record (Hoboken, N.J. : 2007)	10.1002/ar.70076	2025	Goldsmith, Erika R; Stocker, Michelle R	A detailed redescription of a skeletally immature 'Redondasaurus' suggests ontogenetic transformations in the taxon mirror phytosaurian morphological evolution.	Anatomical record (Hoboken, N.J. : 2007)	10.1002/ar.70076	2025	Excluded	The study of morphological evolution is fundamentally tied to ontogeny, yet studies of these heterochronic processes in the fossil record are rare. Fossils belonging to an ontogenetic series are difficult to assign to an ontogenetic stage due to inconsistent proxies for skeletal ages, challenging to taxonomically assign due to morphological changes that may occur through ontogeny, and scarce due …
ASIK7UR9	2025	Terreros, Gonzalo; Cifuentes-Cabello, Claudio; D'Espessailles, Amanda; Munoz, Felipe	Impact of pesticide exposure on auditory health: Mechanisms, efferent system disruption, and public health implications.	Toxicology	10.1016/j.tox.2025.154071	2025	Terreros, Gonzalo; Cifuentes-Cabello, Claudio; D'Espessailles, Amanda; Munoz, Felipe	Impact of pesticide exposure on auditory health: Mechanisms, efferent system disruption, and public health implications.	Toxicology	10.1016/j.tox.2025.154071	2025	Included	Pesticide exposure has been linked to adverse effects on auditory health, impacting both peripheral and central auditory systems. Studies suggest that organophosphate, carbamate, organochlorine, and pyrethroid pesticides disrupt auditory processing through oxidative stress, neuroinflammation, and interference with cholinergic signaling. These disruptions may compromise sensory hair cells, spiral …							1			1										Global	review	WLD	World				17
FRW38KRC	2025	Gu, Xiangyong; Xia, Antong; Wu, Yanyou; Gratien, Twagirayezu; Fan, Jing; Wang, Chen; Xiang, Dongshan; Zhai, Kun; Song, Xinjian	Electrophysiological sensors reveal silicon-selenium interaction of dynamic leaf intracellular water-nutrient metabolism in rice under cadmium stress.	Plant signaling & behavior	10.1080/15592324.2025.2547384	2025	Gu, Xiangyong; Xia, Antong; Wu, Yanyou; Gratien, Twagirayezu; Fan, Jing; Wang, Chen; Xiang, Dongshan; Zhai, Kun; Song, Xinjian	Electrophysiological sensors reveal silicon-selenium interaction of dynamic leaf intracellular water-nutrient metabolism in rice under cadmium stress.	Plant signaling & behavior	10.1080/15592324.2025.2547384	2025	Excluded	Silicon (Si4+) and selenium selenite (Se4+) exhibit antagonistic effects on cadmium (Cd2+). While plant electrophysiological sensors can quantify intracellular water and nutrient metabolism, the dynamic interactions between silicon and selenium in rice under cadmium stress remain unclear. This study focused on a rice variety (Yixiangyou 876, Enshi, Hubei Province, China), examining growth, photos…
FS3CPXUG	2025	Xu, Jiajia; Wang, Senyuan; Jia, Zhenyu; Wang, Zhaoming; Bao, Yuying; Wei, Jie	Desertification gradients shape Medicago sativa rhizosphere microbiomes in inner Mongolia's agro-pastoral ecotone.	Frontiers in microbiology	10.3389/fmicb.2025.1651717	2025	Xu, Jiajia; Wang, Senyuan; Jia, Zhenyu; Wang, Zhaoming; Bao, Yuying; Wei, Jie	Desertification gradients shape Medicago sativa rhizosphere microbiomes in inner Mongolia's agro-pastoral ecotone.	Frontiers in microbiology	10.3389/fmicb.2025.1651717	2025	Excluded	This study investigated the spatial heterogeneity of rhizosphere microbial communities in alfalfa (Medicago sativa) across desertification gradients in Inner Mongolia, China. Rhizosphere soils were collected from non-, lightly-, and moderately- desertified sites. Using 16S rRNA and ITS high-throughput sequencing alongside soil physicochemical analyses, we found that desertification intensity sign…
FUHPYIIT	2025	Bhandari, Aryan; Verma, Subhash Chander; Chandel, Vishav Gaurav Singh; Sharma, Prem Lal; Chandel, Rajeshwar Singh; Chauhan, Nikita; Semwal, Anshuman; Singh, Chander; Sharma, Pankaj	Biological attributes, predatory potential and functional response of syrphid, Episyrphus viridaureus (Weidemann) on potato aphid, Macrosiphum euphorbiae (Thomas) infesting tomato.	Bulletin of entomological research	10.1017/S0007485325100746	2025	Bhandari, Aryan; Verma, Subhash Chander; Chandel, Vishav Gaurav Singh; Sharma, Prem Lal; Chandel, Rajeshwar Singh; Chauhan, Nikita; Semwal, Anshuman; Singh, Chander; Sharma, Pankaj	Biological attributes, predatory potential and functional response of syrphid, Episyrphus viridaureus (Weidemann) on potato aphid, Macrosiphum euphorbiae (Thomas) infesting tomato.	Bulletin of entomological research	10.1017/S0007485325100746	2025	Excluded	Macrosiphum euphorbiae (Thomas) (Hemiptera: Aphididae), commonly known as potato aphid, is an economically damaging pest in tomato agroecosystem. Farmers often resort to chemical insecticides for its control, but this approach poses long-term ecological challenges. Biological control, which involves the strategic use of natural enemies, offers a more sustainable and effective alternative for mana…
FZMUN8ZQ	2025	Sanchez-Molano, Enrique; Mukiibi, Robert; Riggio, Valentina; Ogwang, Joel; Kawule, Leonard; Benda, Katali; Beine, Peter; de Clare Bronsvoort, Barend M; Prendergast, James; Doeschl-Wilson, Andrea B; Muwonge, Adrian	Genomic and health characteristics of crossbred dairy cattle in central Uganda.	Frontiers in genetics	10.3389/fgene.2025.1567910	2025	Sanchez-Molano, Enrique; Mukiibi, Robert; Riggio, Valentina; Ogwang, Joel; Kawule, Leonard; Benda, Katali; Beine, Peter; de Clare Bronsvoort, Barend M; Prendergast, James; Doeschl-Wilson, Andrea B; Muwonge, Adrian	Genomic and health characteristics of crossbred dairy cattle in central Uganda.	Frontiers in genetics	10.3389/fgene.2025.1567910	2025	Excluded	Introduction: In Africa, dairy cattle contribute significantly to the economy; however, a substantial proportion of these animals are low-yielding indigenous breeds. To increase dairy productivity, crossbreeding with exotic breeds such as European Holstein and Jersey is becoming increasingly common. Uncontrolled crossbreeding practices, however, pose a risk to the genetic integrity of local breed…
T47U6GKI	2025	Bonney, Tessa; Madigan, Dana; Espinosa-Ravi, Vinay; Forst, Linda	Applying the NIOSH Worker Well-Being Framework to Migrant and Seasonal Farmworkers: Insights From the Literature.	American journal of industrial medicine	10.1002/ajim.23728	2025	Bonney, Tessa; Madigan, Dana; Espinosa-Ravi, Vinay; Forst, Linda	Applying the NIOSH Worker Well-Being Framework to Migrant and Seasonal Farmworkers: Insights From the Literature.	American journal of industrial medicine	10.1002/ajim.23728	2025	Included	BACKGROUND: There is a growing appreciation of the importance of health and well-being and of the complex set of factors, within and outside the workplace, that interact to affect the well-being of workers. Migrant and seasonal farmworkers experience particular challenges, and measurement of factors that influence their health and well-being is important to the ethical sustainability of this crit…																		1		Global	review	WLD	World				18
FZZFBVSB	2025	Li, Shangsong; Wang, Yuchen; Liu, Zixiao; Chen, Baohong; Liu, Mingzhu; He, Ximin; Yang, Shu	Flexible pyroelectric energy harvesters from nanocomposites of liquid crystal elastomers/lead zirconate titanate nanoparticles.	Science advances	10.1126/sciadv.adt6136	2025	Li, Shangsong; Wang, Yuchen; Liu, Zixiao; Chen, Baohong; Liu, Mingzhu; He, Ximin; Yang, Shu	Flexible pyroelectric energy harvesters from nanocomposites of liquid crystal elastomers/lead zirconate titanate nanoparticles.	Science advances	10.1126/sciadv.adt6136	2025	Excluded	Pyroelectric materials that can generate electric charges when subjected to temperature changes are of interest for renewable energy. However, current flexible pyroelectric energy harvesters suffer from low output. Here, we present a nanocomposite of liquid crystalline elastomer (LCE) and pyroelectric lead zirconate titanate (PZT) nanoparticles and demonstrate a flexible heat harvesting device wi…
G3G84CW9	2025	Bhushan, Aishwarya; Minj, Asim A; Kujur, Anit; Sagar, Vidya; Nag, Alka Rashmi	Bottlenecks in the Coverage of the Anemia Mukt Bharat Programme in Rural Jharkhand and the Way Forward: A Qualitative Research.	Cureus	10.7759/cureus.91087	2025	Bhushan, Aishwarya; Minj, Asim A; Kujur, Anit; Sagar, Vidya; Nag, Alka Rashmi	Bottlenecks in the Coverage of the Anemia Mukt Bharat Programme in Rural Jharkhand and the Way Forward: A Qualitative Research.	Cureus	10.7759/cureus.91087	2025	Excluded	Background Exorbitant prevalence of anaemia is a major public health perturbation in India. The objectives of this study are to explore the reasons behind the non-acceptability of the interventions among pregnant and lactating females, provided under the Anemia Mukt Bharat (AMB) programme, including the beneficiaries' perceptions, systemic issues, and cultural factors, and to describe the challen…
G6UKLTU4	2025	Hegde, Nandana N; G, Hariharan; Asif, Mohd; Gaddamedi, Sravan Kumar; S, Yughandar; Kutty, Sharada V	Discitis, Diabetes, and Endocarditis: A Challenging Clinical Triad.	Cureus	10.7759/cureus.83702	2025	Hegde, Nandana N; G, Hariharan; Asif, Mohd; Gaddamedi, Sravan Kumar; S, Yughandar; Kutty, Sharada V	Discitis, Diabetes, and Endocarditis: A Challenging Clinical Triad.	Cureus	10.7759/cureus.83702	2025	Excluded	A 58-year-old male farmer from southern India with a history of diabetes mellitus presented with a one-year history of fever and progressive lower back pain. He was initiated on antitubercular therapy (ATT) for suspected tuberculous spondylitis. Despite three months of ATT, his symptoms worsened, with progressive constitutional symptoms and features of heart failure. Further evaluation revealed a…
G8KPU7A2	2025	Anonymous; Editors, PLOS One	Editorial Note: Neonatal mortality and its associated factors among neonates admitted at public hospitals, pastoral region, Ethiopia: A health facility based study.	PloS one	10.1371/journal.pone.0328187	2025	Anonymous; Editors, PLOS One	Editorial Note: Neonatal mortality and its associated factors among neonates admitted at public hospitals, pastoral region, Ethiopia: A health facility based study.	PloS one	10.1371/journal.pone.0328187	2025	Excluded
GDE4WBNH	2025	Liu, Tao; Kong, Na; Cao, Jianmin; Chen, Gang; Deng, Zhichao; Wen, Lichao; Zhang, Zhenbiao; Guo, Cun; Wu, Rongrong; Yang, Yalun; Li, Wei; Guo, Yongfeng	Transcriptomic and metabolomic analysis of carotenoid metabolism and accumulation of carotenoid-derived products in tobacco leaves before and after curing.	Frontiers in plant science	10.3389/fpls.2025.1671379	2025	Liu, Tao; Kong, Na; Cao, Jianmin; Chen, Gang; Deng, Zhichao; Wen, Lichao; Zhang, Zhenbiao; Guo, Cun; Wu, Rongrong; Yang, Yalun; Li, Wei; Guo, Yongfeng	Transcriptomic and metabolomic analysis of carotenoid metabolism and accumulation of carotenoid-derived products in tobacco leaves before and after curing.	Frontiers in plant science	10.3389/fpls.2025.1671379	2025	Excluded	As an important cash crop, tobacco (Nicotiana tabacum L.) is grown to harvest leaves which are cured at elevated temperature before sale. The quality of cured leaves impacts the economic return of growers. High-quality tobacco has high levels of aroma substances in cured leaves, derived mainly from carotenoid degradation products (CDPs). Significant difference in CDPs levels occurs between variet…
GEMPSFWR	2025	Plefh, A C V; Bankuti, F I; Damasceno, J C; Dos Santos, G T	Sociopsychological factors influencing Brazilian farmers' intention to regularize their cheese production.	Journal of dairy science	10.3168/jds.2024-25672	2025	Plefh, A C V; Bankuti, F I; Damasceno, J C; Dos Santos, G T	Sociopsychological factors influencing Brazilian farmers' intention to regularize their cheese production.	Journal of dairy science	10.3168/jds.2024-25672	2025	Excluded	Milk and cheese products serve an important economic and social function in Brazil, as most of the production is carried out on small-scale family farms. Farmers who fail to meet institutional and market requirements related to production scale and milk quality often abandon the activity or turn to selling raw milk or unlicensed cheese. In this research, we adopted the theory of planned behavior …
GF5P4PIW	2025	Wang, Shuping; Yang, Pan; Tan, Qian; Yao, Linlin; Li, Cangbai	Identifying spatially targeted organic fertilizer subsidies for water pollution control: An interactive hydro-economic model.	Water research	10.1016/j.watres.2025.123662	2025	Wang, Shuping; Yang, Pan; Tan, Qian; Yao, Linlin; Li, Cangbai	Identifying spatially targeted organic fertilizer subsidies for water pollution control: An interactive hydro-economic model.	Water research	10.1016/j.watres.2025.123662	2025	Excluded	Developing a reasonable subsidy policy for organic fertilizer use can enhance manure recycling and mitigate non-point source (NPS) pollution. However, traditional policy analysis methods face challenges in capturing the interactions between real-world hydrological and economic processes, hindering accurate policy assessment and spatially targeted policy formulation. To address this gap, a hydro-e…
GFDBH3QU	2025	Hurwitz, Lauren M; Chang, Vicky C; Beane Freeman, Laura E; Machiela, Mitchell J; Zhou, Weiyin; Andreotti, Gabriella; Parks, Christine G; Sandler, Dale P; Rothman, Nathaniel; Berndt, Sonja I; Hofmann, Jonathan N; Koutros, Stella	Organochlorine pesticide use and mosaic loss of chromosome Y in a study of male farmers.	Environmental research	10.1016/j.envres.2025.121539	2025	Hurwitz, Lauren M; Chang, Vicky C; Beane Freeman, Laura E; Machiela, Mitchell J; Zhou, Weiyin; Andreotti, Gabriella; Parks, Christine G; Sandler, Dale P; Rothman, Nathaniel; Berndt, Sonja I; Hofmann, Jonathan N; Koutros, Stella	Organochlorine pesticide use and mosaic loss of chromosome Y in a study of male farmers.	Environmental research	10.1016/j.envres.2025.121539	2025	Excluded	BACKGROUND: Organochlorine (OC) insecticides are a class of environmentally persistent chemicals linked to risk of several cancers, including non-Hodgkin lymphoma and prostate cancer. In vitro and animal studies suggest some OCs may be genotoxic, but evidence in humans is limited. Mosaic loss of the Y chromosome (mLOY) is a marker of genotoxicity and genomic instability that has been associated w…
GFR2L8Q3	2025	Gomez, Gerardo; Heras-Molina, Ana; Nunez, Yolanda; Sanchez-Esquiliche, Fernando; Gomez-Carballar, Fernando; Olivares, Alvaro; Gonzalez-Bulnes, Antonio; Rey, Ana Isabel; Ovilo, Cristina; Garcia-Casco, Juan Maria; Munoz, Maria; Lopez-Bote, Clemente	Impact of maternal antioxidant supplementation on ovarian development in prepuberal Iberian pig offspring.	Translational animal science	10.1093/tas/txaf078	2025	Gomez, Gerardo; Heras-Molina, Ana; Nunez, Yolanda; Sanchez-Esquiliche, Fernando; Gomez-Carballar, Fernando; Olivares, Alvaro; Gonzalez-Bulnes, Antonio; Rey, Ana Isabel; Ovilo, Cristina; Garcia-Casco, Juan Maria; Munoz, Maria; Lopez-Bote, Clemente	Impact of maternal antioxidant supplementation on ovarian development in prepuberal Iberian pig offspring.	Translational animal science	10.1093/tas/txaf078	2025	Excluded	A large percentage of breeding sows are culled before replacement costs are covered. Management and feeding are important factors affecting the performance of replacing gilts. Specifically, an optimal redox status has been linked to better fertility. Current research highlights the importance of neonatal criteria and age at puberty as factors in the gilt selection. Maternal antioxidant supplement…
GG43HNSJ	2025	Wang, Fei; Shang, Jing; Wu, Jiarong; Yu, Dan; Wang, Zhenqi; Lv, Xiaolin; Mao, Senlin; Chen, Ye; Wang, Xiaokun	Knowledge, Attitudes, and Practices of Family Members of Cerebral Infarction Patients in Heilongjiang Regarding Recurrence and Secondary Prevention.	Neuroepidemiology	10.1159/000546247	2025	Wang, Fei; Shang, Jing; Wu, Jiarong; Yu, Dan; Wang, Zhenqi; Lv, Xiaolin; Mao, Senlin; Chen, Ye; Wang, Xiaokun	Knowledge, Attitudes, and Practices of Family Members of Cerebral Infarction Patients in Heilongjiang Regarding Recurrence and Secondary Prevention.	Neuroepidemiology	10.1159/000546247	2025	Excluded	INTRODUCTION: In China, ischemic stroke has a high recurrence rate, with recurrent events often resulting in greater disability and mortality than initial strokes. This study aimed to evaluate the current knowledge, attitudes, and practices (KAP) of family members of patients with cerebral infarction regarding stroke recurrence and secondary prevention., METHODS: A cross-sectional study was condu…
GIB2BDFP	2025	Abate, Melese Abebaw	Constraints of Access to Agricultural Information in Africa: A Systematic Review.	TheScientificWorldJournal	10.1155/tswj/4980057	2025	Abate, Melese Abebaw	Constraints of Access to Agricultural Information in Africa: A Systematic Review.	TheScientificWorldJournal	10.1155/tswj/4980057	2025	Excluded	This review is aimed at assessing the constraints of access to agricultural information in African countries. To conduct this, secondary data from articles were used. A multistage sampling procedure was used to select Ethiopia, Cameroon, Ghana, Nigeria, South Africa, Sudan, and Uganda as the sample countries for the review. The collected data was combined and interpreted for a general conclusion …
GJZDJ338	2025	Sengo, Dulnerio B; Marraca, Neves A; Muaprato, Alcino M; Moragues, Raul; Lopez-Izquierdo, Inmaculada; Caballero, Pablo	Visual impairment and associated factors in adults from three suburban communities in Nampula, Mozambique.	Clinical & experimental optometry	10.1080/08164622.2024.2352501	2025	Sengo, Dulnerio B; Marraca, Neves A; Muaprato, Alcino M; Moragues, Raul; Lopez-Izquierdo, Inmaculada; Caballero, Pablo	Visual impairment and associated factors in adults from three suburban communities in Nampula, Mozambique.	Clinical & experimental optometry	10.1080/08164622.2024.2352501	2025	Excluded	CLINICAL RELEVANCE: Scientific evidence on the burden of visual impairment, its causes, and associated factors are essential to monitor progress in eye health, identify priorities and develop strategies and policies that meet the needs of the population, towards the eradication of preventable blindness., BACKGROUND: The aim of this study was to determine the prevalence of visual impairment, its c…
GNHQG879	2025	Zheng, Xiaoyu; Liang, Shengnan; Wen, Liang; Wang, Hui; Bai, Yuchao; Wang, Yang; Cao, Luyao; Li, Dingchen; Guo, Jinpeng; Chen, Yong; Wang, Changjun; Liu, Xiong; Zhang, Chuanfu	Foodborne outbreak of enterotoxigenic Staphylococcus aureus at a school in Hebei, China.	Food research international (Ottawa, Ont.)	10.1016/j.foodres.2025.116645	2025	Zheng, Xiaoyu; Liang, Shengnan; Wen, Liang; Wang, Hui; Bai, Yuchao; Wang, Yang; Cao, Luyao; Li, Dingchen; Guo, Jinpeng; Chen, Yong; Wang, Changjun; Liu, Xiong; Zhang, Chuanfu	Foodborne outbreak of enterotoxigenic Staphylococcus aureus at a school in Hebei, China.	Food research international (Ottawa, Ont.)	10.1016/j.foodres.2025.116645	2025	Excluded	In 2024, a S. aureus foodborne illness outbreak in Hebei Province, China, affected 61 out of 563 individuals (10.84 % prevalence), causing symptoms like diarrhea, vomiting, abdominal pain, and nausea. A case-control study implicated roujiamo, a breakfast item, as the suspected vehicle (OR = 34.81, 95 % CI: 2.07-585.30, P < 0.001). Laboratory analyses identified S. aureus in samples collected from…
GNSWN5JL	2025	Bresson, Morgane; Bureau, Mathilde; De Graaf, Lucie; Duporte, Geoffroy; Bouchart, Valerie; Budzinski, Helene; Baldi, Isabelle; Lebailly, Pierre	Is the European regulatory model for predicting worker exposure conservative? Comparison of predicted and measured under usual working conditions exposures in fruit growing.	Environmental research	10.1016/j.envres.2025.121042	2025	Bresson, Morgane; Bureau, Mathilde; De Graaf, Lucie; Duporte, Geoffroy; Bouchart, Valerie; Budzinski, Helene; Baldi, Isabelle; Lebailly, Pierre	Is the European regulatory model for predicting worker exposure conservative? Comparison of predicted and measured under usual working conditions exposures in fruit growing.	Environmental research	10.1016/j.envres.2025.121042	2025	Excluded	INTRODUCTION: Pesticide exposure increases the risk of chronic disease among farmers. Understanding exposure is necessary for epidemiological and regulatory purposes. In Europe, worker exposure is assessed during the registration process using the OPEX model, which is based on a limited number of studies, often unpublished and carried out by pesticide companies. We assessed the conservativeness o…
UMWZI6KQ	2025	Singh, Sahezpreet; Kaur, Puneet; Kaur, Inderdeep; Singh, Gurpreet; Kaur, Satinder; Kaur, Parminder	A predictive framework using advanced machine learning approaches for measuring and analyzing the impact of synthetic agrochemicals on human health.	Scientific reports	10.1038/s41598-025-00509-1	2025	Singh, Sahezpreet; Kaur, Puneet; Kaur, Inderdeep; Singh, Gurpreet; Kaur, Satinder; Kaur, Parminder	A predictive framework using advanced machine learning approaches for measuring and analyzing the impact of synthetic agrochemicals on human health.	Scientific reports	10.1038/s41598-025-00509-1	2025	Included	Pesticides and other synthetic agrochemicals play a critical role in emerging agricultural practices by enhancing crop productivity and protecting against pests and diseases. However, their widespread application has raised significant concerns about environmental balance and adverse human health impacts, including neurological disorders, cancers, and respiratory and metabolic effects, particular…							1			1										Global	methods	WLD	World				19
GWF6B4CS	2025	Hackeloer, Max; Vogt, Markus; Konigbauer, Josefine Theresia	Third trimester diagnosis of a compound heterozygous QARS1 mutation based upon microcephaly and abnormal placenta.	Case reports in perinatal medicine	10.1515/crpm-2025-0012	2025	Hackeloer, Max; Vogt, Markus; Konigbauer, Josefine Theresia	Third trimester diagnosis of a compound heterozygous QARS1 mutation based upon microcephaly and abnormal placenta.	Case reports in perinatal medicine	10.1515/crpm-2025-0012	2025	Excluded	Objectives: This case aims to highlight the challenges healthcare providers and parents are faced with upon the emergence of fetal anomalies in the third trimester, emphasizing the pivotal role of trio exome sequencing in informed decision-making., Case presentation: A 39year old women, Gravida II para I, was referred at 30 + 6weeks of gestation for suspected fetal growth restriction, oligohydram…
GX4Q28IU	2025	Sabeena, Sasidharanpillai	A review of vaccines and antivirals against human poxviruses with special emphasis on mpox virus.	Medical journal, Armed Forces India	10.1016/j.mjafi.2025.04.005	2025	Sabeena, Sasidharanpillai	A review of vaccines and antivirals against human poxviruses with special emphasis on mpox virus.	Medical journal, Armed Forces India	10.1016/j.mjafi.2025.04.005	2025	Excluded	A significant proportion of the global population with waning immunity to smallpox is susceptible to poxviruses. Zoonotic orthopoxviruses are re-emerging and emerging worldwide, including the mpox virus, vaccinia virus, and cowpox virus. Knowledge gaps exist regarding reservoir hosts for many poxviruses, modes of transmission, zoonotic potential, and vaccine effectiveness. The precise natural res…
H5V3UQSF	2025	Alie, Melsew Setegn; Gichew, Simegnew; Alemayehu, Dereje	Wealth-based inequality and dropout rate in the completion of the continuum of maternal healthcare in Ethiopia: a secondary data analysis of the Mini Demographic and Health Survey of 2019.	BMJ open	10.1136/bmjopen-2024-093113	2025	Alie, Melsew Setegn; Gichew, Simegnew; Alemayehu, Dereje	Wealth-based inequality and dropout rate in the completion of the continuum of maternal healthcare in Ethiopia: a secondary data analysis of the Mini Demographic and Health Survey of 2019.	BMJ open	10.1136/bmjopen-2024-093113	2025	Excluded	OBJECTIVE: To determine wealth-based inequality and the dropout rate in the completion of the maternal continuum of care (CoC) in Ethiopia., SETTING: Ethiopian Demographic and Health Survey-2019., PARTICIPANTS: Reproductive-age women (15-49 years) in Ethiopia., PRIMARY OUTCOME: Completion of the maternal CoC services is the primary outcome. Maternal CoC is defined as a situation where women have …
H7GLZT2C	2025	Best, Megan C; Washington, Jenny; Jones, Kate; Brunker, Maggie; Kearney, Matthew	Measuring the impact of a pastoral care intervention to increase referrals and improve the quality of chaplain documentation in patient records.	Journal of health care chaplaincy	10.1080/08854726.2024.2431471	2025	Best, Megan C; Washington, Jenny; Jones, Kate; Brunker, Maggie; Kearney, Matthew	Measuring the impact of a pastoral care intervention to increase referrals and improve the quality of chaplain documentation in patient records.	Journal of health care chaplaincy	10.1080/08854726.2024.2431471	2025	Excluded	The complexity of patient care demands that health care teams collaborate effectively. This means that when pastoral care staff engage with patients, they need to communicate their findings to other members of the multidisciplinary team to maximize patient benefits. In 2016, an Australian hospital found that pastoral care staff were able to visit only 30% of admitted patients, and that documentat…
H7TM2SJA	2025	Tamminen, Lena-Mari; Hogberg, Niclas; Berggren, Karin; Winblad von Walter, Louise; Olmos Antillon, Gabriela	Who cares for happy cows? Exploring views of dairy stakeholders around an imaginary automated animal-based welfare assessment tool.	Frontiers in veterinary science	10.3389/fvets.2025.1704112	2025	Tamminen, Lena-Mari; Hogberg, Niclas; Berggren, Karin; Winblad von Walter, Louise; Olmos Antillon, Gabriela	Who cares for happy cows? Exploring views of dairy stakeholders around an imaginary automated animal-based welfare assessment tool.	Frontiers in veterinary science	10.3389/fvets.2025.1704112	2025	Excluded	Introduction: Precision Livestock Farming (PLF) provides additional opportunities beyond focusing solely on production and health-related traits, including the evaluation of animal welfare. This study examines the complexities of adopting an imaginary automated welfare assessment tool in Swedish dairy farming., Materials and methods: Through an iterative qualitative design, we engaged dairy farme…
HAJLGDIZ	2025	Campbell, Tracy; Ruark, Matthew; Boswell, Edward; Lowery, Birl	Enhanced efficiency fertilizers, potato production, and nitrate leaching in the Wisconsin Central Sands.	Journal of environmental quality	10.1002/jeq2.20672	2025	Campbell, Tracy; Ruark, Matthew; Boswell, Edward; Lowery, Birl	Enhanced efficiency fertilizers, potato production, and nitrate leaching in the Wisconsin Central Sands.	Journal of environmental quality	10.1002/jeq2.20672	2025	Excluded	Maintaining yield goals while reducing nitrate-nitrogen (NO3-N) leaching to groundwater is a challenge for potato (Solanum tuberosum) production in the Wisconsin Central Sands as well as across the United States. The objectives of this study were to quantify the effect of conventional and enhanced efficiency nitrogen (N) fertilizers on NO3-N leaching, crop yield, and N uptake in potatoes. We comp…
HB32YUYH	2025	Zeng, Dylon; Liu, Ivy; Bi, Ying; Vennell, Ross; Briscoe, Dana; Xue, Bing; Zhang, Mengjie	A new multi-object tracking pipeline based on computer vision techniques for mussel farms.	Journal of the Royal Society of New Zealand	10.1080/03036758.2023.2240466	2025	Zeng, Dylon; Liu, Ivy; Bi, Ying; Vennell, Ross; Briscoe, Dana; Xue, Bing; Zhang, Mengjie	A new multi-object tracking pipeline based on computer vision techniques for mussel farms.	Journal of the Royal Society of New Zealand	10.1080/03036758.2023.2240466	2025	Excluded	Mussel farming is a thriving industry in New Zealand and is crucial to local communities. Currently, farmers keep track of their mussel floats by taking regular boat trips to the farm. This is a labour-intensive assignment. Integrating computer vision techniques into aquafarms will significantly alleviate the pressure on mussel farmers. However, tracking a large number of identical targets under …
HC56CPVU	2025	Yao, Eric; Blake, Victoria C; Sharma, Parva K; Poretsky, Elly; Michel, Steve; Birkett, Clay L; Waring, David J; Jannink, Jean-Luc; Gu, Yong Q; Tiwari, Vijay K; Lazo, Gerard R; Sen, Taner Z	GrainGenes: Genetics, Genomes, and Pangenomes.	Genetics	10.1093/genetics/iyaf270	2025	Yao, Eric; Blake, Victoria C; Sharma, Parva K; Poretsky, Elly; Michel, Steve; Birkett, Clay L; Waring, David J; Jannink, Jean-Luc; Gu, Yong Q; Tiwari, Vijay K; Lazo, Gerard R; Sen, Taner Z	GrainGenes: Genetics, Genomes, and Pangenomes.	Genetics	10.1093/genetics/iyaf270	2025	Excluded	As one of the flagship databases of the U.S. Department of Agriculture, GrainGenes is positioned at the critical juncture of agricultural data crossroads. GrainGenes (https://graingenes.org; https://wheat.pw.usda.gov) is a centralized location for curated data and web-based tools for wheat, barley, rye, and oat in the service of a global user base. Since 1992, GrainGenes has been serving plant re…
L5A8B9LV	2025	Carreon, Joseph Daniel; Lamb, Molly M; Chard, Anna N; Calvimontes, Diva M; Iwamoto, Chelsea; Rojop, Neudy; Monzon, Jose; Plumb, Ian D; Barrios, Edgar; Del Cid-Villatoro, Julio; Arias, Kareen; Gomez, Melissa; Reyes, Claudia Maribel Paiz; Lopez, Maria Renee; Chu, May; Lopez, Beatriz; Barrett, Bradley S; Guo, Kejun; Santiago, Mario; Bolanos, Guillermo Antonio; Zielinski-Gutierrez, Emily; Azziz-Baumg…	SARS-CoV-2 secondary attack rates and risks for transmission among agricultural workers and their households in Guatemala, 2022-2023.	IJID regions	10.1016/j.ijregi.2025.100676	2025	Carreon, Joseph Daniel; Lamb, Molly M; Chard, Anna N; Calvimontes, Diva M; Iwamoto, Chelsea; Rojop, Neudy; Monzon, Jose; Plumb, Ian D; Barrios, Edgar; Del Cid-Villatoro, Julio; Arias, Kareen; Gomez, Melissa; Reyes, Claudia Maribel Paiz; Lopez, Maria Renee; Chu, May; Lopez, Beatriz; Barrett, Bradley S; Guo, Kejun; Santiago, Mario; Bolanos, Guillermo Antonio; Zielinski-Gutierrez, Emily; Azziz-Baumg…	SARS-CoV-2 secondary attack rates and risks for transmission among agricultural workers and their households in Guatemala, 2022-2023.	IJID regions	10.1016/j.ijregi.2025.100676	2025	Included	Objectives: It is unclear whether agricultural workers working during epidemics frequently introduce respiratory infections into their homes and trigger secondary transmission. We evaluate secondary attack rates (SAR) and transmission risk in households of agricultural workers in Guatemala during the COVID-19 pandemic., Methods: Households of participants in a workplace surveillance cohort were e…											1			1						Guatemala		GTM	Guatemala	Latin America & Caribbean	Upper middle income	0	20
HGC344EU	2025	Wall, H; Boyner, M; Wattrang, E; Ivarsson, E	Early access to feed and water and Neurospora intermedia in broiler starter diet: part I. production performance and organ development.	British poultry science	10.1080/00071668.2025.2593644	2025	Wall, H; Boyner, M; Wattrang, E; Ivarsson, E	Early access to feed and water and Neurospora intermedia in broiler starter diet: part I. production performance and organ development.	British poultry science	10.1080/00071668.2025.2593644	2025	Excluded	1. This study evaluated the effects of early access to feed and water following hatch, and inclusion of Neurospora intermedia biomass (as a source of protein and bioactive compounds) in chicks' starter diet. Variables monitored were growth performance and organ development.2. A total of 432 Ross 308 chicks hatched on-farm were provided with either immediate access to feed and water (early-fed) or…
HISM32UA	2025	Muthiru, Ann W; Muema, Josphat; Mutono, Nyamai; Thumbi, S M; Bukachi, Salome A	Beyond the jab: Unravelling the complexities of vaccine adoption for East Coast Fever in rural Kenya.	PloS one	10.1371/journal.pone.0315906	2025	Muthiru, Ann W; Muema, Josphat; Mutono, Nyamai; Thumbi, S M; Bukachi, Salome A	Beyond the jab: Unravelling the complexities of vaccine adoption for East Coast Fever in rural Kenya.	PloS one	10.1371/journal.pone.0315906	2025	Excluded	East Coast Fever (ECF) is one of the leading causes of livestock mortality and reduced productivity across Eastern Africa, and while a live vaccine against it known as the Infection and Treatment Method has existed for three decades now, its adoption by affected communities remains low. This study sought to provide a detailed examination of the dynamics that shape Infection Treatment Method (ITM)…
HPA9N2F2	2025	Ning, S; Liu, C; Nian, Y; Hu, D; Li, X; Wang, G; Zhang, L	[Epidemiological characteristics of reported echinococcosis cases in Shaanxi Province from 2016 to 2023].	Zhongguo xue xi chong bing fang zhi za zhi = Chinese journal of schistosomiasis control	10.16250/j.32.1915.2024241	2025	Ning, S; Liu, C; Nian, Y; Hu, D; Li, X; Wang, G; Zhang, L	[Epidemiological characteristics of reported echinococcosis cases in Shaanxi Province from 2016 to 2023].	Zhongguo xue xi chong bing fang zhi za zhi = Chinese journal of schistosomiasis control	10.16250/j.32.1915.2024241	2025	Excluded	OBJECTIVE: To investigate the epidemiological characteristics of reported echinococcosis cases and their trends in Shaanxi Province from 2016 to 2023, so as to provide insights into optimization of echinococcosis control and surveillance strategies in the province., METHODS: All data pertaining to echinococcosis cases in Shaanxi Province from 2016 to 2023 were captured from China's National Notif…
HSXSAPD9	2025	Ewald, Louisa; LeGrand, Kate E; Ugo-Ike, Claire-Lorentz; Honeycutt, Sally; Hall, Jennifer L; Gakidou, Emmanuela; Mokdad, Ali H; Roth, Gregory A	Validation of a Novel Method to Evaluate Community-Based Interventions That Improve Access to Fruits and Vegetables.	International journal of environmental research and public health	10.3390/ijerph22020312	2025	Ewald, Louisa; LeGrand, Kate E; Ugo-Ike, Claire-Lorentz; Honeycutt, Sally; Hall, Jennifer L; Gakidou, Emmanuela; Mokdad, Ali H; Roth, Gregory A	Validation of a Novel Method to Evaluate Community-Based Interventions That Improve Access to Fruits and Vegetables.	International journal of environmental research and public health	10.3390/ijerph22020312	2025	Excluded	BACKGROUND: Current evaluation tools are inadequate for assessing the impact of small-scale interventions, such as farmer's markets or community meal programs, on fruit and vegetable consumption. This study analyzes the pilot data of a novel tool designed to evaluate community-based programs' impact on fruit and vegetable consumption. Our research addresses the gap in effective evaluation methods…
AJM43S4I	2025	Agarwal, Jyoti; Sharma, Sachin; Madan, Parul; Vishnoi, Ankit; Narooka, Preeti	Computer intelligence based model for mental health detection among Indian farming communities.	Scientific reports	10.1038/s41598-025-21724-w	2025	Agarwal, Jyoti; Sharma, Sachin; Madan, Parul; Vishnoi, Ankit; Narooka, Preeti	Computer intelligence based model for mental health detection among Indian farming communities.	Scientific reports	10.1038/s41598-025-21724-w	2025	Included	Mental health challenges among Indian farmers are a critical yet under reviewed public health problem, especially in rural areas where access to men's health professionals is limited. Stress from crop failure, fluctuating prices, debt, and poor social support often lead to deterioration in well-being. Traditional survey methods have been used to measure stress but are limited by manual interpreta…															1	1				India		IND	India	South Asia	Lower middle income	0	21
FZNA63R2	2025	Chennapragada, Lakshmi; Kandlur, Raksha; Pushpanadh, Sreelakshmi; Shailendra Aragula, Shreya; Kilby, Daniel J; Richardson-Vejlgaard, Randall	A study of attitudes and experiences relating to alcohol use in a community of family farmers from Southern India.	Journal of ethnicity in substance abuse	10.1080/15332640.2023.2248032	2025	Chennapragada, Lakshmi; Kandlur, Raksha; Pushpanadh, Sreelakshmi; Shailendra Aragula, Shreya; Kilby, Daniel J; Richardson-Vejlgaard, Randall	A study of attitudes and experiences relating to alcohol use in a community of family farmers from Southern India.	Journal of ethnicity in substance abuse	10.1080/15332640.2023.2248032	2025	Included	Problematic drinking is found to be common among Indian farmers. This study aims to improve our understanding of the causes, consequences, and culture surrounding drinking in Indian farming communities. 36 semi-structured interviews with male and female farmers were thematically analyzed. Problematic drinking in male farmers was found to significantly impact farmer's relationships, work, finances…															1		1			India		IND	India	South Asia	Lower middle income	0	22
HXBHLL36	2025	Melese, Daniel; Asfaw, Zemede; Woldu, Zerihun; Warkineh, Bikila; Amare, Endale; McAlvay, Alex C; Ruelle, Morgan	Mixed teff (Eragrostis tef, Poaceae) cultivation and consumption among smallholder farmers in South Wollo Zone, Ethiopia.	Journal of ethnobiology and ethnomedicine	10.1186/s13002-025-00776-2	2025	Melese, Daniel; Asfaw, Zemede; Woldu, Zerihun; Warkineh, Bikila; Amare, Endale; McAlvay, Alex C; Ruelle, Morgan	Mixed teff (Eragrostis tef, Poaceae) cultivation and consumption among smallholder farmers in South Wollo Zone, Ethiopia.	Journal of ethnobiology and ethnomedicine	10.1186/s13002-025-00776-2	2025	Excluded	BACKGROUND: Indigenous cropping systems were often developed with a focus on resilience. For example, farmers in many parts of the world have traditionally grown crop varietal mixtures to mitigate risks of crop failure due to drought, pests, and disease. However, crop varietal mixtures are threatened by policies encouraging farmers to plant homogenous, single-variety cropping systems, which are m…
HYYJZBDJ	2025	Rofiansyah, Wizman; Zalianty, Fayza Rizka; La Ito, Firman Ahmad; Wijayanto, Inung; Ryanu, Harfan Hian; Irawati, Indrarini Dyah	IoT-based control and monitoring system for hydroponic plant growth using image processing and mobile applications.	PeerJ. Computer science	10.7717/peerj-cs.2763	2025	Rofiansyah, Wizman; Zalianty, Fayza Rizka; La Ito, Firman Ahmad; Wijayanto, Inung; Ryanu, Harfan Hian; Irawati, Indrarini Dyah	IoT-based control and monitoring system for hydroponic plant growth using image processing and mobile applications.	PeerJ. Computer science	10.7717/peerj-cs.2763	2025	Excluded	The HydroFarm project presents an innovative IoT-based control and monitoring system for hydroponic plant growth, integrating advanced image processing techniques and mobile applications to enhance urban farming practices. This system addresses critical challenges faced by urban farmers, such as limited space and the need for precise environmental management. By employing a comprehensive approach…
HYZRP44I	2025	Chumsang, Patidpong; Singhla, Tawatchai; Chaisowwong, Warangkhana	Qualitative Risk Assessment of Foot-and-Mouth Disease Virus Introduction and Transmission to Dairy Farms via Raw Milk Transportation in Thailand: A Scenario-Based Approach.	Veterinary sciences	10.3390/vetsci12070623	2025	Chumsang, Patidpong; Singhla, Tawatchai; Chaisowwong, Warangkhana	Qualitative Risk Assessment of Foot-and-Mouth Disease Virus Introduction and Transmission to Dairy Farms via Raw Milk Transportation in Thailand: A Scenario-Based Approach.	Veterinary sciences	10.3390/vetsci12070623	2025	Excluded	Foot-and-mouth disease (FMD) significantly impacts global livestock industries, with raw milk transportation posing a recognized pathway for viral dissemination, particularly in endemic regions. This study aimed to evaluate the risk of FMD virus (FMDV) introduction and transmission to dairy farms via raw milk transportation in Ban Thi District, Thailand. A qualitative risk assessment methodology,…
I2C83GIW	2025	Hanschu, Jakob A; Bendixsen, Casper G	Assessment of a Gas Monitor Distribution Program in Rural Wisconsin.	Journal of agromedicine	10.1080/1059924X.2025.2468401	2025	Hanschu, Jakob A; Bendixsen, Casper G	Assessment of a Gas Monitor Distribution Program in Rural Wisconsin.	Journal of agromedicine	10.1080/1059924X.2025.2468401	2025	Excluded	OBJECTIVES: Manure gases are deadly agricultural hazards that recently caused the deaths of two manure haulers and rural firefighters in New York in June 2024. This study had two objectives: 1) survey fire departments to learn about their use and promotion of four gas monitors in rural communities; 2) assess the Four Gas Monitor Program, a gas monitor distribution program in rural Wisconsin that …
I432D4LY	2025	Cannady, Ryan T; Yoder, Aaron; Miller, Jeffrey; Crosby, Kaitlyn; Kintziger, Kristina W	Understanding and perceiving heat stress risk control: Critical insights from agriculture workers.	Journal of occupational and environmental hygiene	10.1080/15459624.2024.2439812	2025	Cannady, Ryan T; Yoder, Aaron; Miller, Jeffrey; Crosby, Kaitlyn; Kintziger, Kristina W	Understanding and perceiving heat stress risk control: Critical insights from agriculture workers.	Journal of occupational and environmental hygiene	10.1080/15459624.2024.2439812	2025	Excluded	Software-driven wearable technologies are emerging as a control for heat-related illnesses. Such devices collect biometric data and estimate risk noninvasively. However, little is known about workplace implementation strategies and stakeholder acceptance of the devices. As part of a mixed-methods pilot study to evaluate the feasibility of wearable technologies, the authors invited six agricultura…
I8J5HDRA	2025	Manoharan, Devaprakash; Ramachandran, Thirumalaivasan; Vijayakumar, Kevin Kumar; Sekar, Jinendiran; Rajaram, Shyam Kumar; Natesan, Sivakumar	Insights into biosynthesis, regulation, and functional potentials of exopolysaccharide from Leptolyngbya sp. MKU-05.	World journal of microbiology & biotechnology	10.1007/s11274-025-04711-1	2025	Manoharan, Devaprakash; Ramachandran, Thirumalaivasan; Vijayakumar, Kevin Kumar; Sekar, Jinendiran; Rajaram, Shyam Kumar; Natesan, Sivakumar	Insights into biosynthesis, regulation, and functional potentials of exopolysaccharide from Leptolyngbya sp. MKU-05.	World journal of microbiology & biotechnology	10.1007/s11274-025-04711-1	2025	Excluded	Cyanobacterial exopolysaccharides (EPS) are natural biopolymers with substantial applications in the nutraceutical and food industries. This work included the isolation of a freshwater cyanobacterium, Leptolyngbya sp. MKU-05, and the optimization of its exopolysaccharide synthesis by response surface methodology. A central composite rotatable design yielded a maximum EPS production of 567.3mg L- …
IANJYCZW	2025	Prachee, Tayaba Cheragee; Biswas, Md Rasel; Islam, Saiful	Exploring the socioeconomic determinants of dietary diversity in rural Bangladesh: A longitudinal study.	PloS one	10.1371/journal.pone.0317623	2025	Prachee, Tayaba Cheragee; Biswas, Md Rasel; Islam, Saiful	Exploring the socioeconomic determinants of dietary diversity in rural Bangladesh: A longitudinal study.	PloS one	10.1371/journal.pone.0317623	2025	Excluded	Despite significant progress in food and nutrition security over the past few decades, Bangladesh continues to face challenges, especially in rural areas. This study investigates the relationship between socioeconomic determinants and household dietary diversity using three waves of nationally representative longitudinal data from the Bangladesh Integrated Household Survey (2011/2012, 2015, and 2…
IB3KV43E	2025	Rouhi, Faezeh; Chadeganipour, Mostafa; Shadzi, Shahla; Chadeganipour, AmirShayan	Update on the epidemiology of dermatophytosis in Isfahan, Iran over the past decade.	European journal of clinical microbiology & infectious diseases : official publication of the European Society of Clinical Microbiology	10.1007/s10096-025-05286-3	2025	Rouhi, Faezeh; Chadeganipour, Mostafa; Shadzi, Shahla; Chadeganipour, AmirShayan	Update on the epidemiology of dermatophytosis in Isfahan, Iran over the past decade.	European journal of clinical microbiology & infectious diseases : official publication of the European Society of Clinical Microbiology	10.1007/s10096-025-05286-3	2025	Excluded	BACKGROUND: Dermatophytes, keratinolytic fungi causing tinea (ringworm), are a major global cause of skin infections, affecting 20-25% of the population. This study updates the epidemiological profile of dermatophytosis in Isfahan, Iran, from 2013 to 2023, focusing on prevalence, and species distribution., METHODS: This retrospective study analyzed 22,198 clinical samples from 2013 to 2023 at a r…
IB8HJNNS	2025	Teixeira, Pedro; Ramos, Miguel; Riviere, Rani; Azevedo, Monica; Ferreira, Mario; Cano, Maria Manuela; Vieira, Patricia; Reis, Ligia; Matias, Rui; Rodrigues, Joao; Menezes, Carina; Rosado, Tania; Sequeira, Antonio; Moreira, Olga; Ruppitsch, Werner; Cabal-Rosel, Adriana; Mo, Solveig Solverod; Dias, Elsa; Woegerbauer, Markus; Canica, Manuela; Manageiro, Vera	Genomic epidemiology and resistome dynamics of Enterobacter species in a Portuguese Open Air Laboratory: the emergence of the FRI-8 carbapenemase.	Frontiers in microbiology	10.3389/fmicb.2025.1593872	2025	Teixeira, Pedro; Ramos, Miguel; Riviere, Rani; Azevedo, Monica; Ferreira, Mario; Cano, Maria Manuela; Vieira, Patricia; Reis, Ligia; Matias, Rui; Rodrigues, Joao; Menezes, Carina; Rosado, Tania; Sequeira, Antonio; Moreira, Olga; Ruppitsch, Werner; Cabal-Rosel, Adriana; Mo, Solveig Solverod; Dias, Elsa; Woegerbauer, Markus; Canica, Manuela; Manageiro, Vera	Genomic epidemiology and resistome dynamics of Enterobacter species in a Portuguese Open Air Laboratory: the emergence of the FRI-8 carbapenemase.	Frontiers in microbiology	10.3389/fmicb.2025.1593872	2025	Excluded	Interconnected reservoirs contribute to the global spread of antimicrobial resistance (AMR), including carbapenem- and colistin-resistant Enterobacterales, highlighting the need for a One Health approach. We assessed the genomic epidemiology, diversity and AMR mechanisms of Enterobacter spp. across interconnected human, animal, plant, and environmental reservoirs in a Portuguese Open Air Laborato…
ISHR7UFK	2025	Moumenihelali, Hadi; Amooghli-Tabari, Mehrdad	Inhibitors of the application of integrated pest management knowledge acquired from extension-training courses.	Pest management science	10.1002/ps.8788	2025	Moumenihelali, Hadi; Amooghli-Tabari, Mehrdad	Inhibitors of the application of integrated pest management knowledge acquired from extension-training courses.	Pest management science	10.1002/ps.8788	2025	Excluded	BACKGROUND: Agricultural extension and education play a crucial role in knowledge transfer to farmers. However, extension-training systems consistently face the challenge of farmers not practically applying the knowledge learned from these courses. This study therefore aimed to identify the underlying components of the inhibitors associated with the practical application of knowledge learned in e…
IWCGVEGD	2025	Evarts, Jonathan S; Werth, Harmony S; Riley, Brian J; Carlson, Krista; Simpson, Michael F	Phosphate-Based Approaches for Dechlorination and Treatment of Salt Waste from Electrochemical Processing of Used Nuclear Fuel: A Perspective on Recent Work.	ACS omega	10.1021/acsomega.5c08801	2025	Evarts, Jonathan S; Werth, Harmony S; Riley, Brian J; Carlson, Krista; Simpson, Michael F	Phosphate-Based Approaches for Dechlorination and Treatment of Salt Waste from Electrochemical Processing of Used Nuclear Fuel: A Perspective on Recent Work.	ACS omega	10.1021/acsomega.5c08801	2025	Excluded	Phosphate-based reagents are being considered by the U.S. Department of Energy (DOE) Office of Nuclear Energy to process halide salt-based nuclear wastes for stabilization prior to disposal. As evidenced by the Experimental Breeder Reactor-II (EBR-II) project, electrochemical processing (pyroprocessing) can be employed to recover uranium and other actinides for reintegration into the nuclear fuel…
IXDLCQX9	2025	Moro, Angela M; Brucker, Natalia; Goethel, Gabriela; Flesch, Ingrid; Nascimento, Sabrina; Charao, Mariele; Gauer, Bruna; Sauer, Elisa; Cestonaro, Larissa V; Vicozzi, Gabriel Pedroso; Gioda, Adriana; Saint'Pierre, Tatiana D; Arbo, Marcelo D; Garcia, Ingrid; Cattani, Shanda A; Petrecelli, Rodrigo R; Martins, Mirkos Ortiz; Garcia, Solange Cristina	The Influence of Blood Titanium Levels on DNA Damage in Brazilian Workers Occupationally Exposed to Different Chemical Agents.	Biological trace element research	10.1007/s12011-024-04472-2	2025	Moro, Angela M; Brucker, Natalia; Goethel, Gabriela; Flesch, Ingrid; Nascimento, Sabrina; Charao, Mariele; Gauer, Bruna; Sauer, Elisa; Cestonaro, Larissa V; Vicozzi, Gabriel Pedroso; Gioda, Adriana; Saint'Pierre, Tatiana D; Arbo, Marcelo D; Garcia, Ingrid; Cattani, Shanda A; Petrecelli, Rodrigo R; Martins, Mirkos Ortiz; Garcia, Solange Cristina	The Influence of Blood Titanium Levels on DNA Damage in Brazilian Workers Occupationally Exposed to Different Chemical Agents.	Biological trace element research	10.1007/s12011-024-04472-2	2025	Excluded	Occupational exposure to pollutants may cause health-damaging effects in humans. Genotoxicity assays can be used to detect the toxic effects of pollutants. In the present study, we evaluated genetic damage in three populations occupationally exposed to benzene, pyrenes, and agrochemicals and assessed the possible influence of titanium (Ti) co-exposure. A total of 275 subjects were enrolled in thi…
IXSHC2WM	2025	Madar, Umesh; Bhat, Shivanand S; Shinde, Smita; Thangadurai, Devarajan; Chippalakatti, Pavitra; Banapurmath, N R; Badruddin, Irfan Anjum; Kamangar, Sarfaraz	A comprehensive analysis of nutritional, phytochemical, and antioxidant benefits of an underutilized fruit Tetrastigma leucostaphylum.	Scientific reports	10.1038/s41598-025-93271-3	2025	Madar, Umesh; Bhat, Shivanand S; Shinde, Smita; Thangadurai, Devarajan; Chippalakatti, Pavitra; Banapurmath, N R; Badruddin, Irfan Anjum; Kamangar, Sarfaraz	A comprehensive analysis of nutritional, phytochemical, and antioxidant benefits of an underutilized fruit Tetrastigma leucostaphylum.	Scientific reports	10.1038/s41598-025-93271-3	2025	Excluded	Wild edible plants significantly contribute to the diets and nutrition of rural communities in many countries. Tetrastigma spp are well-known for their ethno medicinal, nutritional and culinary importance in the rural communities. It is important to put it under scientific investigation to provide deep understanding on the biochemical composition to reveal its importance in commercializing the fr…
J3QZ54VT	2025	Yang, Rulan; Sun, Zheng; Gong, Yu; Zhou, Peng; Zhang, Xinping; Wang, Jie; Dong, Qiang; Gao, Fei	The impact of nutrient deficiency on the structure of soil microbial communities within a double-cropping system.	Frontiers in plant science	10.3389/fpls.2025.1487687	2025	Yang, Rulan; Sun, Zheng; Gong, Yu; Zhou, Peng; Zhang, Xinping; Wang, Jie; Dong, Qiang; Gao, Fei	The impact of nutrient deficiency on the structure of soil microbial communities within a double-cropping system.	Frontiers in plant science	10.3389/fpls.2025.1487687	2025	Excluded	In the North China Plain, it is common for farmers to regularly clear crop residues from their fields. The prevalent practice of fertilization in this region continues to depend heavily on the use of compound fertilizers. Howere , long-term single fertilizer application has become the norm in the present agricultural production, which not only destroys the crop rotation system but also negatively…
J495VPHG	2025	Paarlberg, Alfred; Sena, Guillermo; Loc, Ho Huu; Schultner, Jannik	Understanding Stakeholder Perspectives on the Implementation and Management of Riparian Buffer Zones in the Santa Lucia River Basin, Uruguay.	Environmental management	10.1007/s00267-025-02230-1	2025	Paarlberg, Alfred; Sena, Guillermo; Loc, Ho Huu; Schultner, Jannik	Understanding Stakeholder Perspectives on the Implementation and Management of Riparian Buffer Zones in the Santa Lucia River Basin, Uruguay.	Environmental management	10.1007/s00267-025-02230-1	2025	Excluded	Riparian buffer zones are essential nature-based solutions for protecting freshwater ecosystems globally, yet their implementation faces challenges in balancing ecological, agricultural, and social needs. In the Santa Lucia River Basin (SLRB) in Uruguay, these buffers are critical for improving water quality but face issues like low compliance and limited awareness of the policy in place. We expl…
J4RTLJ6T	2025	Zhao, Hongkun; Yang, Yaofeng; Chen, Yajuan; Yu, Huyang; Chen, Zhuo; Yang, Zhenwei	Configuration analysis of crop-pollination service management: a novel insight from the theory of planned behavior.	PloS one	10.1371/journal.pone.0326226	2025	Zhao, Hongkun; Yang, Yaofeng; Chen, Yajuan; Yu, Huyang; Chen, Zhuo; Yang, Zhenwei	Configuration analysis of crop-pollination service management: a novel insight from the theory of planned behavior.	PloS one	10.1371/journal.pone.0326226	2025	Excluded	As the crisis of crop-pollination service increasingly gains global attention, improving crop-pollination service management (CPSM) has become a key challenge to achieve sustainable agriculture and safeguard food supply. Given that farmers are directly responsible for making decisions and managing agriculture, strategies for promoting CPSM should consider their perceptions, knowledge and role in …
J78VGC9I	2025	Verma, Madhur; Sidana, Shivani; Kumar, Prakash; Singh, Omna; Esht, Vandana; Balasubramanian, Karthick; Kapoor, Nitin; Kakkar, Rakesh; Kalra, Sanjay	Distress and coping mechanisms among people with diabetes: cross-sectional assessment from an NCD screening clinic of a tertiary care hospital in North India.	Diabetology & metabolic syndrome	10.1186/s13098-025-01603-0	2025	Verma, Madhur; Sidana, Shivani; Kumar, Prakash; Singh, Omna; Esht, Vandana; Balasubramanian, Karthick; Kapoor, Nitin; Kakkar, Rakesh; Kalra, Sanjay	Distress and coping mechanisms among people with diabetes: cross-sectional assessment from an NCD screening clinic of a tertiary care hospital in North India.	Diabetology & metabolic syndrome	10.1186/s13098-025-01603-0	2025	Excluded	BACKGROUND: Of the numerous complications encountered by people with diabetes (PWD), the effect on mental health is concerning. Within mental health, diabetes distress (DD) occurs when a patient has unfavourable emotional stress while managing their condition, which can be managed by coping strategies but are less studied together in Indian settings. So, the present study aimed to determine the p…
J8PDYWRP	2025	Jang, Yoon Jeong; Yun, Dabin; Shin, Wonyoung; Goo, Changrim; Song, Chul Min; Han, Koeun; Kim, Seolah; Kim, Do-Sun; Lee, Seonghee; Oh, Youngjae	Integrative Machine Learning Approaches for Identifying Loci Associated with Anthracnose Resistance in Strawberry.	Plants (Basel, Switzerland)	10.3390/plants14182889	2025	Jang, Yoon Jeong; Yun, Dabin; Shin, Wonyoung; Goo, Changrim; Song, Chul Min; Han, Koeun; Kim, Seolah; Kim, Do-Sun; Lee, Seonghee; Oh, Youngjae	Integrative Machine Learning Approaches for Identifying Loci Associated with Anthracnose Resistance in Strawberry.	Plants (Basel, Switzerland)	10.3390/plants14182889	2025	Excluded	Anthracnose, predominantly caused by Colletotrichum fructicola, severely reduces yield in Fragaria x ananassa production. We assessed ensemble machine learning (ML) frameworks to improve genomic prediction (GP) of resistance using a training population of 300 individuals from six full-sib families. Genotyping with the Axiom R 50K FanaSNP array and phenotyping by AUDPC after artificial inoculation…
JFVGBJJY	2025	Melese, Meseretu; Getachew, Bereket; Woldemeskel, Endalkachew; Gunnabo, Ashenafi Hailu	Legume integration in smallholder farming systems for food security and resilience to climate change.	PloS one	10.1371/journal.pone.0327727	2025	Melese, Meseretu; Getachew, Bereket; Woldemeskel, Endalkachew; Gunnabo, Ashenafi Hailu	Legume integration in smallholder farming systems for food security and resilience to climate change.	PloS one	10.1371/journal.pone.0327727	2025	Excluded	A random sample of 847 households (HHs) in southern Ethiopia was used to assess the impact of HH characteristics, land and livestock ownership, seasonal variations, and agricultural challenges on cereals and legumes, crucial to community livelihoods. A structured survey was integrated into the ODK data collection tool, validated, and used with trained agricultural agents, and analyzed using an R …
JFXCP7XP	2025	Aries Marchington, Michelle; Gasvoda, Hope; Michelotti, Makayla; Rodriguez-Caro, Fernando; Gooman, Ashley; Perez, Anna; Hensley-McBain, Tiffany	APOE genotype and sex drive microbiome divergence after microbiome standardization in APOE-humanized mice.	mSphere	10.1128/msphere.00429-25	2025	Aries Marchington, Michelle; Gasvoda, Hope; Michelotti, Makayla; Rodriguez-Caro, Fernando; Gooman, Ashley; Perez, Anna; Hensley-McBain, Tiffany	APOE genotype and sex drive microbiome divergence after microbiome standardization in APOE-humanized mice.	mSphere	10.1128/msphere.00429-25	2025	Excluded	The APOE4 allele is the greatest known genetic factor for sporadic or late-onset Alzheimer's Disease (LOAD). Gut microbiome (GMB) dysbiosis can lead to poorer outcomes in disease. The intersection of sex, APOE genotype, inflammation, and gut microbiota is incompletely understood. Previous studies in humans and humanized APOE mice have demonstrated APOE-genotype-specific differences in the GMB. Ho…
JGGMQB4W	2025	Watowich, Marina M; Brassington, Layla; Longtin, Amy; Wang, Selina; Rossow, Ryan; Reinhardt, Kathleen D; John, Echwa; Kahumbu, John C; Kinyua, Patricia; Lopurudoi, Anjelina; Lotukoi, Francis; Miano, Charles; Muhoya, Benjamin; Mukoma, Boniface; Huat, Tan Bee Ting A/P Tan Boon; Tam, Kar Lye; Lim, Yvonne A L; Martins, Dino; Njeru, Sospeter Ngoci; Ng, Kee Seong; Venkataraman, Vivek V; Wallace, Ian J;…	Urbanization exacerbates age-associated declines in cardiometabolic health in Turkana and Orang Asli.	medRxiv : the preprint server for health sciences	10.1101/2025.06.06.25329160	2025	Watowich, Marina M; Brassington, Layla; Longtin, Amy; Wang, Selina; Rossow, Ryan; Reinhardt, Kathleen D; John, Echwa; Kahumbu, John C; Kinyua, Patricia; Lopurudoi, Anjelina; Lotukoi, Francis; Miano, Charles; Muhoya, Benjamin; Mukoma, Boniface; Huat, Tan Bee Ting A/P Tan Boon; Tam, Kar Lye; Lim, Yvonne A L; Martins, Dino; Njeru, Sospeter Ngoci; Ng, Kee Seong; Venkataraman, Vivek V; Wallace, Ian J;…	Urbanization exacerbates age-associated declines in cardiometabolic health in Turkana and Orang Asli.	medRxiv : the preprint server for health sciences	10.1101/2025.06.06.25329160	2025	Excluded	Declines in cardiometabolic health among older individuals are so ubiquitous in Western, high-income countries that non-communicable diseases (NCDs) like type 2 diabetes, hypertension, and cardiovascular disease have been termed "diseases of aging". In contrast, research from non-industrial contexts has found low rates of cardiometabolic NCDs in old age, suggesting protective effects of lifestyle…
JMBWEH4H	2025	Jahangir, Mujtaba Akram; Muneeb, Muhammad; Iqbal, Muhammad Farooq; Hussain, Syeda Maryam; Habib, Syed Sohail; Ahmad, Sohail; Abass, Kasim Sakran; Mukhtar, Nasir; Alhotan, Rashed A; Al Sulaiman, Ali R; Abudabos, Ala E	Organic Glycinate Trace Minerals Improve Hatchability, Bone and Eggshell Breaking Strength, and Mineral Uptake During Late Laying Cycle in Layer Breeders.	Veterinary sciences	10.3390/vetsci12100927	2025	Jahangir, Mujtaba Akram; Muneeb, Muhammad; Iqbal, Muhammad Farooq; Hussain, Syeda Maryam; Habib, Syed Sohail; Ahmad, Sohail; Abass, Kasim Sakran; Mukhtar, Nasir; Alhotan, Rashed A; Al Sulaiman, Ali R; Abudabos, Ala E	Organic Glycinate Trace Minerals Improve Hatchability, Bone and Eggshell Breaking Strength, and Mineral Uptake During Late Laying Cycle in Layer Breeders.	Veterinary sciences	10.3390/vetsci12100927	2025	Excluded	This study evaluated the effects of replacing inorganic trace minerals with organic glycinate forms at two inclusion levels in layer breeders during the late laying cycle over 6 weeks (66 to 72 weeks of age). For this, a total of 180 layer breeders (162 hens and 18 males; Lohmann LSL Ultralite) were randomly divided into three treatment groups having six replicates of nine hens each and one male …
JP5YSQRA	2025	Shimrah, Chonsing; Goswami, Vaidehi; Devi, Tongbram Sarika; Chandel, Shivani	Association of handgrip strength with various anthropometric variables and musculoskeletal disorders among the Jat farmers of Haryana.	Anthropologischer Anzeiger; Bericht uber die biologisch-anthropologische Literatur	10.1127/anthranz/2024/1725	2025	Shimrah, Chonsing; Goswami, Vaidehi; Devi, Tongbram Sarika; Chandel, Shivani	Association of handgrip strength with various anthropometric variables and musculoskeletal disorders among the Jat farmers of Haryana.	Anthropologischer Anzeiger; Bericht uber die biologisch-anthropologische Literatur	10.1127/anthranz/2024/1725	2025	Included	Background and aim: The handgrip strength test is mostly used as a proxy test of overall muscle strength and is associated with increased mortality and physical disability. Handgrip strength is affected by various factors, such as age, Height, weight, and BMI. This study aimed to investigate the association between handgrip strength, anthropometric variables, and musculoskeletal disorders among J…							1		1											India		IND	India	South Asia	Lower middle income	0	23
JSXNS46P	2025	Tendwa, Maureen Bilinga; Appidi, Tejaswini; Chitsunge, Brylyne; Moreau, Michele; Okole, Blessed; Kalombo, Lonji; Mallum, Abba; Ngoma, Twalib; Weadock, Daniel P; Tanifum, Eric; Erridge, Simon; Sodergren, Mikael; Sims, Rob; Johnson, Calvin; Toyang, Ngeh; Lowe, Henry; Ziberi, Bashkim; Richner, Luc; Carrillo, Sandra; Avery, Stephen; Pretorius, Judey; Chikwamba, Rachel; Biteghe, Fleury A Nsole; Grinsp…	From farm to bedside: Potential of medical cannabis in global health.	Complementary therapies in medicine	10.1016/j.ctim.2025.103205	2025	Tendwa, Maureen Bilinga; Appidi, Tejaswini; Chitsunge, Brylyne; Moreau, Michele; Okole, Blessed; Kalombo, Lonji; Mallum, Abba; Ngoma, Twalib; Weadock, Daniel P; Tanifum, Eric; Erridge, Simon; Sodergren, Mikael; Sims, Rob; Johnson, Calvin; Toyang, Ngeh; Lowe, Henry; Ziberi, Bashkim; Richner, Luc; Carrillo, Sandra; Avery, Stephen; Pretorius, Judey; Chikwamba, Rachel; Biteghe, Fleury A Nsole; Grinsp…	From farm to bedside: Potential of medical cannabis in global health.	Complementary therapies in medicine	10.1016/j.ctim.2025.103205	2025	Excluded	INTRODUCTION: The growing opioid crisis and persistent global health disparities underscore the urgent need for alternative therapeutic strategies. Cannabis, with its long-standing historical use and recent legislative developments, presents a potentially significant avenue for addressing these challenges. This review examines the evolving landscape of medicinal cannabis, drawing from historical …
JXVF8YFP	2025	Ma, Xiaojuan; Liu, Zhuo; Geng, Yuhui; Zhao, Yuan; Meng, Hua; Chen, Mingbo; Pan, Ting; Pan, Dongfeng; Liang, Peifeng	Changing trends in human brucellosis in pastoral and agricultural China, 2004-2019: a Joinpoint regression analysis.	BMC infectious diseases	10.1186/s12879-025-10561-x	2025	Ma, Xiaojuan; Liu, Zhuo; Geng, Yuhui; Zhao, Yuan; Meng, Hua; Chen, Mingbo; Pan, Ting; Pan, Dongfeng; Liang, Peifeng	Changing trends in human brucellosis in pastoral and agricultural China, 2004-2019: a Joinpoint regression analysis.	BMC infectious diseases	10.1186/s12879-025-10561-x	2025	Excluded	BACKGROUND: The incidence of human brucellosis has risen sharply in China but little is known about trends in pastoral and agricultural areas respectively. This study aimed to analyze the annual and monthly incidence trends of human brucellosis in China from 2004 to 2019. It sought to identify factors contributing to higher incidence rates at specific times and to compare incidence trends across …
L3NV2V9Z	2025	Kariya, Pratik B; Antala, Aishwarya V; Singh, Sweta; Baishya, Simron; Shah, Palak	Exploring Dental Trauma Among Cattle Farmers in Vadodara, Gujarat: Prevalence and Risk Factors.	Dental traumatology : official publication of International Association for Dental Traumatology	10.1111/edt.13038	2025	Kariya, Pratik B; Antala, Aishwarya V; Singh, Sweta; Baishya, Simron; Shah, Palak	Exploring Dental Trauma Among Cattle Farmers in Vadodara, Gujarat: Prevalence and Risk Factors.	Dental traumatology : official publication of International Association for Dental Traumatology	10.1111/edt.13038	2025	Included	BACKGROUND: Traumatic dental injuries (TDI) are a global health concern, affecting millions of people annually. The prevalence of traumatic dental injuries (TDIs) can vary significantly with change in geographic region, occupation, and lifestyle. Animal handlers, such as cattle farmers, are at risk of experiencing TDIs due to their interactions with animals. However, there have been no previous s…							1	1												India		IND	India	South Asia	Lower middle income	0	24
K45VQ68Q	2025	Islam, Ariful; Islam, Monjurul; Sayeed, Md Abu; Ali, Tiasha; Islam, Shariful; Islam, Khondoker Shahriar; Khan, Md Arif; Khan, A K M Dawlat; Hasan, Md Mehedi; Noman, Md Zulqarnine Ibne; Mamun, Abdullah-Al; Choudhury, Shusmita Dutta; Hassan, Mohammad Mahmudul; Shirin, Tahmina; Forwood, Jade K	Assessment of biosecurity practices and risk factors for avian influenza outbreaks in commercial poultry farms in Bangladesh.	Scientific reports	10.1038/s41598-025-25351-3	2025	Islam, Ariful; Islam, Monjurul; Sayeed, Md Abu; Ali, Tiasha; Islam, Shariful; Islam, Khondoker Shahriar; Khan, Md Arif; Khan, A K M Dawlat; Hasan, Md Mehedi; Noman, Md Zulqarnine Ibne; Mamun, Abdullah-Al; Choudhury, Shusmita Dutta; Hassan, Mohammad Mahmudul; Shirin, Tahmina; Forwood, Jade K	Assessment of biosecurity practices and risk factors for avian influenza outbreaks in commercial poultry farms in Bangladesh.	Scientific reports	10.1038/s41598-025-25351-3	2025	Excluded	High pathogenicity avian influenza (HPAI) continues to be a major threat to poultry production in Bangladesh, where poultry is a primary source of affordable protein and outbreaks also pose zoonotic risks to humans. We conducted a cross-sectional study in 331 commercial broiler, layer, and Sonali poultry farms to evaluate biosecurity and farm management practices across different poultry producti…
K55IFBKY	2025	Jamil, Muhammad; Mutinda, Sylvia; Wang, Jian You; Barminga, Damaris; Mwihaki, Agnes; Navangi, Lynet; Okiyo, Teresa O; Patil, Rohit H; Ngatia, Titus; Mudavadi, Patrick; Runo, Steven; Al-Babili, Salim	Evaluation of formulated strigolactone analogs for Striga management in Kenyan agriculture.	Journal of agriculture and food research	10.1016/j.jafr.2025.101921	2025	Jamil, Muhammad; Mutinda, Sylvia; Wang, Jian You; Barminga, Damaris; Mwihaki, Agnes; Navangi, Lynet; Okiyo, Teresa O; Patil, Rohit H; Ngatia, Titus; Mudavadi, Patrick; Runo, Steven; Al-Babili, Salim	Evaluation of formulated strigolactone analogs for Striga management in Kenyan agriculture.	Journal of agriculture and food research	10.1016/j.jafr.2025.101921	2025	Excluded	Striga hermonthica, an obligate root parasitic weed affecting cereal crops, poses a significant threat to global food security in Sub-Saharan Africa (SSA). Germination of Striga seed largely relies on signaling molecules released by the host roots, mainly strigolactones (SLs). Suicidal germination is an effective strategy for reducing Striga seed banks in infested soils by applying SL analogs in …
KDNMHB77	2025	Kawuki, Robert; Akpertey, Abraham; Barrera, Santos; Berny Mier Y Teran, Jorge C; Devasia, Jeena; Kraft, Kraig; Akbar, Miftahur Rizqi; Shivalingu, B R; Sseremba, Godfrey; Teixeira, Alexsandro; Rocha, Rodrigo Barros; Ha, Phan Viet; Wibowo, Ari; Humphrey, Tania	Genetic improvement of robusta coffee (Coffea canephora) in the 20th and 21st centuries: prospects for increasing future breeding effectiveness and impact.	Frontiers in plant science	10.3389/fpls.2025.1719980	2025	Kawuki, Robert; Akpertey, Abraham; Barrera, Santos; Berny Mier Y Teran, Jorge C; Devasia, Jeena; Kraft, Kraig; Akbar, Miftahur Rizqi; Shivalingu, B R; Sseremba, Godfrey; Teixeira, Alexsandro; Rocha, Rodrigo Barros; Ha, Phan Viet; Wibowo, Ari; Humphrey, Tania	Genetic improvement of robusta coffee (Coffea canephora) in the 20th and 21st centuries: prospects for increasing future breeding effectiveness and impact.	Frontiers in plant science	10.3389/fpls.2025.1719980	2025	Excluded	Robusta coffee (Coffea canephora), with annual global production ranging from 70 to 76 million bags, has a long history of breeding and crop improvement worldwide. However, breeding efforts to address issues such as subpar farmer profitability and low production per robusta tree still rely on time-consuming approaches that have not changed in decades, making it difficult to respond to evolving ne…
F6J3LIWW	2025	Najafi, Esmail; Khanjani, Narges; Parastar, Saeed; Azizi Shalke, Behnam; Fathzadeh, Yasamin; Nazari, Shahram; Asgari, Esrafil; Najafi Saleh, Hossein	Assessment of pesticide handling and use practices and associated health and safety concerns among rice farmers, in Northern Iran.	Scientific reports	10.1038/s41598-025-09624-5	2025	Najafi, Esmail; Khanjani, Narges; Parastar, Saeed; Azizi Shalke, Behnam; Fathzadeh, Yasamin; Nazari, Shahram; Asgari, Esrafil; Najafi Saleh, Hossein	Assessment of pesticide handling and use practices and associated health and safety concerns among rice farmers, in Northern Iran.	Scientific reports	10.1038/s41598-025-09624-5	2025	Included	Examination of farmers' behaviors regarding pesticide application is crucial because of their influential impacts on exposure levels and general health. This research assessed pesticide-related behaviors among 151 rice farmers in Gilan Province, Iran, with a focus on their behaviors before, during, and after pesticide spraying and related health symptoms. The findings indicated that government ag…							1			1										Iran		IRN	Iran, Islamic Rep.	Middle East & North Africa	Upper middle income	0	25
KLAIP3EF	2025	Maganira, Justine Daudi; Makwinya, Noel Mark; Mwang'onde, Beda John	Seroprevalence and risk factors of porcine cysticercosis in Mpwapwa district, eastern-Central Tanzania.	Parasite epidemiology and control	10.1016/j.parepi.2025.e00445	2025	Maganira, Justine Daudi; Makwinya, Noel Mark; Mwang'onde, Beda John	Seroprevalence and risk factors of porcine cysticercosis in Mpwapwa district, eastern-Central Tanzania.	Parasite epidemiology and control	10.1016/j.parepi.2025.e00445	2025	Excluded	Porcine cysticercosis, caused by the larval stage of Taenia species, poses significant health and economic challenges in low and lower-middle-income regions. This study assessed the seroprevalence and risk factors associated with the transmission of porcine cysticercosis in Mpwapwa District, eastern-central Tanzania, using a commercial antigen enzyme linked immunosorbent assay (Ag- ELISA). A cros…
KR7F2YG5	2025	Mallasandra, Arjun Balakrishna; Bandi, Haritha	Enhancing diabetic foot management in rural India through continuous glucose monitoring (CGM) technology: A case series.	Journal of family medicine and primary care	10.4103/jfmpc.jfmpc_1961_24	2025	Mallasandra, Arjun Balakrishna; Bandi, Haritha	Enhancing diabetic foot management in rural India through continuous glucose monitoring (CGM) technology: A case series.	Journal of family medicine and primary care	10.4103/jfmpc.jfmpc_1961_24	2025	Excluded	Background: Diabetes mellitus is a prevailing health concern in rural India, with its associated complications, notably diabetic foot ulcers, contributing to significant morbidity and mortality. This journal delves into the potential of continuous glucose monitoring (CGM) technology to revolutionize the management of diabetic foot complications within the context of rural India. The resource cons…
KS7XTBUZ	2025	Handa, Hideo; Sugiyama, Atsuhiko; Yokota, Hajime; Kuwabara, Satoshi	Listeria rhombencephalitis with trigeminal nerve enhancement on post-contrast T1-weighted imaging in a 21-year-old cattle breeder woman.	Journal of clinical neuroscience : official journal of the Neurosurgical Society of Australasia	10.1016/j.jocn.2025.111536	2025	Handa, Hideo; Sugiyama, Atsuhiko; Yokota, Hajime; Kuwabara, Satoshi	Listeria rhombencephalitis with trigeminal nerve enhancement on post-contrast T1-weighted imaging in a 21-year-old cattle breeder woman.	Journal of clinical neuroscience : official journal of the Neurosurgical Society of Australasia	10.1016/j.jocn.2025.111536	2025	Excluded
KSVBZCEQ	2025	Al-Khalaifah, Hanan; Tolba, Samar A; Al-Nasser, Afaf; Gouda, Ahmed	Effects of Glutamine Supplementation and Early Cold Conditioning on Cold Stress Adaptability in Broilers.	Animals : an open access journal from MDPI	10.3390/ani15101386	2025	Al-Khalaifah, Hanan; Tolba, Samar A; Al-Nasser, Afaf; Gouda, Ahmed	Effects of Glutamine Supplementation and Early Cold Conditioning on Cold Stress Adaptability in Broilers.	Animals : an open access journal from MDPI	10.3390/ani15101386	2025	Excluded	Cold stress disrupts broiler homeostasis, and a single intervention may be insufficient for protection. This study examined the effects of early cold conditioning (25 +/- 1 degreeC for 3 h at 5 days) and glutamine (Gln) supplementation on broiler thermotolerance during a 16 +/- 1 degreeC cold challenge at 35 days. A 2 x 3 factorial design assigned 360 Cobb-500 broilers to six treatments (six repl…
L369SMTJ	2025	Siddique, Md Abu Ayub; Yang, Cheol-Woo; Chung, Nyunki; Baek, Seung-Min; Baek, Seung-Yun; Jeon, Hyeon-Ho; Kim, Yeon-Soo; Kim, Wan-Soo; Kim, Yong-Joo	Usable time estimation and suitable battery selection for electric tractor considering agricultural operational load.	Scientific reports	10.1038/s41598-025-20517-5	2025	Siddique, Md Abu Ayub; Yang, Cheol-Woo; Chung, Nyunki; Baek, Seung-Min; Baek, Seung-Yun; Jeon, Hyeon-Ho; Kim, Yeon-Soo; Kim, Wan-Soo; Kim, Yong-Joo	Usable time estimation and suitable battery selection for electric tractor considering agricultural operational load.	Scientific reports	10.1038/s41598-025-20517-5	2025	Excluded	This study estimates battery usable time and discharge rates, and selects a suitable battery for a single-motor electric tractor using dynamometer tests and rotary tillage at L-slow, L-fast, and M-slow gear stages. The dynamometer results were validated for rotary tillage to determine a suitable battery for full-day (8 h) operations. In dynamometer tests, battery power consumption for light, medi…
6YM9LXIN	2025	Akkouch, Nisreen Hassan; Halwani, Jalal; Shaarani, Issam	Exploring Pesticide Knowledge, Practices, and Health Perceptions Among Farmers in Akkar, Lebanon.	International journal of environmental research and public health	10.3390/ijerph22020260	2025	Akkouch, Nisreen Hassan; Halwani, Jalal; Shaarani, Issam	Exploring Pesticide Knowledge, Practices, and Health Perceptions Among Farmers in Akkar, Lebanon.	International journal of environmental research and public health	10.3390/ijerph22020260	2025	Included	BACKGROUND: The unregulated and widespread use of agricultural pesticides in Lebanon has led to critical health and environmental challenges. Small-scale farmers in Akkar, a key agricultural region, are particularly vulnerable due to limited knowledge, unsafe practices, and insufficient access to safety resources., OBJECTIVES: This study evaluates the knowledge, practices, and perceived health im…							1			1										Lebanon		LBN	Lebanon	Middle East & North Africa	Lower middle income	0	26
SYMRVZ75	2025	Santillan-Carvantes, Patricia; Tauro, Alejandra; Balvanera, Patricia; Requena-Mullor, Juan Miguel; Castro, Antonio J; Quintas-Soriano, Cristina; Martin-Lopez, Berta	Impact of land transformation, management and governance on subjective wellbeing across social-ecological systems.	Sustainability science	10.1007/s11625-024-01584-5	2025	Santillan-Carvantes, Patricia; Tauro, Alejandra; Balvanera, Patricia; Requena-Mullor, Juan Miguel; Castro, Antonio J; Quintas-Soriano, Cristina; Martin-Lopez, Berta	Impact of land transformation, management and governance on subjective wellbeing across social-ecological systems.	Sustainability science	10.1007/s11625-024-01584-5	2025	Included	Recognizing and understanding the subjective wellbeing (SWB) of individuals is essential for designing effective policies that promote human development and the sustainable management of social-ecological systems (SES). This is particularly important for smallholders, critical stewards of biodiversity who face acute livelihood challenges. This article explores how smallholders inhabiting tropical…																		1		Mexico		MEX	Mexico	Latin America & Caribbean	Upper middle income	0	27
Z8PD7EPP	2025	Flores Gutierrez, Carlos Alfonso; Torres Sanchez, Erandis Dheni; Reyes Uribe, Emmanuel; Cortes Trujillo, Iran; Martinez Cortes, Gabriela; Hernandez Bedolla, Marco Antonio; Salazar Flores, Joel	Potential risk genotypes associated with symptoms of pesticide poisoning based on polymorphisms in the XRCC1 (rs25487 and rs1799782), SOD2 (rs4880), PON1 (rs662) and GSTP1 (rs1695) genes, in farmers in the Cienega region.	Journal of investigative medicine : the official publication of the American Federation for Clinical Research	10.1177/10815589251361367	2025	Flores Gutierrez, Carlos Alfonso; Torres Sanchez, Erandis Dheni; Reyes Uribe, Emmanuel; Cortes Trujillo, Iran; Martinez Cortes, Gabriela; Hernandez Bedolla, Marco Antonio; Salazar Flores, Joel	Potential risk genotypes associated with symptoms of pesticide poisoning based on polymorphisms in the XRCC1 (rs25487 and rs1799782), SOD2 (rs4880), PON1 (rs662) and GSTP1 (rs1695) genes, in farmers in the Cienega region.	Journal of investigative medicine : the official publication of the American Federation for Clinical Research	10.1177/10815589251361367	2025	Included	The variants in the genes involved in the defense mechanisms against pesticide poisoning could be the cause to develop symptoms of poisoning with these substances. In this work, we analyzed polymorphisms in genes that defend against pesticide poisoning in 112 farmers from the Cienega region of Jalisco. We genotyped the variants rs25487 and rs1799782 of the XRCC1 gene, rs28360135 of the XRCC4 gene…							1			1										Mexico		MEX	Mexico	Latin America & Caribbean	Upper middle income	0	28
L5MWB6JM	2025	Alabi, Emmanuel Dayo; Rabiu, Akeem Ganiyu; Adesoji, Ayodele Timilehin	A review of antimicrobial resistance challenges in Nigeria: The need for a one health approach.	One health (Amsterdam, Netherlands)	10.1016/j.onehlt.2025.101053	2025	Alabi, Emmanuel Dayo; Rabiu, Akeem Ganiyu; Adesoji, Ayodele Timilehin	A review of antimicrobial resistance challenges in Nigeria: The need for a one health approach.	One health (Amsterdam, Netherlands)	10.1016/j.onehlt.2025.101053	2025	Excluded	The discovery of penicillin and other antibiotics has revolutionized modern medicine. However, overreliance on antibiotics has led to a global antimicrobial resistance (AMR) crisis, jeopardizing progress made over the past decades. Antimicrobial resistance poses a critical public health challenge, affecting humans, animals, and the environment. The AMR challenge is particularly dire in Nigeria ow…
LESYWASD	2025	Dolapo, Adeola Omotosha; Onyeaka, Helen; Ekwueme, Chiemerie Theresa; Njoagwuani, Esther Ibe; Ayomikun, Olaoluwa Olowe; Ngene, Chidinma Ezinne; Olatunji, Comfort Adeola; Oladunjoye, Iyiola; Michael, Ifeanyi Mazi; Akegbe, Hope; Tamasiga, Phemelo; Ghosh, Soumya	Evaluating Consumer Perceptions and Safety of Genetically Modified Foods in Africa: A Comprehensive Review.	Food science & nutrition	10.1002/fsn3.4730	2025	Dolapo, Adeola Omotosha; Onyeaka, Helen; Ekwueme, Chiemerie Theresa; Njoagwuani, Esther Ibe; Ayomikun, Olaoluwa Olowe; Ngene, Chidinma Ezinne; Olatunji, Comfort Adeola; Oladunjoye, Iyiola; Michael, Ifeanyi Mazi; Akegbe, Hope; Tamasiga, Phemelo; Ghosh, Soumya	Evaluating Consumer Perceptions and Safety of Genetically Modified Foods in Africa: A Comprehensive Review.	Food science & nutrition	10.1002/fsn3.4730	2025	Excluded	Technological advances in the food industry have garnered significant attention, particularly for enhancing sustainability and reducing food insecurity in Africa, especially in sub-Saharan regions where several million people are undernourished. This increasing demand for food, coupled with consumers' desire for diversity and safety, has spurred innovations like Genetically Modified Foods (GMF). …
LH3NBD2M	2025	Mijar, Sanjaya; Pearson, Jennifer; Lutevele, Nathanael; Orsel, Karin	Alberta beef industry stakeholders' perspectives towards adoption of preconditioning practices: A thematic analysis.	Research in veterinary science	10.1016/j.rvsc.2025.105931	2025	Mijar, Sanjaya; Pearson, Jennifer; Lutevele, Nathanael; Orsel, Karin	Alberta beef industry stakeholders' perspectives towards adoption of preconditioning practices: A thematic analysis.	Research in veterinary science	10.1016/j.rvsc.2025.105931	2025	Excluded	Preconditioning offers significant benefits for calf health, performance, and a smoother transition to the feedlot environment, while also helping to reduce antimicrobial use in feedlots. Despite these benefits, the adoption of preconditioning by cow-calf producers, as well as the buying and selling of preconditioned calves by feedlot operators and auctioneers, remains relatively low. However, so…
LMNX8IAA	2025	Mathapo, Madumetja Cyril; Tyasi, Thobela Louis; Mugwabana, Thinawanga Joseph	Breeding objectives and trait preferences of Nguni goat farmers in Limpopo province, South Africa.	Tropical animal health and production	10.1007/s11250-025-04281-2	2025	Mathapo, Madumetja Cyril; Tyasi, Thobela Louis; Mugwabana, Thinawanga Joseph	Breeding objectives and trait preferences of Nguni goat farmers in Limpopo province, South Africa.	Tropical animal health and production	10.1007/s11250-025-04281-2	2025	Excluded	Understanding the farmers production objectives, breeding practices and trait preferences is important in designing and implementing Community-based breeding program (CBBP) for genetic improvement of livestock. Thus, this study assessed production objectives, breeding practices and trait preferences of Nguni goat farmers in four agroecological zones of Limpopo Province, South Africa. Using a part…
LQKYC9TD	2025	Finizio, Antonio; Tosadori, Andrea; Di Guardo, Andrea	Selecting a pesticide leaching indicator for integration into a decision support system at farm scale.	Environmental science and pollution research international	10.1007/s11356-025-36121-z	2025	Finizio, Antonio; Tosadori, Andrea; Di Guardo, Andrea	Selecting a pesticide leaching indicator for integration into a decision support system at farm scale.	Environmental science and pollution research international	10.1007/s11356-025-36121-z	2025	Excluded	The recent EU agricultural policy emphasises enhancing the sustainability of farming by promoting organic practices and the responsible management of chemical inputs such as pesticides. In this context, it is essential to provide farmers with reliable pesticide risk indicators that can be integrated into decision support systems, enabling them to identify optimal pest management strategies, minim…
LRCVWTUV	2025	Gil Perez, Luis Atilio Sr; Hidrogo Ordaz, Erick; Ossa Najera, Iberia Maria; Mendoza, Pablo A; Gonzalez P, Diana Marisol	Extended Reverse Dorsal Metacarpal Artery Flap: A Case Report.	Cureus	10.7759/cureus.91736	2025	Gil Perez, Luis Atilio Sr; Hidrogo Ordaz, Erick; Ossa Najera, Iberia Maria; Mendoza, Pablo A; Gonzalez P, Diana Marisol	Extended Reverse Dorsal Metacarpal Artery Flap: A Case Report.	Cureus	10.7759/cureus.91736	2025	Excluded	We present the case of a 77-year-old male agricultural worker with poorly controlled type 2 diabetes mellitus (HbA1c 9.2%) who experienced a dorsal middle phalanx injury. He was otherwise healthy, with no history of hypertension, peripheral vascular disease, or coronary artery disease. The patient was a non-smoker and was not on anticoagulants, antiplatelet agents, or immunosuppressive drugs at t…
LTYITQX7	2025	Wang, Lu; Liang, Zhenlin; Chai, Zitong; Cong, Wei; Zhu, Lixin; Guo, Zhansheng; Song, Minpeng; Ma, Junyang; Guo, Tingting; Zhang, Wenyu; Zheng, Wenmeng; Jiang, Zhaoyang	Construction and evolution of artificial reef ecosystems: Response and regulation of marine microorganisms.	Environmental pollution (Barking, Essex : 1987)	10.1016/j.envpol.2024.125610	2025	Wang, Lu; Liang, Zhenlin; Chai, Zitong; Cong, Wei; Zhu, Lixin; Guo, Zhansheng; Song, Minpeng; Ma, Junyang; Guo, Tingting; Zhang, Wenyu; Zheng, Wenmeng; Jiang, Zhaoyang	Construction and evolution of artificial reef ecosystems: Response and regulation of marine microorganisms.	Environmental pollution (Barking, Essex : 1987)	10.1016/j.envpol.2024.125610	2025	Excluded	Artificial reefs (ARs) are an important means of improving marine ecological environments and promoting the sustainable use of marine biological resources. After AR deployment, biological communities undergo dynamic changes as species succession and shifts in community structure. As the most sensitive frontier affected by the environment, the complex and dynamic changes of microbial communities p…
LWXQJLL6	2025	Brunecky, Roman; Li, Yudong; Decker, Stephen R; Himmel, Michael E	Advancing continuous enzymatic hydrolysis for improved biomass saccharification.	Biotechnology for biofuels and bioproducts	10.1186/s13068-025-02680-z	2025	Brunecky, Roman; Li, Yudong; Decker, Stephen R; Himmel, Michael E	Advancing continuous enzymatic hydrolysis for improved biomass saccharification.	Biotechnology for biofuels and bioproducts	10.1186/s13068-025-02680-z	2025	Excluded	BACKGROUND: A deployable, continuous enzymatic hydrolysis (CEH) process can address cost and commercialization risks associated with second-generation (Gen2) biorefinery sugar/lignin/ethanol production while contributing to energy supply and security. Developments in commercial enzymatic hydrolysis formulations targeting Gen2 pretreated biomass such as deacetylated mechanically refined (DMR) biom…
LY35T5TW	2025	Msibi, S C; Naidoo, S; Jakobsson, K; Glaser, J; Skinner, B; Naidoo, R N	Work and work exposures in sugarcane farming in Eswatini, Southern Africa.	International archives of occupational and environmental health	10.1007/s00420-025-02140-z	2025	Msibi, S C; Naidoo, S; Jakobsson, K; Glaser, J; Skinner, B; Naidoo, R N	Work and work exposures in sugarcane farming in Eswatini, Southern Africa.	International archives of occupational and environmental health	10.1007/s00420-025-02140-z	2025	Excluded	OBJECTIVE: To describe work practices and exposures among sugarcane farm workers on smallholder cooperatives in eSwatini, being subcontracted (cane cutters) or directly employed (pesticide applicators)., METHODS: Data were collected at mid-harvest using repeated field observations and wet bulb globe temperature (WBGT) measurements. Questionnaires were administered to 267 sugarcane cutters and 125…
LZPWDKKA	2025	Borin, Marcello; Scariolo, Francesco; Cappello Fusaro, Maddalena; Lucchetta, Irene; Sacilotto, Gio Batta; Gazzola, Marco; Bona, Stefano; Barcaccia, Gianni	Genotyping of Commercial European Cannabis Seeds Based on Multiple Mapped Marker Loci: A Comparative Study of Drug and Hemp Varieties.	Plants (Basel, Switzerland)	10.3390/plants14193050	2025	Borin, Marcello; Scariolo, Francesco; Cappello Fusaro, Maddalena; Lucchetta, Irene; Sacilotto, Gio Batta; Gazzola, Marco; Bona, Stefano; Barcaccia, Gianni	Genotyping of Commercial European Cannabis Seeds Based on Multiple Mapped Marker Loci: A Comparative Study of Drug and Hemp Varieties.	Plants (Basel, Switzerland)	10.3390/plants14193050	2025	Excluded	Cannabis sativa L. (2n = 2x = 20) is a widely recognized species within the Cannabaceae family. Despite its utilization for medicinal, recreational, and industrial purposes, alongside its extensive historical background, the number of genetic and biotechnological studies of this plant species has decreased due to legal ramifications and prohibition campaigns associated with its use and cultivatio…
M8V69TPN	2025	Sequeira, Jaison Jeevan; Krishna M, Swathy; van Driem, George; Mustak, Mohammed S; Das, Ranajit	Novel 4400-year-old ancestral component in a tribe speaking a Dravidian language.	European journal of human genetics : EJHG	10.1038/s41431-025-01963-1	2025	Sequeira, Jaison Jeevan; Krishna M, Swathy; van Driem, George; Mustak, Mohammed S; Das, Ranajit	Novel 4400-year-old ancestral component in a tribe speaking a Dravidian language.	European journal of human genetics : EJHG	10.1038/s41431-025-01963-1	2025	Excluded	Research has shown that the present-day population on the Indian subcontinent derives its ancestry from at least three components identified with pre-Indo-Iranian agriculturalists once inhabiting the Iranian plateau, pastoralists originating from the Pontic-Caspian steppe and ancient hunter-gatherer related to the Andamanese Islanders. The present-day Indian gene pool represents a gradient of mix…
M8XGXTYW	2025	Kitagawa, Yui; Oishi, Sayoko; Koshimizu, Karen; Miura, Ryotaro; Hamano, Seizo; Iwata, Hisataka; Shirasuna, Koumei	Differences in the Gut Microbiota in Long-Term Infertile Holstein Repeat Breeder Cows and Healthy Fertile Holstein Cows.	Animals : an open access journal from MDPI	10.3390/ani15182637	2025	Kitagawa, Yui; Oishi, Sayoko; Koshimizu, Karen; Miura, Ryotaro; Hamano, Seizo; Iwata, Hisataka; Shirasuna, Koumei	Differences in the Gut Microbiota in Long-Term Infertile Holstein Repeat Breeder Cows and Healthy Fertile Holstein Cows.	Animals : an open access journal from MDPI	10.3390/ani15182637	2025	Excluded	Repeat breeder (RB) cows are subfertile animals and represent a major issue in the livestock industry. The influence of the gut microbiota on reproductive function and the gut microbiota-gonadal axis has garnered scientific attention. This study aimed to evaluate the relationship between reproductive performance and gut microbiota in Holstein cows, depending on reproductive attempts (number of ar…
M9BW29JE	2025	Wang, Rui; Zhu, Lihuan; Ma, Hao; Song, Meiling; Ma, Guanju; Wang, Baitong; Fu, Lihong; Hao, Jiaojiao; Fu, Guangping; Wang, Junyan; Wang, Qian; Zhu, Kongyang; Yang, Xiaomin; Xu, Yu; Tao, Le; He, Haifeng; Li, Shujin; Jiang, Jianming; Zhang, Wenrui; Wang, Chuan-Chao; Cong, Bin	Genetic Formation of Neolithic Hongshan People and Demic Expansion of Hongshan Culture Inferred From Ancient Human Genomes.	Molecular biology and evolution	10.1093/molbev/msaf139	2025	Wang, Rui; Zhu, Lihuan; Ma, Hao; Song, Meiling; Ma, Guanju; Wang, Baitong; Fu, Lihong; Hao, Jiaojiao; Fu, Guangping; Wang, Junyan; Wang, Qian; Zhu, Kongyang; Yang, Xiaomin; Xu, Yu; Tao, Le; He, Haifeng; Li, Shujin; Jiang, Jianming; Zhang, Wenrui; Wang, Chuan-Chao; Cong, Bin	Genetic Formation of Neolithic Hongshan People and Demic Expansion of Hongshan Culture Inferred From Ancient Human Genomes.	Molecular biology and evolution	10.1093/molbev/msaf139	2025	Excluded	The Hongshan culture, situated at the crossroads of northern and northeast China, represented one of the earliest complex societies in Neolithic East Asia. The remains of Hongshan culture have been found in an area stretching from today's Inner Mongolia Autonomous Region to Liaoning Province, covering an area of over 200,000 square kilometers. However, the question of how Hongshan culture occupie…
MDBGJZ57	2025	Phalakatshela, Takgoa A; Soundy, Puffy; Kubheka, Sanele F; Maboko, Martin M	Impact of Combined Rootstock Cultivar and Grafting Method on Growth, Yield, and Quality of Soilless-Grown Cucumber (Cucumis sativus L.) in a Non-Temperature-Controlled High Tunnel.	Plants (Basel, Switzerland)	10.3390/plants14243792	2025	Phalakatshela, Takgoa A; Soundy, Puffy; Kubheka, Sanele F; Maboko, Martin M	Impact of Combined Rootstock Cultivar and Grafting Method on Growth, Yield, and Quality of Soilless-Grown Cucumber (Cucumis sativus L.) in a Non-Temperature-Controlled High Tunnel.	Plants (Basel, Switzerland)	10.3390/plants14243792	2025	Excluded	Growers rarely use the grafting method on a double-root system due to limited information on the added advantages for increased plant vigour and yield of soilless-grown cucumber (Cucumis sativus L.). The study aimed to investigate the effect of combining rootstock cultivar and the grafting method on the growth, yield, and quality of soilless-grown cucumber in a non-temperature-controlled (NTC) tu…
MJF7LI7Z	2025	Alotibi, Yahya S	A socio-technical agent-based simulation model for predicting smart agriculture adoption dynamics.	Scientific reports	10.1038/s41598-025-27523-7	2025	Alotibi, Yahya S	A socio-technical agent-based simulation model for predicting smart agriculture adoption dynamics.	Scientific reports	10.1038/s41598-025-27523-7	2025	Excluded	Traditional technology adoption models in agriculture fail to adequately capture the complex interplay of socio-technical factors that drive farmer decision-making, resulting in limited predictive accuracy and insufficient understanding of diffusion dynamics. Existing approaches predominantly rely on static econometric frameworks or simplified diffusion models that overlook the dynamic social int…
MKTPFB2H	2025	Creswell, Paul D; Mader, Sara; Modji, Komi K S; McCoy, Katherine E	A Breath of Fresh Air: Pilot Testing Electronic Case Reporting for Public Health Surveillance of Occupational Lung Diseases in Wisconsin.	Journal of public health management and practice : JPHMP	10.1097/PHH.0000000000002147	2025	Creswell, Paul D; Mader, Sara; Modji, Komi K S; McCoy, Katherine E	A Breath of Fresh Air: Pilot Testing Electronic Case Reporting for Public Health Surveillance of Occupational Lung Diseases in Wisconsin.	Journal of public health management and practice : JPHMP	10.1097/PHH.0000000000002147	2025	Excluded	CONTEXT: Public health surveillance plays a crucial role in evaluating disease risk and providing timely evidence to policymakers and the public. However, surveillance of many occupational diseases is limited by existing surveillance infrastructure, which is heavily dependent on laboratory tests., OBJECTIVE: The present pilot study compared case data for 3 occupational lung diseases (ie, silicosi…
N4KJG9XU	2025	Tu, Qingfang; Tang, Shiyong; Huang, Shoucheng	Mitigation of salinity stress via improving growth, chlorophyll contents and antioxidants defense in sunflower with Bacillus pumilis and biochar.	Scientific reports	10.1038/s41598-025-93959-6	2025	Tu, Qingfang; Tang, Shiyong; Huang, Shoucheng	Mitigation of salinity stress via improving growth, chlorophyll contents and antioxidants defense in sunflower with Bacillus pumilis and biochar.	Scientific reports	10.1038/s41598-025-93959-6	2025	Excluded	Increasing salinity stress is a significant challenge in agriculture, affecting 20% of irrigated areas worldwide. It can induce osmotic stress, oxidative stress, and nutrient imbalance in plants. Using rhizobacterial species and biochar can be an effective method to overcome this issue. Bacillus pumilus is a rhizobacteria that can enhance plant salt tolerance, facilitate nutrient solubilization i…
N5RP9BVZ	2025	Joshi, Kamaldeep; Yadav, Yashasvi; Hooda, Sahil; Nandal, Rainu; Singh, Baljinder; Singh, Kashmir; Tuteja, Narendra; Gill, Ritu; Gill, Sarvajeet Singh	Classification of cotton leaf disease using YOLOv8 based k-fold cross validation deep learning method for precision agriculture.	Scientific reports	10.1038/s41598-025-13147-4	2025	Joshi, Kamaldeep; Yadav, Yashasvi; Hooda, Sahil; Nandal, Rainu; Singh, Baljinder; Singh, Kashmir; Tuteja, Narendra; Gill, Ritu; Gill, Sarvajeet Singh	Classification of cotton leaf disease using YOLOv8 based k-fold cross validation deep learning method for precision agriculture.	Scientific reports	10.1038/s41598-025-13147-4	2025	Excluded	Cotton production is a crucial agricultural industry, a raw material source for the textiles sector and a major source of livelihood for more than 30 million farmers globally. The yield and quality of cotton (Gossypium) are influenced by different types of stress and diseases. Deep Learning as a solution for disease prevention, detection, and management can increase the yield, reduce the cost and…
NBKW5ITY	2025	Goya, Luis; Mateos, Raquel	Antioxidant and Anti-inflammatory Effects of Marine Phlorotannins and Bromophenols Supportive of Their Anticancer Potential.	Nutrition reviews	10.1093/nutrit/nuae066	2025	Goya, Luis; Mateos, Raquel	Antioxidant and Anti-inflammatory Effects of Marine Phlorotannins and Bromophenols Supportive of Their Anticancer Potential.	Nutrition reviews	10.1093/nutrit/nuae066	2025	Excluded	Following the goal of optimizing nutrition, the food industry has been continuously working on food reformulation, nutritional patterns, functional foods development, and the general promotion of a healthy lifestyle. To this end, the scientific community has been increasingly investigating natural compounds that could prevent or treat chronic diseases. Phlorotannins and bromophenols are phenolic …
NC9PQF9P	2025	Li, Mao; Xiang, Xin; Gao, Wei; Zhao, Liran; Wang, Zhengguang; Li, Kui	Genome-wide association study reveals candidate genes for body size and reproductive traits in Hu sheep.	Animal bioscience	10.5713/ab.250716	2025	Li, Mao; Xiang, Xin; Gao, Wei; Zhao, Liran; Wang, Zhengguang; Li, Kui	Genome-wide association study reveals candidate genes for body size and reproductive traits in Hu sheep.	Animal bioscience	10.5713/ab.250716	2025	Excluded	Objective: Larger body size and enhanced reproductive performance correlate with increased profitability for sheep farmers. Notably, Hu sheep have smaller statures compared to other meat sheep breeds, necessitating improvement. Moreover, the molecular mechanisms underlying the high fecundity of Hu sheep remain unclear. Body size and reproductive traits are economically important traits in Hu shee…
NCFMKBE6	2025	Yu, Yu; Hu, Xiu-Juan; Fang, Xiao-Man; Wu, Jing	Epidemiology and Treatment Outcomes of Pulmonary Tuberculosis in Dazu District, Chongqing, China, 2005-2024: Surveillance Study.	JMIR public health and surveillance	10.2196/78564	2025	Yu, Yu; Hu, Xiu-Juan; Fang, Xiao-Man; Wu, Jing	Epidemiology and Treatment Outcomes of Pulmonary Tuberculosis in Dazu District, Chongqing, China, 2005-2024: Surveillance Study.	JMIR public health and surveillance	10.2196/78564	2025	Excluded	Background: As a high tuberculosis (TB) burden area in China, Dazu District of Chongqing Municipality contains a large rural population and exhibits typical features of TB endemicity., Objective: This study aimed to analyze the epidemiological characteristics and treatment outcomes of pulmonary tuberculosis (PTB) in Dazu District from 2005 to 2024, with the aim of supporting the optimization of r…
NCU86L76	2025	Wang, Jinbin; Wang, Peijuan; Li, Xiaofei; Cui, Zhengjun; Li, Ling; Hu, Qiang; Qiao, Hang; Zhang, Wei; Wan, Sumei; Chen, Guodong	Optimal row configuration in jujube-cotton intercropping systems increases cotton yield by enhancing growth characteristics and photosynthetically active radiation in arid region.	Frontiers in plant science	10.3389/fpls.2025.1663361	2025	Wang, Jinbin; Wang, Peijuan; Li, Xiaofei; Cui, Zhengjun; Li, Ling; Hu, Qiang; Qiao, Hang; Zhang, Wei; Wan, Sumei; Chen, Guodong	Optimal row configuration in jujube-cotton intercropping systems increases cotton yield by enhancing growth characteristics and photosynthetically active radiation in arid region.	Frontiers in plant science	10.3389/fpls.2025.1663361	2025	Excluded	Background: In southern Xinjiang, intercropping cotton with jujube trees improves resource use efficiency and boosts farmers' economic benefits compared to monoculture jujube systems. However, the optimal row configuration for cotton in jujube-cotton intercropping systems remain unclear., Methods: This study investigated the effects of cotton row configurations [2 rows (IC2), 4 rows (IC4), and 6 …
NEGB7PMI	2025	Gao, Bin; Deng, Haotian; Wang, Yuehua; Zhang, Chunhong; Zhu, Jinyan	Detection methods and control measures of Burkholderia gladioli and its toxins: A review.	Journal of food science	10.1111/1750-3841.17668	2025	Gao, Bin; Deng, Haotian; Wang, Yuehua; Zhang, Chunhong; Zhu, Jinyan	Detection methods and control measures of Burkholderia gladioli and its toxins: A review.	Journal of food science	10.1111/1750-3841.17668	2025	Excluded	Burkholderia gladioli is a widely distributed Gram-negative bacterium. Under suitable environmental conditions, it can produce harmful toxins bongkrekic acid (BKA) and toxoflavin (TF) in food carriers (such as fermented cereal products, spoiled fresh Tremella and Auricularia auricula, and fermented potatoes), posing a serious threat to the safety of food producers and consumers. Food poisoning ca…
NGEU5847	2025	Ge, Wenchao; Chen, Guanghang; Wang, Mengzhen; Wu, Shunfan; Gao, Congfen	Advances in the Molecular Mechanisms of Resistance in Chilo suppressalis.	Insects	10.3390/insects16090942	2025	Ge, Wenchao; Chen, Guanghang; Wang, Mengzhen; Wu, Shunfan; Gao, Congfen	Advances in the Molecular Mechanisms of Resistance in Chilo suppressalis.	Insects	10.3390/insects16090942	2025	Excluded	The rice stem borer, Chilo suppressalis (Walker) (Lepidoptera: Crambidae), is one of the major pests in rice-growing areas. Its larvae feed on rice stems, causing symptoms of rice dead sheaths, dead hearts, and withered ears, resulting in heavy rice yield losses. Chemical insecticides remain the cornerstone of control strategies; however, the rapid development of resistance to multiple insecticid…
NHHN468U	2025	Pang, Yu; Zou, Helin; Jia, Chunchun; Gu, Chao	Expected profitability, independence, and risk assessment of small farmers in the wave of GM crop collectivization–evidence from Xinjiang and Guangdong.	GM crops & food	10.1080/21645698.2024.2445795	2025	Pang, Yu; Zou, Helin; Jia, Chunchun; Gu, Chao	Expected profitability, independence, and risk assessment of small farmers in the wave of GM crop collectivization–evidence from Xinjiang and Guangdong.	GM crops & food	10.1080/21645698.2024.2445795	2025	Excluded	As a longstanding and indispensable part of developing countries, small farmers face challenges brought by the dissemination of GM technology. Despite governments' efforts to promote collective cultivation of GM crops through top-down policies aimed at enhancing small farmers' production efficiency and market competitiveness, actual participation rates among small farmers in many developing count…
NIZ828U9	2025	Alimova, Madina; Kadylbekkyzy, Elvira; Albanbay, Nurtay; Issimova, Aigerim; Ilesibekov, Rinat; Medetov, Bekbolat	Optimizing Magnet Spacing to Enhance Power and Energy Density in Magnetically Levitated Electromagnetic Vibration Energy Harvesters.	Micromachines	10.3390/mi16121404	2025	Alimova, Madina; Kadylbekkyzy, Elvira; Albanbay, Nurtay; Issimova, Aigerim; Ilesibekov, Rinat; Medetov, Bekbolat	Optimizing Magnet Spacing to Enhance Power and Energy Density in Magnetically Levitated Electromagnetic Vibration Energy Harvesters.	Micromachines	10.3390/mi16121404	2025	Excluded	In this study, we investigate a magnetically levitated electromagnetic vibration energy harvester (EMEH), in which a movable permanent magnet levitates between two fixed magnets with like poles facing the central magnet. We develop a nonlinear EMEH model and validate it experimentally, achieving strong agreement with the prototype (R2 = 0.95 for RMS EMF). Using this model, we perform a parametric…
AZNTHJ5W	2025	Mendez, Cindy	Cardiovascular Disease Risk Factors in Latino Migrant Seasonal Farmworkers: A Meta-Analysis.	Hispanic health care international : the official journal of the National Association of Hispanic Nurses	10.1177/15404153241302253	2025	Mendez, Cindy	Cardiovascular Disease Risk Factors in Latino Migrant Seasonal Farmworkers: A Meta-Analysis.	Hispanic health care international : the official journal of the National Association of Hispanic Nurses	10.1177/15404153241302253	2025	Included	Introduction: Existing literature concludes that Latino migrant seasonal farmworkers endure higher rates of health disparities and chronic diseases than the general population. However, research on this population's cardiovascular disease risk factors is scarce, particularly studies comparing males and females. Methods: A meta-analysis of prevalence was utilized to examine whether male or female …	1	1																		missing	meta-analysis	missing					29
NM64TC2L	2025	Kebede, Girma; Moje, Nebyou; Shafi, Ayisha; Kassahun, Redeat; Merera, Olana; Leta, Samson; Waktole, Hika; Megersa, Bekele; Amenu, Kebede	Investigation of veterinary service delivery and service providers on dairy cattle farms in central Ethiopia.	BMC veterinary research	10.1186/s12917-025-04599-x	2025	Kebede, Girma; Moje, Nebyou; Shafi, Ayisha; Kassahun, Redeat; Merera, Olana; Leta, Samson; Waktole, Hika; Megersa, Bekele; Amenu, Kebede	Investigation of veterinary service delivery and service providers on dairy cattle farms in central Ethiopia.	BMC veterinary research	10.1186/s12917-025-04599-x	2025	Excluded	BACKGROUND: Livestock diseases are major constraints affecting the productivity, health and welfare of animals in dairy sectors in Ethiopia. The prevalence of animal diseases and inadequate animal health services are key barriers to improving animal productivity and health. Studies assessing animal health delivery in Ethiopia are limited., METHODS: A survey was conducted to assess veterinary serv…
NRHRD3XC	2025	Miambo, Regina D; Afonso, Sonia M de S; Noormahomed, Emilia V; Tamponi, Claudia; Varcasia, Antonio; Dessi, Giorgia; Benson, Constance; Bickler, Stephen W; Schooley, Robert T; Mukaratirwa, Samson	Knowledge, attitudes, and perception of dog owners on the transmission, control and prevention of cystic echinococcosis and other gastrointestinal parasites in dogs of Southern provinces of Mozambique.	BMC veterinary research	10.1186/s12917-025-04639-6	2025	Miambo, Regina D; Afonso, Sonia M de S; Noormahomed, Emilia V; Tamponi, Claudia; Varcasia, Antonio; Dessi, Giorgia; Benson, Constance; Bickler, Stephen W; Schooley, Robert T; Mukaratirwa, Samson	Knowledge, attitudes, and perception of dog owners on the transmission, control and prevention of cystic echinococcosis and other gastrointestinal parasites in dogs of Southern provinces of Mozambique.	BMC veterinary research	10.1186/s12917-025-04639-6	2025	Excluded	In rural communities of Mozambique, dogs are utilized not only as companion animals, but also for shepherding livestock, guarding, and hunting purposes, increasing exposure of humans to zoonotic parasites. Thus, we conducted a study to assess knowledge, attitudes, and perceptions of rural dog owners living in the districts of Gaza and Inhambane provinces, south of Mozambique, on cystic echinococc…
NTCGXBT8	2025	Yami, Mesay; Liverpool-Tasie, Lenis Saweda O; Olaoye, Ibukun; Wossen, Tesfamicheal; Feleke, Shiferaw; Abdoulaye, Tahirou	Adoption of postharvest innovations to minimize tomato losses in Nigeria.	Scientific reports	10.1038/s41598-025-15618-0	2025	Yami, Mesay; Liverpool-Tasie, Lenis Saweda O; Olaoye, Ibukun; Wossen, Tesfamicheal; Feleke, Shiferaw; Abdoulaye, Tahirou	Adoption of postharvest innovations to minimize tomato losses in Nigeria.	Scientific reports	10.1038/s41598-025-15618-0	2025	Excluded	Postharvest loss (PHL) remains a critical challenge in sub-Saharan Africa, particularly in Nigeria, where it exacerbates food insecurity and economic vulnerabilities. This study investigates the adoption of postharvest packaging technologies (PHPTs), focusing on reusable plastic crates (RPCs) for tomato harvesting and marketing, and examines farmers' adoption decisions with market channel choices…
NTTG4XL2	2025	Tryhuba, Anatoliy; Hutsol, Taras; Cesna, Jonas; Tryhuba, Inna; Mudryk, Krzysztof; Francik, Slawomir; Kukharets, Savelii; Mishchenko, Ivan; Oliinyk, Roman	Optimizing energy systems of livestock farms with computational intelligence for achieving energy autonomy.	Scientific reports	10.1038/s41598-025-92836-6	2025	Tryhuba, Anatoliy; Hutsol, Taras; Cesna, Jonas; Tryhuba, Inna; Mudryk, Krzysztof; Francik, Slawomir; Kukharets, Savelii; Mishchenko, Ivan; Oliinyk, Roman	Optimizing energy systems of livestock farms with computational intelligence for achieving energy autonomy.	Scientific reports	10.1038/s41598-025-92836-6	2025	Excluded	The relevance of the study is due to the need to increase the energy autonomy of livestock farms by introducing innovative solutions based on computational intelligence. Given the significant energy consumption by livestock farms, as well as the reduced dependence on traditional energy sources, there is a need to optimise energy systems using renewable sources. The aim of the research is to devel…
NV98X5ZT	2025	Nie, Yanwu; Yang, Shu; Yao, Qi; Liu, Xiaobo; Zhang, Baojun; Lu, Yuanan; Zhou, Yisheng; Wu, Lei; Li, Hui	Epidemiological characteristics and influencing factors of scrub typhus in Jiangxi Province.	Parasites & vectors	10.1186/s13071-025-06908-7	2025	Nie, Yanwu; Yang, Shu; Yao, Qi; Liu, Xiaobo; Zhang, Baojun; Lu, Yuanan; Zhou, Yisheng; Wu, Lei; Li, Hui	Epidemiological characteristics and influencing factors of scrub typhus in Jiangxi Province.	Parasites & vectors	10.1186/s13071-025-06908-7	2025	Excluded	BACKGROUND: The large-scale outbreaks of scrub typhus, coupled with the discovery of this vector-borne disease in new regions, indicate that the disease discovery of this vector-borne disease in new regions, indicate that the disease This study aimed to explore the epidemiological characteristics of scrub typhus (ST) in Jiangxi Province and to examine the impacts of meteorological, socioeconomic,…
NWK45346	2025	Luo, Hao; Bruns, Selina; Musshoff, Oliver; Hermann, Daniel	Correction: Sleep patterns, sociodemographic correlates, and their association with economic preferences among Indian smallholder farmers.	Scientific reports	10.1038/s41598-025-22557-3	2025	Luo, Hao; Bruns, Selina; Musshoff, Oliver; Hermann, Daniel	Correction: Sleep patterns, sociodemographic correlates, and their association with economic preferences among Indian smallholder farmers.	Scientific reports	10.1038/s41598-025-22557-3	2025	Excluded
NXLK22MA	2025	Thakur, Ankaj; Kamboj, Ml; Dogra, P K; Vanita, Brij	Development of a welfare assessment protocol for migratory goats in the North-Western Himalayan region.	Journal of applied animal welfare science : JAAWS	10.1080/10888705.2025.2452970	2025	Thakur, Ankaj; Kamboj, Ml; Dogra, P K; Vanita, Brij	Development of a welfare assessment protocol for migratory goats in the North-Western Himalayan region.	Journal of applied animal welfare science : JAAWS	10.1080/10888705.2025.2452970	2025	Excluded	This study aimed to develop a welfare assessment protocol specifically for migratory goats, acknowledging that migratory pastoralism, while allowing natural behavior expression, can compormise welfare due to environmental stressors and malnutrition. Existing research predominantly focuses on intensive systems, leaving a gap in migratory system assessment. Adapted from the AWIN framework, the prot…
NZSDEUJ5	2025	Manjit, Yuwadee; Sriraj, Pranee; Changthong, Areeya; Promsrisuk, Tichanon; Kamolrattanakul, Ranuka; Aukkanimart, Ratchadawan	Assessing the impact of massage and herbal therapies on chronic low back pain: a randomized controlled trial.	Journal of complementary & integrative medicine	10.1515/jcim-2025-0212	2025	Manjit, Yuwadee; Sriraj, Pranee; Changthong, Areeya; Promsrisuk, Tichanon; Kamolrattanakul, Ranuka; Aukkanimart, Ratchadawan	Assessing the impact of massage and herbal therapies on chronic low back pain: a randomized controlled trial.	Journal of complementary & integrative medicine	10.1515/jcim-2025-0212	2025	Excluded	OBJECTIVES: Chronic low back pain (cLBP) is prevalent among agricultural workers in Surin Province, Thailand. This study evaluated the efficacy and safety of Thai massage combined with the traditional herbal formula Ya Thamlai Phra Sumeru (YTPS) in reducing pain and improving mobility in individuals with cLBP., METHODS: A single-blind, randomized controlled trial was conducted with 66 participant…
P7CA2BE8	2025	Huang, KaiWen; Peng, YuWen; Wang, ZhenMing; Luo, HongYang; Wen, ZuoRong; Bi, YuFang; Wang, AnKe; Qin, JiaXing; Du, XuHua	The mechanism of Bacillus subtilis regulating the underground system and bamboo shoot quality of Lei bamboo (Phyllostachys praecox) under bamboo charcoal addition.	Frontiers in plant science	10.3389/fpls.2025.1703536	2025	Huang, KaiWen; Peng, YuWen; Wang, ZhenMing; Luo, HongYang; Wen, ZuoRong; Bi, YuFang; Wang, AnKe; Qin, JiaXing; Du, XuHua	The mechanism of Bacillus subtilis regulating the underground system and bamboo shoot quality of Lei bamboo (Phyllostachys praecox) under bamboo charcoal addition.	Frontiers in plant science	10.3389/fpls.2025.1703536	2025	Excluded	Introduction: Lei bamboo (Phyllostachys praecox) is widely cultivated due to its early-season bamboo shoots, but the mechanisms linking its underground system regulation and shoot quality remain unclear., Methods: This study assessed the impact of Bacillus subtilis (T1, 250 kg.hm-2), bamboo charcoal (T2, 1500 kg.hm-2), and their combination (T3) on soil chemistry, whips and roots morphology and b…
P7W3AWNR	2025	Patel, Sanoj Kumar; Sharma, Anil; Barla, Anil; Tiwari, Amit Kumar; Singh, Rinku; Kumar, Sudhanshu; Singh, Gopal Shankar	Socio-ecological Challenges and Adaptation Strategies of Farmers Towards Changing Climate in Vindhyan highlands, India.	Environmental management	10.1007/s00267-023-01880-3	2025	Patel, Sanoj Kumar; Sharma, Anil; Barla, Anil; Tiwari, Amit Kumar; Singh, Rinku; Kumar, Sudhanshu; Singh, Gopal Shankar	Socio-ecological Challenges and Adaptation Strategies of Farmers Towards Changing Climate in Vindhyan highlands, India.	Environmental management	10.1007/s00267-023-01880-3	2025	Excluded	The Indian agriculture is highly vulnerable to climate change which adversely affects crop production and livelihood of farmers. The effect is more intensified in Vindhyan highlands, where prolong drought and high rate of poverty exist in depredation environment. In this context, present study conducted to explore farmers' perception, attitude about climate change and adaptive capabilities. We un…
P8WPF3CB	2025	Machado, Rui S R; Bonhomme, Vincent; Soteras, Raul; Jeanty, Angele; Bouby, Laurent; Evin, Allowen; Fernandes Martins, M Joao; Goncalves, Sandra; Antolin, Ferran; Salavert, Aurelie; Oliveira, Hugo Rafael	The origins and spread of the opium poppy (Papaver somniferum L.) revealed by genomics and seed morphometrics.	Philosophical transactions of the Royal Society of London. Series B, Biological sciences	10.1098/rstb.2024.0198	2025	Machado, Rui S R; Bonhomme, Vincent; Soteras, Raul; Jeanty, Angele; Bouby, Laurent; Evin, Allowen; Fernandes Martins, M Joao; Goncalves, Sandra; Antolin, Ferran; Salavert, Aurelie; Oliveira, Hugo Rafael	The origins and spread of the opium poppy (Papaver somniferum L.) revealed by genomics and seed morphometrics.	Philosophical transactions of the Royal Society of London. Series B, Biological sciences	10.1098/rstb.2024.0198	2025	Excluded	The opium poppy (Papaver somniferum L.) is one of the most important plants in human history. It is the main source of opiates used as analgesic medicines or psychotropic drugs, the latter related to addiction problems, illegal trafficking and geopolitical issues. Poppyseed is also used in cooking. The prehistoric origins, domestication and cultivation spread of the opium poppy remain unresolved.…
PBCT3L7M	2025	Du, Jing; Duan, Ying; Yang, Ling; Cui, Yan; Liu, Huaqing	Garlic consumption and risk of diabetes mellitus in the Chinese elderly: A population-based cohort study.	Asia Pacific journal of clinical nutrition	10.6133/apjcn.202504_34(2).0003	2025	Du, Jing; Duan, Ying; Yang, Ling; Cui, Yan; Liu, Huaqing	Garlic consumption and risk of diabetes mellitus in the Chinese elderly: A population-based cohort study.	Asia Pacific journal of clinical nutrition	10.6133/apjcn.202504_34(2).0003	2025	Excluded	BACKGROUND AND OBJECTIVES: Diabetes mellitus (DM) is a major public health problem worldwide. Numerous traditional plants are used for preventing DM. However, limited evidence supports the association between garlic consumption and DM., METHODS AND STUDY DESIGN: Data used in this study was from the 2008-2018 Chinese Longitudinal Healthy Longevity Survey. Data on garlic consumption was obtained by…
PBJLGEYX	2025	Canales Tafur, Macarena; Hardisson, Arturo; Delgado Rodriguez, Naira	[Determinants of turnover intention among pharmaceutical professionals: A study in hospital and community pharmacy].	Factores relacionados con la intencion de abandono en profesionales farmaceuticos: un estudio en farmacia hospitalaria y comunitaria.	10.1016/j.aprim.2025.103248	2025	Canales Tafur, Macarena; Hardisson, Arturo; Delgado Rodriguez, Naira	[Determinants of turnover intention among pharmaceutical professionals: A study in hospital and community pharmacy].	Factores relacionados con la intencion de abandono en profesionales farmaceuticos: un estudio en farmacia hospitalaria y comunitaria.	10.1016/j.aprim.2025.103248	2025	Excluded	OBJECTIVE: The primary aim of this study is to explore the relationships between empathy, organizational support, interprofessional cooperation, burnout, and turnover intention among pharmaceutical professionals working in hospitals and community pharmacies. Additionally, the study seeks to compare the levels of these factors between the two professional groups., DESIGN: An observational and cros…
PBK3SHS7	2025	Sun, Wei; Wang, Jun; Wang, Guangdong; Jiang, Lan; Feng, Wenlu; Dang, Shuangsuo; Li, Mei; Jiao, Shuo; Wei, Gehong; Gu, Jie; Tiedje, James M; Qian, Xun	Exposure and health risks of livestock air resistomes.	Proceedings of the National Academy of Sciences of the United States of America	10.1073/pnas.2403866122	2025	Sun, Wei; Wang, Jun; Wang, Guangdong; Jiang, Lan; Feng, Wenlu; Dang, Shuangsuo; Li, Mei; Jiao, Shuo; Wei, Gehong; Gu, Jie; Tiedje, James M; Qian, Xun	Exposure and health risks of livestock air resistomes.	Proceedings of the National Academy of Sciences of the United States of America	10.1073/pnas.2403866122	2025	Excluded	Most of the global antibiotic consumption is by the livestock industry, making livestock farms a hotspot of antibiotic resistance genes (ARGs). Farm air poses direct ARG exposure to workers, but the health risks of air resistomes remain unclear. We evaluated the human exposure and health risks of air resistomes in pig and chicken farms and compared air resistomes in Chinese farms to those in Euro…
L5IQG8IU	2025	Okpalauwaekwe, Udoka; Burnett, Wadena D; Milosavljevic, Stephan	Insights into effective rest breaks for reducing cognitive and musculoskeletal strain in farm machinery operators: a qualitative reflexive analysis.	Annals of medicine	10.1080/07853890.2025.2582067	2025	Okpalauwaekwe, Udoka; Burnett, Wadena D; Milosavljevic, Stephan	Insights into effective rest breaks for reducing cognitive and musculoskeletal strain in farm machinery operators: a qualitative reflexive analysis.	Annals of medicine	10.1080/07853890.2025.2582067	2025	Included	BACKGROUND: Agricultural machinery operators are frequently exposed to whole-body vibration (WBV), which contributes to musculoskeletal discomfort, cognitive fatigue, and impaired balance. While engineering controls such as improved seating and suspension systems have been widely studied, there is growing interest in complementary behavioral interventions, such as regular movement-based rest brea…							1		1											missing		missing					30
PDR9ME4G	2025	Pumsopa, Napamon; Jirapongsuwan, Ann; Kalampakorn, Surintorn; Siri, Sukhontha	The effect of strengthening nurse practitioners' competency in occupational health services for agricultural workers exposed to pesticides in primary care units, Thailand: a before-and-after study.	Journal of educational evaluation for health professions	10.3352/jeehp.2025.22.14	2025	Pumsopa, Napamon; Jirapongsuwan, Ann; Kalampakorn, Surintorn; Siri, Sukhontha	The effect of strengthening nurse practitioners' competency in occupational health services for agricultural workers exposed to pesticides in primary care units, Thailand: a before-and-after study.	Journal of educational evaluation for health professions	10.3352/jeehp.2025.22.14	2025	Excluded	PURPOSE: This study aimed to evaluate the effect of the Strengthening Nurse Practitioners' Competency in Occupational Health Service (SNPCOHS) program. It was hypothesized that nurse practitioners (NPs) participating in the program would demonstrate increased competency in providing occupational health services to agricultural workers exposed to pesticides in primary care units (PCUs) compared to…
PETDJANX	2025	Tebbi, Cameron K; Sahakian, Eva; Shah, Bijal; Yan, Jiyu; Mediavilla-Varela, Melanie; Patel, Saumil	Aspergillus flavus with Mycovirus as an Etiologic Factor for Acute Leukemias in Susceptible Individuals: Evidence and Discussion.	Biomedicines	10.3390/biomedicines13020488	2025	Tebbi, Cameron K; Sahakian, Eva; Shah, Bijal; Yan, Jiyu; Mediavilla-Varela, Melanie; Patel, Saumil	Aspergillus flavus with Mycovirus as an Etiologic Factor for Acute Leukemias in Susceptible Individuals: Evidence and Discussion.	Biomedicines	10.3390/biomedicines13020488	2025	Excluded	Several etiologic factors for the development of acute leukemias have been suggested; however, none is applicable to all cases. We isolated a certain mycovirus-containing Aspergillus flavus (MCAF) from the home of a patient with acute lymphoblastic leukemia. Repeated electron microscopic evaluations proved the existence of mycovirus in this organism. According to chemical analysis, this organism …
PFG3MHFD	2025	Naz, Saima; Chatha, Ahmad Manan Mustafa; Ullah, Qudrat; Farooq, Muhammad; Jamil, Tariq; Muner, Raja Danish; Kiran, Azka	Genomic Adaptation, Environmental Challenges, and Sustainable Yak Husbandry in High-Altitude Pastoral Systems.	Veterinary sciences	10.3390/vetsci12080714	2025	Naz, Saima; Chatha, Ahmad Manan Mustafa; Ullah, Qudrat; Farooq, Muhammad; Jamil, Tariq; Muner, Raja Danish; Kiran, Azka	Genomic Adaptation, Environmental Challenges, and Sustainable Yak Husbandry in High-Altitude Pastoral Systems.	Veterinary sciences	10.3390/vetsci12080714	2025	Excluded	The yak (Bos grunniens) is a key species in high-altitude rangelands of Asia. Despite their ecological and economic importance, yak production faces persistent challenges, including low milk yields, vulnerability to climate changes, emerging diseases, and a lack of systematic breeding programs. This review presents the genomic, physiological, and environmental dimensions of yak biology and husban…
PHS5GN9B	2025	Yang, Liangliang; Tomioka, Chiaki; Hoshino, Yohei; Kamata, Sota; Kikuchi, Shunsuke	Research on EV Crawler-Type Soil Sample Robot Using GNSS Information.	Sensors (Basel, Switzerland)	10.3390/s25030604	2025	Yang, Liangliang; Tomioka, Chiaki; Hoshino, Yohei; Kamata, Sota; Kikuchi, Shunsuke	Research on EV Crawler-Type Soil Sample Robot Using GNSS Information.	Sensors (Basel, Switzerland)	10.3390/s25030604	2025	Excluded	In Japan, the decline in the number of agricultural workers and the aging of the workforce are problems, and there is a demand for more efficient and labor-saving work. Furthermore, in order to correct the rising price of fertilizer and the increasing burden on the environment caused by fertilizer, there is a demand for more efficient fertilization. Therefore, we aim to develop an electric soil s…
PJ2L9K8S	2025	Nunes Rondon, Marina; Baugh, Brant; Chagoya, Jennifer; Skantar, Andrea M; Handoo, Zafar	First Report of Meloidogyne enterolobii Infecting Tomato (Solanum lycopersicum) in Texas, United States.	Plant disease	10.1094/PDIS-04-25-0740-PDN	2025	Nunes Rondon, Marina; Baugh, Brant; Chagoya, Jennifer; Skantar, Andrea M; Handoo, Zafar	First Report of Meloidogyne enterolobii Infecting Tomato (Solanum lycopersicum) in Texas, United States.	Plant disease	10.1094/PDIS-04-25-0740-PDN	2025	Excluded	Tomato (Solanum lycopersicum) is widely grown across the U.S., and root-knot nematodes (RKN, Meloidogyne spp.) are major soilborne pathogens, with M. enterolobii being particularly concerning due to its aggressiveness and lack of known resistance (Philbrick et al. 2020). This nematode is a federally regulated quarantine pest, with confirmed reports in Florida, Georgia, Louisiana, and the Carolina…
PLTDKMB7	2025	Tesafa, Fentahun; Mulugeta, Messay; Tsehay, Solomon	Women empowerment, efficiency and food security nexus in rural Ethiopia: A generalized structural equation modeling.	Heliyon	10.1016/j.heliyon.2024.e41273	2025	Tesafa, Fentahun; Mulugeta, Messay; Tsehay, Solomon	Women empowerment, efficiency and food security nexus in rural Ethiopia: A generalized structural equation modeling.	Heliyon	10.1016/j.heliyon.2024.e41273	2025	Excluded	Agriculture has been recognized as a key sector to leverage for improved food security. Yet, the evidence on agriculture-gender linkages to food security is still scarce and winding. This study investigates the impact of women empowerment in agriculture on efficiency and food security of households and individuals. Cross-sectional data was collected from 245 women, 80 children and 250 households …
PMJYEM2U	2025	Barsisa, Berhanu; Nandeshwar, B C; Jalata, Zerihun; Ali, Usman Mohammed; Abdurazak, Fuad; Marga, Fufa; Rahimi, Mahdi	Optimizing Intrarow Spacing for Enhanced Growth and Yield Performance of Faba Bean (Vicia faba L.) Varieties in Western Ethiopia.	Scientifica	10.1155/sci5/2865274	2025	Barsisa, Berhanu; Nandeshwar, B C; Jalata, Zerihun; Ali, Usman Mohammed; Abdurazak, Fuad; Marga, Fufa; Rahimi, Mahdi	Optimizing Intrarow Spacing for Enhanced Growth and Yield Performance of Faba Bean (Vicia faba L.) Varieties in Western Ethiopia.	Scientifica	10.1155/sci5/2865274	2025	Excluded	Faba bean (Vicia faba L.) is a critical legume for food security and soil fertility in Ethiopia, yet its productivity remains suboptimal due to multiple constraints, including poor agronomic practices, among which suboptimal plant spacing contributes to yield gaps. Farmers often use arbitrary spacing, leading to inconsistent yields, while the performance of improved varieties such as "Gora" and "…
PNMQSXAP	2025	Rosida, Nur; Ibrahim, Elisurya; Senoaji, Wasis; Sidik, Effi Alfiani; Mugiasih, Ani; Khaerana; Hutasoit, Rudi Tomson; Firmansyah; Praptana, Raden Heru; Sudewi, Sri; Nasruddin, Andi	Harnessing Flowering Bund Plants Through Ecological Engineering to Improve Biological Control of Tungro Virus Vectors in Indonesian Rice Fields Agroecosystem.	International journal of food science	10.1155/ijfo/2476370	2025	Rosida, Nur; Ibrahim, Elisurya; Senoaji, Wasis; Sidik, Effi Alfiani; Mugiasih, Ani; Khaerana; Hutasoit, Rudi Tomson; Firmansyah; Praptana, Raden Heru; Sudewi, Sri; Nasruddin, Andi	Harnessing Flowering Bund Plants Through Ecological Engineering to Improve Biological Control of Tungro Virus Vectors in Indonesian Rice Fields Agroecosystem.	International journal of food science	10.1155/ijfo/2476370	2025	Excluded	Ecological engineering (EE) has emerged as a promising strategy for managing insect pests in rice ecosystems by reducing dependency on chemical pesticides. However, the survival of parasitoids and predators in rice habitats is often limited due to a lack of refuge and food sources. While pesticides remain the primary method used by farmers to control green leafhoppers (GLHs), the main vectors of …
PU5SYPDS	2025	Kramer, Adam J; Hedeen, Nicole; Viveiros, Brendalee; DiPrete, Lauren; Irving, Douglas J; Nicholas, David C; McKelvey, Wendy; Monroy, Jo Ann; Tuttle, Joyce; Brown, Laura G	Worker and Restaurant Characteristics Associated with Food Safety Culture: An Environmental Health Specialists Network Study.	Foodborne pathogens and disease	10.1089/fpd.2024.0132	2025	Kramer, Adam J; Hedeen, Nicole; Viveiros, Brendalee; DiPrete, Lauren; Irving, Douglas J; Nicholas, David C; McKelvey, Wendy; Monroy, Jo Ann; Tuttle, Joyce; Brown, Laura G	Worker and Restaurant Characteristics Associated with Food Safety Culture: An Environmental Health Specialists Network Study.	Foodborne pathogens and disease	10.1089/fpd.2024.0132	2025	Excluded	More than 800 foodborne illness outbreaks have been reported to the United States Centers for Disease Control and Prevention (CDC) annually. Researchers have suggested that improving food safety culture in restaurants (i.e., shared values, beliefs, and norms about food safety) is an important way to reduce foodborne outbreaks. However, we know relatively little about the connections between food …
Q2HSMCW5	2025	Kosonsiriluk, Sunantha; Santativongchai, Pitchaya; Reed, Kent M; Studniski, Marissa M; Wileman, Ben W; Boukherroub, Kahina S	Transcriptomic insights into early responses of the uterovaginal junction and vagina to avian influenza virus infection in turkey breeder hens.	Frontiers in physiology	10.3389/fphys.2025.1704399	2025	Kosonsiriluk, Sunantha; Santativongchai, Pitchaya; Reed, Kent M; Studniski, Marissa M; Wileman, Ben W; Boukherroub, Kahina S	Transcriptomic insights into early responses of the uterovaginal junction and vagina to avian influenza virus infection in turkey breeder hens.	Frontiers in physiology	10.3389/fphys.2025.1704399	2025	Excluded	Introduction: Avian influenza virus (AIV) infections, even with low-pathogenic strains (LPAIVs), can severely disrupt reproduction in turkey breeder hens. Although the vagina and uterovaginal junction (UVJ) are among the earliest mucosal sites exposed to pathogens, their early transcriptomic responses to LPAIV infection are uncharacterized., Methods: This study investigated early transcriptomic c…
Q466LXXR	2025	Mertoglu, Kerem	Sweet cherry fruit nutritional profile modulation and molecular docking studies of major compounds.	Food chemistry	10.1016/j.foodchem.2024.142153	2025	Mertoglu, Kerem	Sweet cherry fruit nutritional profile modulation and molecular docking studies of major compounds.	Food chemistry	10.1016/j.foodchem.2024.142153	2025	Excluded	This research was conducted to determine how the altitude difference affects the fruit quality in sweet cherries by using different cultivars (Kordia, Regina, Sweetheart, and 0900 Ziraat) grown at two different altitudes (200 m, 800 m) in Eskisehir (Turkiye) for two consecutive years. Malic acid and chlorogenic acid, which stood out as the major organic acid and phenolic, respectively were found …
Q4ZMGYEQ	2025	Kudzordzi, Prince-Charles; Acheampong, Anabel; Nyarko, Prince; Alhassan, Thomas Abudu; Karikari, Michaella; Yola, Victoria; Marfo, Evans Opoku; Babae, Theophilus Nti; Henyo, Albert; Datsa, Lydia; Otabil, Kenneth Bentum	Prevalence of scabies and community knowledge, attitudes, and practices on the disease in the middle belt of Ghana.	BMC public health	10.1186/s12889-025-24172-3	2025	Kudzordzi, Prince-Charles; Acheampong, Anabel; Nyarko, Prince; Alhassan, Thomas Abudu; Karikari, Michaella; Yola, Victoria; Marfo, Evans Opoku; Babae, Theophilus Nti; Henyo, Albert; Datsa, Lydia; Otabil, Kenneth Bentum	Prevalence of scabies and community knowledge, attitudes, and practices on the disease in the middle belt of Ghana.	BMC public health	10.1186/s12889-025-24172-3	2025	Excluded	BACKGROUND: Lack of epidemiological data from most countries, including Ghana, has hampered the development of a global strategy for combating scabies. This study examined the prevalence of scabies infection and community knowledge, attitudes and practices towards the disease to provide evidence on the control of scabies in Ghana., METHODS: The cross-sectional study was carried out from June to A…
Q6C9K2RN	2025	Adam, Rahma Isaack; Njogu, Lucy G; Ouko, Kevin Okoth; Rajaratnam, Surendran; Adeleke, Lydia; Ogunya, Lydia; Akuwa, Elizabeth Ihiechi; Farnworth, Cathy Razel; Fregene, Bernadette	Unveiling gender dynamics and disparities in the aquaculture value chain: evidence from Ogun and Delta States, Nigeria.	Aquaculture international : journal of the European Aquaculture Society	10.1007/s10499-025-01966-1	2025	Adam, Rahma Isaack; Njogu, Lucy G; Ouko, Kevin Okoth; Rajaratnam, Surendran; Adeleke, Lydia; Ogunya, Lydia; Akuwa, Elizabeth Ihiechi; Farnworth, Cathy Razel; Fregene, Bernadette	Unveiling gender dynamics and disparities in the aquaculture value chain: evidence from Ogun and Delta States, Nigeria.	Aquaculture international : journal of the European Aquaculture Society	10.1007/s10499-025-01966-1	2025	Excluded	This paper offers new insights into gender norms, roles, participation, relations, and benefits derived by women and men engaged in the aquaculture sector in Ogun and Delta States in Nigeria. Data were collected using mixed methods, including structured surveys of 410 farmers, 175 market actors, and 53 input suppliers, 116 semi-structured key informant interviews, and 11 focus group discussions (…
Q7I584UI	2025	Yamamoto, Chie; Maruyama, Ayano; Munakata, Jun; Matsuyama, Tasuku; Furukawa, Keitaro; Hamashima, Ryosuke; Ogawa, Motohiko; Hashimoto, Yuki; Fukuda, Akiko; Inaba, Tohru; Nukui, Yoko	Scrub Typhus and Influenza A Co-Infection: A Case Report.	Pathogens (Basel, Switzerland)	10.3390/pathogens14010064	2025	Yamamoto, Chie; Maruyama, Ayano; Munakata, Jun; Matsuyama, Tasuku; Furukawa, Keitaro; Hamashima, Ryosuke; Ogawa, Motohiko; Hashimoto, Yuki; Fukuda, Akiko; Inaba, Tohru; Nukui, Yoko	Scrub Typhus and Influenza A Co-Infection: A Case Report.	Pathogens (Basel, Switzerland)	10.3390/pathogens14010064	2025	Excluded	Scrub typhus, caused by Orientia tsutsugamushi, is a neglected and reemerging disease that causes considerable morbidity and mortality. It now extends beyond the Tsutsugamushi Triangle, the region wherein it has traditionally been endemic. Influenza has also resurged since the infection control measures against COVID-19 were relaxed. A few cases of scrub typhus and influenza co-infection have bee…
Q96YMR3T	2025	Wahbi, Annkathrin; Nordmeyer, Eike; Olkers, Tim; Musshoff, Oliver	Savings for resilience: Investigating saving instruments in Mali.	PloS one	10.1371/journal.pone.0326873	2025	Wahbi, Annkathrin; Nordmeyer, Eike; Olkers, Tim; Musshoff, Oliver	Savings for resilience: Investigating saving instruments in Mali.	PloS one	10.1371/journal.pone.0326873	2025	Excluded	Despite worldwide initiatives to alleviate poverty, 35% of Sub-Saharan Africa's population continues to live below the poverty line. In light of this, many regard the promotion of saving as a cost-efficient and low-risk strategy for household resilience and pro-poor development. We assess saving determinants for 374 Malian farmers by employing a two-step selection model. As a first step, we asses…
QCNNWI8Z	2025	Peng, Ting-Shen; Lu, Jiu-Yan; Yan, Yu-Xin; Tan, Lin; Nan, Wen-Bin; Qin, Xiao-Jian; Li, Ming; Gong, Jun-Yi; Liang, Yong-Shu	Construction and analysis of molecular genetic map of perennial Chinese rice.	Yi chuan = Hereditas	10.16288/j.yczz.24-340	2025	Peng, Ting-Shen; Lu, Jiu-Yan; Yan, Yu-Xin; Tan, Lin; Nan, Wen-Bin; Qin, Xiao-Jian; Li, Ming; Gong, Jun-Yi; Liang, Yong-Shu	Construction and analysis of molecular genetic map of perennial Chinese rice.	Yi chuan = Hereditas	10.16288/j.yczz.24-340	2025	Excluded	To develop perennial rice varieties and realize one planting (year) more harvest planting pattern of increasing yield and farmer's income is one of the most cost-effective strategy involved in safeguarding China's grain supply. In this study, construction and analysis of molecular maps of perennial rice was performed to elucidate the genetic laws of microsatellite loci in perennial Chinese rice, …
QDVZNETV	2025	Costa, Diogo; Santos, Joao; Chambel, Antonio	Five decades of groundwater change across a diverse Mediterranean climate region: Disentangling natural and human drivers of water quantity and quality.	The Science of the total environment	10.1016/j.scitotenv.2025.180925	2025	Costa, Diogo; Santos, Joao; Chambel, Antonio	Five decades of groundwater change across a diverse Mediterranean climate region: Disentangling natural and human drivers of water quantity and quality.	The Science of the total environment	10.1016/j.scitotenv.2025.180925	2025	Excluded	Groundwater systems in Mediterranean regions are under increasing pressure from climate variability and human activities, yet long-term, large-scale assessments of water quality dynamics remain scarce. This study compiles and analyses over 4.4 million observations collected from 2,501 monitoring stations across Portugal, covering an area of 89,015 km2 over a 3.5-decade period (1970-2024), and enc…
QE9M87IT	2025	Behyar, Milad Baghal; Bahavarnia, Farnaz; Nilghaz, Azadeh; Hasanzadeh, Mohammad; Shadjou, Nasrin	Opto-sensing of sotalol using parafilm and poly(methyl methacrylate) micro-plates decorated by silver nanoparticles: state-of-the-art for one-drop pharmaceutical analysis.	RSC advances	10.1039/d5ra01716e	2025	Behyar, Milad Baghal; Bahavarnia, Farnaz; Nilghaz, Azadeh; Hasanzadeh, Mohammad; Shadjou, Nasrin	Opto-sensing of sotalol using parafilm and poly(methyl methacrylate) micro-plates decorated by silver nanoparticles: state-of-the-art for one-drop pharmaceutical analysis.	RSC advances	10.1039/d5ra01716e	2025	Excluded	Sotalol is an antiarrhythmic drug with a narrow therapeutic index and potential adverse effects, including hypotension and heart block, requiring continuous and precise blood-level monitoring. In this study, an innovative optical sensor was developed using silver nanoparticle (AgNP)-functionalized parafilm (PF)- and poly methyl methacrylate (PMMA) for the trace-level detection of sotalol in human…
QGL7SLCI	2025	Wasmuth, Ina; Warinner, Christina; Stallforth, Pierre	Microbial dynamics and Pseudomonas natural product production in milk and dairy products.	Natural product reports	10.1039/d4np00074a	2025	Wasmuth, Ina; Warinner, Christina; Stallforth, Pierre	Microbial dynamics and Pseudomonas natural product production in milk and dairy products.	Natural product reports	10.1039/d4np00074a	2025	Excluded	Covering: 2000 up to the first half of 2024Milk and its derived dairy products have long been integral to the human diet, with evidence of consumption dating back over 9000 years. Milk's high nutritional value renders dairy products an important element of human diet while also offering a fertile environment for microbial growth. Beneficial microorganisms in dairy products are often associated wi…
QGNEC2MV	2025	Stoll, Autumn; Marshall, Maria I; Wiatt, Renee; Feng, Yaohua	Exploring Consumer Willingness to Pay for Food Safety in Produce: A Focus on Small vs. Large Farms.	Journal of food protection	10.1016/j.jfp.2025.100564	2025	Stoll, Autumn; Marshall, Maria I; Wiatt, Renee; Feng, Yaohua	Exploring Consumer Willingness to Pay for Food Safety in Produce: A Focus on Small vs. Large Farms.	Journal of food protection	10.1016/j.jfp.2025.100564	2025	Excluded	Multiple studies have investigated consumers' willingness to pay premium prices for produce grown under conditions that are more regulated and safer than those of conventionally grown crops. However, little is known about whether the presence of food safety labels and farm size affects consumer willingness to pay for produce at premium prices. The purpose of this study was to identify consumer wi…
QH5SIFZZ	2025	Douay-Ryckelynck, Marieke; Retzler, Patricia; Meier, Kim K; Merle, Roswitha; Stock, Annegret; Jensen, Katharina Charlotte	German dairy farmers' implementation of veterinary recommendations to improve calf health-a qualitative study based on the transtheoretical model.	Frontiers in veterinary science	10.3389/fvets.2025.1695330	2025	Douay-Ryckelynck, Marieke; Retzler, Patricia; Meier, Kim K; Merle, Roswitha; Stock, Annegret; Jensen, Katharina Charlotte	German dairy farmers' implementation of veterinary recommendations to improve calf health-a qualitative study based on the transtheoretical model.	Frontiers in veterinary science	10.3389/fvets.2025.1695330	2025	Excluded	Introduction: Calf health is still giving cause for concern, even though best management practices have been known for a long time. This qualitative study aimed to gain insights into the adoption of veterinary recommendations by farmers of large dairy herds to improve the health of calves in Saxony, Germany., Methods: In the first year of study, nine large dairy farms were visited twice to assess…
QM3KMG39	2025	Naitchede, Labode Hospice Stevenson; Ihearahu, Onyinye C; Saha, Kishan; Igwe, David O; Ray, Supriyo; Ude, George	Influence of Triploid Musa spp. Genome Background and Exogenous Growth Regulators on In Vitro Regeneration in Plantains and Bananas.	Plants (Basel, Switzerland)	10.3390/plants14142109	2025	Naitchede, Labode Hospice Stevenson; Ihearahu, Onyinye C; Saha, Kishan; Igwe, David O; Ray, Supriyo; Ude, George	Influence of Triploid Musa spp. Genome Background and Exogenous Growth Regulators on In Vitro Regeneration in Plantains and Bananas.	Plants (Basel, Switzerland)	10.3390/plants14142109	2025	Excluded	Bananas and plantains, belonging to the Musa genus, are important food crops that sustain the livelihoods of countless smallholder farmers globally. However, their production is hindered by various challenges, including abiotic and biotic stresses, climate change, and poor access to clean planting materials, which negatively impact their yields. Addressing these constraints is essential for impro…
QM5K2U7R	2025	Abou Jaoude, Lena; Kamaleddine, Farah; Bou Said, Rania; Mohtar, Rabi H; Dbaibo, Razan; Yanni, Sandra F	Treated wastewater reuse and its impact on soil properties and potato and corn growth.	The Science of the total environment	10.1016/j.scitotenv.2024.178130	2025	Abou Jaoude, Lena; Kamaleddine, Farah; Bou Said, Rania; Mohtar, Rabi H; Dbaibo, Razan; Yanni, Sandra F	Treated wastewater reuse and its impact on soil properties and potato and corn growth.	The Science of the total environment	10.1016/j.scitotenv.2024.178130	2025	Excluded	Water scarcity is a growing challenge in semi-arid regions. Many farmers have resorted to treated wastewater (TWW) as an available and low-cost water source. This study investigated the impact of irrigating potato (Solanum Tuberosum) and corn (Zea mays) with tertiary-treated (TW) and secondary-treated (SW) wastewater compared to freshwater, over two years. We studied the impact of TWW reuse on so…
QPVH7BIN	2025	Esuola, Catherine Oluwakemi; Ortega-Beltran, Alejandro	Fumonisin and ochratoxin-producing strains of Aspergillus section Nigri are associated with onion (Allium cepa L.) bulbs sold in markets in southwest Nigeria.	Frontiers in fungal biology	10.3389/ffunb.2025.1563824	2025	Esuola, Catherine Oluwakemi; Ortega-Beltran, Alejandro	Fumonisin and ochratoxin-producing strains of Aspergillus section Nigri are associated with onion (Allium cepa L.) bulbs sold in markets in southwest Nigeria.	Frontiers in fungal biology	10.3389/ffunb.2025.1563824	2025	Excluded	Introduction: Onion bulbs are edible, nutritious vegetables and spices. In Nigeria, mass propagation of onion seedlings is limited due to infection of the onion bulbs by Aspergillus section Nigri, especially Aspergillus niger strains. Mycotoxin-producing A. niger strains are detrimental to public health. Hence, this study was undertaken to screen the locally sourced onion bulbs for fumonisin B2 (…
QRRCA5YF	2025	Oyekale, Solomon Adeyemi; Badu-Apraku, Baffour	Performance prediction and stability of maize hybrids in contrasting Striga environments.	Journal of agriculture and food research	10.1016/j.jafr.2025.102405	2025	Oyekale, Solomon Adeyemi; Badu-Apraku, Baffour	Performance prediction and stability of maize hybrids in contrasting Striga environments.	Journal of agriculture and food research	10.1016/j.jafr.2025.102405	2025	Excluded	Maize yield and production are significantly hampered by Striga hermonthica, causing up to 100 % yield loss under severe infestation in Africa. This research sought to: (i) assess whether extra-early maize hybrids' yield and plant aspect performance under Striga-free conditions could respectively predict yield and Striga host damage performance in Striga-infested environment; (ii) identify Striga…
QTS2436W	2025	Mwalupaso, Gershom Endelani; Geng, Xianhui; Yasin, Salman Ibn	Financial inclusion for sustainable agriculture: Pathways among smallholder women farmers in rural Zambia.	PloS one	10.1371/journal.pone.0326980	2025	Mwalupaso, Gershom Endelani; Geng, Xianhui; Yasin, Salman Ibn	Financial inclusion for sustainable agriculture: Pathways among smallholder women farmers in rural Zambia.	PloS one	10.1371/journal.pone.0326980	2025	Excluded	Rural women constitute a substantial portion of the global agricultural workforce yet remain marginalized in access to credit, agricultural inputs, and information. This persistent exclusion not only constrains their productivity but also undermines efforts to build resilient and sustainable food systems. As climate variability increasingly threatens smallholder farming, climate-smart agriculture…
QUCSIVG8	2025	Akers, Lisa; Anderson-Steeves, Elizabeth; Crespo-Bellido, Mayra; Lopez, Miguel Angel; Nitto, Allison; Hill, Jennie	WIC Online Shopping: Challenges and Opportunities for Vendors and Farmers.	Journal of nutrition education and behavior	10.1016/j.jneb.2025.09.006	2025	Akers, Lisa; Anderson-Steeves, Elizabeth; Crespo-Bellido, Mayra; Lopez, Miguel Angel; Nitto, Allison; Hill, Jennie	WIC Online Shopping: Challenges and Opportunities for Vendors and Farmers.	Journal of nutrition education and behavior	10.1016/j.jneb.2025.09.006	2025	Excluded	OBJECTIVE: This study aimed to expand knowledge and develop a list of technical assistance needs related to the Special Supplemental Nutrition Program for Women, Infants, and Children (WIC) online shopping for small, tribal, and rural vendors; farmers; and farmers' markets., DESIGN: A modified Delphi method was used, collecting information via a web-based survey, facilitated workshops, a listenin…
QXUPSS3S	2025	Rojas-Costa, Gonzalo M; Silva-Pinto, Veronica; Valenzuela, Yanis; de la Iglesia-Vaya, Maria; Molina-Mateo, Jose; Salazar-Garcia, Domingo C; Valdes-Sosa, Pedro A; Galvez, Marcelo	Intracranial volume variation in Chinchorro mummies: a comparative study with pre-hispanic farmers and contemporary Chilean populations.	Scientific reports	10.1038/s41598-025-25186-y	2025	Rojas-Costa, Gonzalo M; Silva-Pinto, Veronica; Valenzuela, Yanis; de la Iglesia-Vaya, Maria; Molina-Mateo, Jose; Salazar-Garcia, Domingo C; Valdes-Sosa, Pedro A; Galvez, Marcelo	Intracranial volume variation in Chinchorro mummies: a comparative study with pre-hispanic farmers and contemporary Chilean populations.	Scientific reports	10.1038/s41598-025-25186-y	2025	Excluded
QYCRVMUP	2025	Rehman, Obaid Ur; Zhu, Feifei; Hu, Xinjuan; Xu, Xiangru; Uzair, Muhammad; Qian, Jiangya; Fiaz, Sajid; Huo, Shuhao	Harnessing breeding and biotechnological innovations for global food security under climate change.	Functional & integrative genomics	10.1007/s10142-025-01733-8	2025	Rehman, Obaid Ur; Zhu, Feifei; Hu, Xinjuan; Xu, Xiangru; Uzair, Muhammad; Qian, Jiangya; Fiaz, Sajid; Huo, Shuhao	Harnessing breeding and biotechnological innovations for global food security under climate change.	Functional & integrative genomics	10.1007/s10142-025-01733-8	2025	Excluded	The escalating concerns of environmental protection and global food security are exacerbated by biotic and abiotic stresses, including drought, heat waves, cold shocks, and flooding, all of these significantly reduce crop yields and threaten food supply. Climate change amplifies these challenges, imposing a severe impact on agricultural productivity and food security globally. To address these ch…
R28RQ49W	2025	Delaney, J W; Kelly, E T; Angell, J W; Campion, F P	Ovine lameness in Ireland: a survey-based investigation of farmer reported prevalence, recognition, and treatment of lameness conditions.	Irish veterinary journal	10.1186/s13620-025-00313-3	2025	Delaney, J W; Kelly, E T; Angell, J W; Campion, F P	Ovine lameness in Ireland: a survey-based investigation of farmer reported prevalence, recognition, and treatment of lameness conditions.	Irish veterinary journal	10.1186/s13620-025-00313-3	2025	Excluded	BACKGROUND: Ovine lameness represents a significant production and welfare challenge to farmers and comprises two main categories, infectious and non-infectious lameness. The leading infectious lameness conditions are interdigital dermatitis (ID), footrot (FR) and contagious ovine digital dermatitis (CODD). The predominant types of non-infectious foot conditions include toe granulomas (TG) and sh…
R63B8NZP	2025	Garcia-Alonso, Monica; Alcalde, Esteban; Criel, Ine; Novillo, Concepcion; Kostolaniova, Petra; Podevin, Nancy	Challenges and opportunities in the regulatory landscape of genetically modified crops in the European Union.	Frontiers in bioengineering and biotechnology	10.3389/fbioe.2025.1709118	2025	Garcia-Alonso, Monica; Alcalde, Esteban; Criel, Ine; Novillo, Concepcion; Kostolaniova, Petra; Podevin, Nancy	Challenges and opportunities in the regulatory landscape of genetically modified crops in the European Union.	Frontiers in bioengineering and biotechnology	10.3389/fbioe.2025.1709118	2025	Excluded	Genetically modified (GM) crops, introduced in the mid-1990s, have undergone extensive scientific scrutiny over the past three decades. While initial regulatory frameworks were stringent due to the nascent nature of the technology and uncertainty regarding their safety, subsequent comprehensive research and independent risk assessments have consistently affirmed their safety for human, animal, an…
R6P2Y3H6	2025	Dave, Niyam; Hebbale, Deepthi	The prospect of bamboo and non-fodder rice husk for sustainable bioethanol production.	Environmental science and pollution research international	10.1007/s11356-025-36271-0	2025	Dave, Niyam; Hebbale, Deepthi	The prospect of bamboo and non-fodder rice husk for sustainable bioethanol production.	Environmental science and pollution research international	10.1007/s11356-025-36271-0	2025	Excluded	Due to the rapid industrialization globally, there is a constant increase in demand for energy, which drives up fuel prices and contributes to the depletion of fossil fuels. The rise in the use of fossil fuels results in increasing greenhouse gas emissions contributing to biodiversity loss. Thus, the development of alternative green biofuel (e.g., bioethanol) from renewable and surplus biomass re…
R8RYB4JD	2025	Zhang, Jingwen; Jiang, Haoyu; Gao, Jie; Zhao, Chun; Suo, Hui	Three-dimensional CeO2 Nanosheets/CuO nanoflowers p-n heterostructure supported on carbon cloth as electrochemical sensor for sensitive nitrite detection.	Analytica chimica acta	10.1016/j.aca.2024.343526	2025	Zhang, Jingwen; Jiang, Haoyu; Gao, Jie; Zhao, Chun; Suo, Hui	Three-dimensional CeO2 Nanosheets/CuO nanoflowers p-n heterostructure supported on carbon cloth as electrochemical sensor for sensitive nitrite detection.	Analytica chimica acta	10.1016/j.aca.2024.343526	2025	Excluded	BACKGROUND: Nitrite is widely used as a food additive, and it is of great significance to realize accurate detection of nitrite for food safety. Electrochemical technique is characterized by simple operation and portability, which enables rapid and accurate detection. The key factors affecting the nitrite detection performance are the electrocatalytic activity and interfacial electron transfer ef…
R9BRFNK8	2025	Barre, Ramya S; Escobedo, Ruby A; Castro, Esteban M; Gazi, Michal; Castro, Joshua D; Cupic, Anastasija; Bayoumi, Mahmoud; Jackson, Nathaniel; Ye, Chengin; Nogales, Aitor; Platt, Roy N; Carrion, Ricardo Jr; Anderson, Timothy J C; Garcia-Sastre, Adolfo; Mostafa, Ahmed; Martinez-Sobrido, Luis	A human H5N1 influenza virus expressing bioluminescence for evaluating viral infection and identifying therapeutic interventions.	iScience	10.1016/j.isci.2025.113402	2025	Barre, Ramya S; Escobedo, Ruby A; Castro, Esteban M; Gazi, Michal; Castro, Joshua D; Cupic, Anastasija; Bayoumi, Mahmoud; Jackson, Nathaniel; Ye, Chengin; Nogales, Aitor; Platt, Roy N; Carrion, Ricardo Jr; Anderson, Timothy J C; Garcia-Sastre, Adolfo; Mostafa, Ahmed; Martinez-Sobrido, Luis	A human H5N1 influenza virus expressing bioluminescence for evaluating viral infection and identifying therapeutic interventions.	iScience	10.1016/j.isci.2025.113402	2025	Excluded	A multistate outbreak of highly pathogenic avian influenza virus (HPAIV) H5N1 in the United States dairy cattle was first reported on March 2024, followed by a zoonotic cattle-to-human virus transmission to a dairy farm worker in Texas. To facilitate real-time tracking of HPAIV H5N1, we generated a recombinant nanoluciferase (Nluc)-expressing H5N1 virus, HPhTX NSs-Nluc, by introducing an Nluc rep…
RAI63UW2	2025	Fera, C; Pause, A; Louacheni, C; Kwan, C; Scalbert, C; Chirpaz, E; Bertolotti, A	Estimation of the proportion of skin cancers attributable to occupational sun exposure in Reunion Island.	Annales de dermatologie et de venereologie	10.1016/j.annder.2025.103351	2025	Fera, C; Pause, A; Louacheni, C; Kwan, C; Scalbert, C; Chirpaz, E; Bertolotti, A	Estimation of the proportion of skin cancers attributable to occupational sun exposure in Reunion Island.	Annales de dermatologie et de venereologie	10.1016/j.annder.2025.103351	2025	Excluded	BACKGROUND: The increasing prevalence of cutaneous malignancies has led to their categorization as a public health concern. The main risk factor is ultraviolet (UV) radiation, which can be particularly high in certain overseas territories. As a result, outdoor workers constitute a high-risk population., OBJECTIVES: The aim of this study was to determine the proportion of skin cancers potentially …
RAXUDH53	2025	Harper, Craig A; Lievesley, Rebecca; McKillop, Nadine; Price, Stephanie; Murphy, Rachel; Woodward, Ellie; Dymond, Harriet; Gotzl, Christian	Misrepresenting the "MAP" Literature Does Little to Advance Child Abuse Prevention: A Critical Commentary and Response to Farmer, Salter, and Woodlock.	Trauma, violence & abuse	10.1177/15248380251332197	2025	Harper, Craig A; Lievesley, Rebecca; McKillop, Nadine; Price, Stephanie; Murphy, Rachel; Woodward, Ellie; Dymond, Harriet; Gotzl, Christian	Misrepresenting the "MAP" Literature Does Little to Advance Child Abuse Prevention: A Critical Commentary and Response to Farmer, Salter, and Woodlock.	Trauma, violence & abuse	10.1177/15248380251332197	2025	Excluded	In a recent paper published in Trauma, Violence, & Abuse, Farmer et al. purport to have critically examined the academic use of the term "Minor Attracted Persons" (MAPs) in published social science research. In the paper, their stated aims are to "understand how this body of scholarship defines and uses the terminology of MAP, conceptualizes sexual interest in minors, and its relationship with ch…
RCJDKX58	2025	Mgebrishvili, Tamar; Kirtadze, Irma; Potter, Gary R; Otiashvili, David	Patterns of cannabis cultivation, cannabis and other drug use and market participation among Georgian small-scale cannabis growers: Results of online cross-sectional survey.	The International journal on drug policy	10.1016/j.drugpo.2025.104842	2025	Mgebrishvili, Tamar; Kirtadze, Irma; Potter, Gary R; Otiashvili, David	Patterns of cannabis cultivation, cannabis and other drug use and market participation among Georgian small-scale cannabis growers: Results of online cross-sectional survey.	The International journal on drug policy	10.1016/j.drugpo.2025.104842	2025	Excluded	BACKGROUND: The study aims to assess the demographic characteristics, patterns of cannabis cultivation, use of cannabis and other drugs, and market participation of cannabis growers in Georgia., METHODS: We conducted an online survey of Georgian cannabis growers. The International Cannabis Cultivation Questionnaire (ICCQ 2) measured cultivation practices, and data were analysed using descriptive …
RCNSGNK2	2025	Zhang, Qiang; Mao, Fanzhen; Ni, Bixian; Zhang, Jiayao; Tang, Feng; Gong, Xinyi; Liu, Yaobao	Cross-sectional assessment of Angiostrongylus cantonensis transmission risk mediated by invasive apple snails in Jiangsu province of China.	PLoS neglected tropical diseases	10.1371/journal.pntd.0013803	2025	Zhang, Qiang; Mao, Fanzhen; Ni, Bixian; Zhang, Jiayao; Tang, Feng; Gong, Xinyi; Liu, Yaobao	Cross-sectional assessment of Angiostrongylus cantonensis transmission risk mediated by invasive apple snails in Jiangsu province of China.	PLoS neglected tropical diseases	10.1371/journal.pntd.0013803	2025	Excluded	BACKGROUND: Angiostrongylus cantonensis, a zoonotic nematode responsible for eosinophilic meningitis, is acquired in China principally through ingestion of raw or under-cooked invasive apple snails-the vector implicated in almost all Chinese outbreaks to date. Despite the widespread distribution of these snails in Jiangsu Province of China, systematic assessments of infection risks and public awa…
REXZYPUE	2025	Milford, Stephen R	Losing persons: the pastoral imperative for affirming continued personhood for those living with dementia.	Global bioethics = Problemi di bioetica	10.1080/11287462.2025.2532920	2025	Milford, Stephen R	Losing persons: the pastoral imperative for affirming continued personhood for those living with dementia.	Global bioethics = Problemi di bioetica	10.1080/11287462.2025.2532920	2025	Excluded	Dementia is responsible for untold suffering, most significant is the fear that someone will lose themselves. This fear raises very serious pastoral questions: Who is the person living with dementia? Are they the same person they have always been or someone new? In either case, how do we treat them? Using the well-known case of Margo and the discussions between Dworkin and Dresser around advanced…
RFLH2XUT	2025	Odinoh, Raymond; Dawa, Jeanette; Situma, Silvia; Nyakarahuka, Luke; Lepore, Luciana; Vanlerberghe, Veerle; Nasimiyu, Carolyne; Makiala, Sheila; Ifufa, Christian; Mukadi, Daniel; Viala, Herve; Owor, Nicholas; Bakamutumaho, Barnabas; Ndumu, Deo; Masumu, Justin; Breiman, Robert F; Njenga, Kariuki	Have you heard of Rift Valley fever? Findings from a multi-country study in East and Central Africa.	PloS one	10.1371/journal.pone.0327398	2025	Odinoh, Raymond; Dawa, Jeanette; Situma, Silvia; Nyakarahuka, Luke; Lepore, Luciana; Vanlerberghe, Veerle; Nasimiyu, Carolyne; Makiala, Sheila; Ifufa, Christian; Mukadi, Daniel; Viala, Herve; Owor, Nicholas; Bakamutumaho, Barnabas; Ndumu, Deo; Masumu, Justin; Breiman, Robert F; Njenga, Kariuki	Have you heard of Rift Valley fever? Findings from a multi-country study in East and Central Africa.	PloS one	10.1371/journal.pone.0327398	2025	Excluded	INTRODUCTION: Rift Valley Fever (RVF) has caused several outbreaks across Africa, impacting human health and animal trade. Recent reports indicate sporadic detections of RVF virus among humans and animals in East Africa during inter-epidemic periods. We assessed RVF knowledge levels in East and Central Africa across countries with different epidemiological profiles., MATERIALS AND METHODS: Indivi…
RKMW2U5R	2025	Zhang, Kangni; Wei, Lina; Geng, Jingpeng; Zhan, Weimin; Li, Yankun; Shi, Yong; Zhang, Yanpei; Chen, Shizhan; Yang, Jianping	Integrated transcriptome and metabolome analysis reveals the impacts of prolonged light exposure on starch and protein content in maize kernels.	BMC genomics	10.1186/s12864-025-11578-x	2025	Zhang, Kangni; Wei, Lina; Geng, Jingpeng; Zhan, Weimin; Li, Yankun; Shi, Yong; Zhang, Yanpei; Chen, Shizhan; Yang, Jianping	Integrated transcriptome and metabolome analysis reveals the impacts of prolonged light exposure on starch and protein content in maize kernels.	BMC genomics	10.1186/s12864-025-11578-x	2025	Excluded	BACKGROUND: The light environment significantly influences crop growth, development, quality, and yield, particularly in controlled-environment agriculture. Recent advances in artificial lighting technology have allowed growers to precisely control the light environment in terms of duration, spectrum, and intensity. Starch and protein are the most significant nutritional constituents of maize ker…
RQ87XMRP	2025	Hilali, Zineb; El Korno, Oumaima; Laarif, Younes; Boutimzine, Noureddine; Cherkaoui, Lalla Ouafae	Acute Bilateral Vision Loss in a Young Male: A Case of Leber's Hereditary Optic Neuropathy.	Cureus	10.7759/cureus.86607	2025	Hilali, Zineb; El Korno, Oumaima; Laarif, Younes; Boutimzine, Noureddine; Cherkaoui, Lalla Ouafae	Acute Bilateral Vision Loss in a Young Male: A Case of Leber's Hereditary Optic Neuropathy.	Cureus	10.7759/cureus.86607	2025	Excluded	Leber's Hereditary Optic Neuropathy (LHON) is a rare mitochondrial genetic disorder that primarily affects young adult males, leading to acute or subacute painless central vision loss. The condition results from point mutations in mitochondrial DNA, most commonly affecting the ND1, ND4, or ND6 genes, which impair the function of complex I in the mitochondrial respiratory chain. This leads to sele…
RS9NCM8V	2025	Adu Oparah, Irene; Deaker, Rosalind; Hartley, Jade Christopher; Gemell, Greg; Hartley, Elizabeth; Sohail, Muhammad Nouman; Kaiser, Brent Norman	Symbiotic Effectiveness, Rhizosphere Competence and Nodule Occupancy of Chickpea Root Nodule Bacteria from Soils in Kununurra Western Australia and Narrabri New South Wales Australia.	Plants (Basel, Switzerland)	10.3390/plants14050809	2025	Adu Oparah, Irene; Deaker, Rosalind; Hartley, Jade Christopher; Gemell, Greg; Hartley, Elizabeth; Sohail, Muhammad Nouman; Kaiser, Brent Norman	Symbiotic Effectiveness, Rhizosphere Competence and Nodule Occupancy of Chickpea Root Nodule Bacteria from Soils in Kununurra Western Australia and Narrabri New South Wales Australia.	Plants (Basel, Switzerland)	10.3390/plants14050809	2025	Excluded	Root nodule bacterial isolates from field-grown chickpea were evaluated in glasshouse and field experiments based on infectivity, relative symbiotic effectiveness, nodule occupancy, plant yield and survivability in the soil rhizosphere for their use as inoculants to enhance chickpea production in Western Australia. Compared to the Australian commercial chickpea inoculant strain Mesorhizobium cice…
W6SCY4EY	2025	Holen, Siri; Holmen, Ingunn Marie	Occupational Injuries and Fatalities in Norwegian Fish Farming.	Journal of agromedicine	10.1080/1059924X.2025.2453060	2025	Holen, Siri; Holmen, Ingunn Marie	Occupational Injuries and Fatalities in Norwegian Fish Farming.	Journal of agromedicine	10.1080/1059924X.2025.2453060	2025	Included	OBJECTIVE: People working in the Norwegian fish farming industry work in a high energy environment, where there are many hazards in the daily work. An important part of mitigating hazardous situations is to keep track of the characteristics of the accidents that have already happened and to learn from these, when planning future work. The objective of this study was to strengthen the knowledge of…							1	1												Norway		NOR	Norway	Europe & Central Asia	High income	1	31
RUH87YPC	2025	Godfrey, Laurie R; Klukkert, Zachary S; Crowley, Brooke E; Dawson, Robin R; Faina, Peterson; Freed, Benjamin Z; Hekkala, Evon; Borgerson, Cortni; Rasolonjatovo, Harimanjaka A M; Wright, Patricia C; Burns, Stephen J	Patterns of late Holocene and historical extinctions on Madagascar.	Cambridge prisms. Extinction	10.1017/ext.2024.19	2025	Godfrey, Laurie R; Klukkert, Zachary S; Crowley, Brooke E; Dawson, Robin R; Faina, Peterson; Freed, Benjamin Z; Hekkala, Evon; Borgerson, Cortni; Rasolonjatovo, Harimanjaka A M; Wright, Patricia C; Burns, Stephen J	Patterns of late Holocene and historical extinctions on Madagascar.	Cambridge prisms. Extinction	10.1017/ext.2024.19	2025	Excluded	Around 1000 years ago, Madagascar experienced the collapse of populations of large vertebrates that ultimately resulted in many species going extinct. The factors that led to this collapse appear to have differed regionally, but in some ways, key processes were similar across the island. This review evaluates four hypotheses that have been proposed to explain the loss of large vertebrates on Mada…
RVTCH2L6	2025	Seecharan, Turuna; Kiffmeyer, Cobi; Voiles, Nolan; Enrlichman, Kyle; Hankins, Alex; Zhao, Ping	Experimental and Machine Learning Study of a Modified Cymbal Piezoelectric Energy Harvester.	Micromachines	10.3390/mi16121342	2025	Seecharan, Turuna; Kiffmeyer, Cobi; Voiles, Nolan; Enrlichman, Kyle; Hankins, Alex; Zhao, Ping	Experimental and Machine Learning Study of a Modified Cymbal Piezoelectric Energy Harvester.	Micromachines	10.3390/mi16121342	2025	Excluded	Cymbal piezoelectric energy harvesters offer an effective platform for converting mechanical vibrations into electrical energy due to their ability to exploit both longitudinal (d33) and transverse (d31) piezoelectric coefficients. However, the design of flexible cymbal structures that ensure efficient stress transfer to polymer-based piezoelectric materials remains insufficiently explored. In th…
RYIQB57W	2025	Tian, Yuan; Zhou, Yuxi	Coupling coordination of digital village construction and high-quality agricultural development in China.	PloS one	10.1371/journal.pone.0319090	2025	Tian, Yuan; Zhou, Yuxi	Coupling coordination of digital village construction and high-quality agricultural development in China.	PloS one	10.1371/journal.pone.0319090	2025	Excluded	This study aims to investigate the coupling coordination relationship between digital village construction and high-quality agricultural development in China, along with influencing factors, in order to provide policy recommendations for fostering the concurrent advancement of these two domains. Utilizing coupling coordination degree model, spatial econometric model and other methods, this paper …
S38MZ5UY	2025	Assidi, Meryem; El Hajjaji, Souad; Laasli, Salah-Eddine; Akki, Rachid; Iraqi, Driss; Khayi, Slimane; Lahlali, Rachid; Dababat, Abdelfattah A; Daliakopoulos, Ioannis; Mokrini, Fouad	Farmers' perception, knowledge, and control attitudes of rodents infesting cereal growing areas in Morocco.	Pest management science	10.1002/ps.8466	2025	Assidi, Meryem; El Hajjaji, Souad; Laasli, Salah-Eddine; Akki, Rachid; Iraqi, Driss; Khayi, Slimane; Lahlali, Rachid; Dababat, Abdelfattah A; Daliakopoulos, Ioannis; Mokrini, Fouad	Farmers' perception, knowledge, and control attitudes of rodents infesting cereal growing areas in Morocco.	Pest management science	10.1002/ps.8466	2025	Excluded	BACKGROUND: Rodent pests threaten agricultural cropping systems, impacting food security and small-holder farmers' income in cereal-growing areas., RESULTS: This study investigated knowledge, attitude, and practices (KAPs) toward rodents infesting Moroccan cereal crops through a survey of 100 farmers in two regions (Rabat-Sale-Kenitra and Fes-Meknes). A constructive questionnaire about all rodent…
S54A3AHB	2025	Han, Huiqing; Zhang, Jiaoyan; Jian, Yuanju; Lu, Yuanyuan	Changes in extreme climate events during the tobacco growing season and risk assessment of climate disasters: A case study in Southwest China.	International journal of biometeorology	10.1007/s00484-025-03015-1	2025	Han, Huiqing; Zhang, Jiaoyan; Jian, Yuanju; Lu, Yuanyuan	Changes in extreme climate events during the tobacco growing season and risk assessment of climate disasters: A case study in Southwest China.	International journal of biometeorology	10.1007/s00484-025-03015-1	2025	Excluded	Tobacco is an important economic crop globally, yet its production is increasingly threatened by extreme climate events, which affect both yield and quality. This study explores the temporal and spatial evolution of extreme climate events during the tobacco growing season in Southwest China and assesses associated climate disaster risks. By applying a range of extreme climate indices, spatial ana…
S9LPYS2F	2025	Beressa, Girma; Feyissa, Garumma Tolu; Murimi, Mary; Muhammed, Abduljewad Hussen; Abdulkadir, Adem; Jema, Alelign Tasew; Alenko, Arefayne; Kebede, Aweke; Lencha, Bikila; Sahiledengle, Biniyam; Solomon, Damtew; Atlaw, Daniel; Gomora, Degefa; Zenbaba, Demisu; Dibaba, Diriba; Nigussie, Eshetu; Nugusu, Fikadu; Desta, Fikreab; Ejigu, Neway; Wake, Senahara Korsa; Girma, Shimelis; Jidha, Tafese Dejene; …	Nutritional status and associated factors among school age children in Southeast Ethiopia using a bayesian analysis approach.	Scientific reports	10.1038/s41598-025-10743-2	2025	Beressa, Girma; Feyissa, Garumma Tolu; Murimi, Mary; Muhammed, Abduljewad Hussen; Abdulkadir, Adem; Jema, Alelign Tasew; Alenko, Arefayne; Kebede, Aweke; Lencha, Bikila; Sahiledengle, Biniyam; Solomon, Damtew; Atlaw, Daniel; Gomora, Degefa; Zenbaba, Demisu; Dibaba, Diriba; Nigussie, Eshetu; Nugusu, Fikadu; Desta, Fikreab; Ejigu, Neway; Wake, Senahara Korsa; Girma, Shimelis; Jidha, Tafese Dejene; …	Nutritional status and associated factors among school age children in Southeast Ethiopia using a bayesian analysis approach.	Scientific reports	10.1038/s41598-025-10743-2	2025	Excluded	Undernutrition among school-age children is a major public health concern in sub-Saharan Africa. This study aimed to assess the nutritional status and associated factors among school-age children in the hard-to-reach pastoral communities in Southeast Ethiopia. We conducted a school-based cross-sectional study among 395 randomly selected schoolchildren aged 7-14 years in pastoral communities in Ba…
SBVXIM9Y	2025	Sonawane, Shital; Mehta, Abhay Kumar; Nalawade, Rohit Dilip; Sonawane, Somnath P; Kumar, Mohit; Rahimi, Mehdi	Design, development and performance evaluation of henna harvester.	Scientific reports	10.1038/s41598-025-97272-0	2025	Sonawane, Shital; Mehta, Abhay Kumar; Nalawade, Rohit Dilip; Sonawane, Somnath P; Kumar, Mohit; Rahimi, Mehdi	Design, development and performance evaluation of henna harvester.	Scientific reports	10.1038/s41598-025-97272-0	2025	Excluded	This study aimed to design, develop, and evaluate the performance of a mechanized henna harvester to mitigate the challenges associated with traditional manual harvesting. Manual henna harvesting is labor-intensive, costly, and poses health risks, necessitating mechanization. To address these issues, a prototype harvester was designed with circular saw blades for efficient cutting. Field evaluati…
SEX6LKQI	2025	Zhang, Wenfei; Chen, Xinyi	Intellectual Property Protection of New Animal Breeds in China: Theoretical Justification, International Comparison, and Institutional Construction.	Animals : an open access journal from MDPI	10.3390/ani15162411	2025	Zhang, Wenfei; Chen, Xinyi	Intellectual Property Protection of New Animal Breeds in China: Theoretical Justification, International Comparison, and Institutional Construction.	Animals : an open access journal from MDPI	10.3390/ani15162411	2025	Excluded	As vital outcomes of agricultural technological innovation, new animal breeds are not only foundational to rural revitalization but also central to preserving ecological diversity. At present, China lacks a clear and coherent legal framework of protection for new animal breeds, making it difficult to accommodate practical demands posed by modern breeding technologies such as gene editing. The res…
[truncated: 115 more rows]
